# Supplementary material for: Single-cell sequencing and machine learning-based prediction of spliceosome-associated factor 2 may represent potential targets for osteoarthritis
Source: Osteoarthr Cartil Open. 2026 Apr 18;8(2):100798. doi: 10.1016/j.ocarto.2026.100798 (PMC13141755; doi:10.1016/j.ocarto.2026.100798)
Supplement: Multimedia component 5 [file mmc5.xlsx]

## Sheet: 8cluster.markers
gene	p_val	avg_log2FC	pct.1	pct.2	p_val_adj	cluster
HMGA1	0	4.68217	0.618	0.128	0	ProC
TINAGL1	6.43836e-286	4.20926	0.35	0.047	1.47445e-281	ProC
MMP14	1.67456e-284	2.7859	0.523	0.103	3.83492e-280	ProC
PHC2	1.31558e-260	2.67262	0.798	0.325	3.01282e-256	ProC
ERO1A	1.08532e-222	2.55274	0.761	0.331	2.4855e-218	ProC
THBD	7.54256e-217	4.61991	0.6	0.187	1.72732e-212	ProC
FOSL1	2.0195e-212	3.33812	0.611	0.201	4.62485e-208	ProC
TUBA1B	9.07984e-199	1.58961	0.944	0.889	2.07937e-194	ProC
CSNK1E	4.28475e-196	2.52525	0.635	0.225	9.8125e-192	ProC
PLAUR	6.97636e-193	2.43165	0.722	0.303	1.59766e-188	ProC
BZW1	1.57764e-189	1.73269	0.944	0.925	3.61295e-185	ProC
TMBIM6	1.35336e-185	1.44504	0.919	0.906	3.09933e-181	ProC
PTP4A2	1.32921e-175	1.54623	0.898	0.744	3.04402e-171	ProC
ANGPTL4	2.7178e-175	3.49258	0.851	0.708	6.22402e-171	ProC
HSPA5	5.50231e-174	2.53025	0.946	0.954	1.26008e-169	ProC
LMAN1	2.92261e-173	2.02701	0.859	0.648	6.69306e-169	ProC
LONP1	2.46083e-165	2.1797	0.539	0.168	5.63555e-161	ProC
UBC	3.17355e-165	1.0861	0.988	0.994	7.26775e-161	ProC
PGAM1	2.78291e-164	1.48372	0.902	0.88	6.37315e-160	ProC
CLMP	3.19487e-164	2.34217	0.668	0.292	7.31658e-160	ProC
NDRG1	3.66122e-164	2.16803	0.851	0.673	8.38456e-160	ProC
MYL12A	1.09492e-163	1.83448	0.892	0.758	2.50747e-159	ProC
TRIB3	3.48829e-163	2.8126	0.322	0.062	7.98854e-159	ProC
GOLT1B	5.00453e-163	2.22365	0.735	0.397	1.14609e-158	ProC
SDC4	3.05265e-159	2.831	0.777	0.498	6.99088e-155	ProC
HM13	1.23633e-154	1.96585	0.798	0.558	2.83132e-150	ProC
SH3GL1	2.26717e-154	2.21959	0.638	0.267	5.19205e-150	ProC
TUBA1C	3.67672e-154	1.75509	0.883	0.792	8.42006e-150	ProC
SMIM3	8.19417e-154	1.97992	0.739	0.373	1.87655e-149	ProC
ENO1	1.45079e-153	1.25847	0.952	0.969	3.32245e-149	ProC
PMAIP1	1.01633e-152	2.70219	0.258	0.043	2.3275e-148	ProC
METRNL	4.78928e-150	2.27762	0.835	0.616	1.09679e-145	ProC
SYPL1	3.19187e-147	1.92987	0.786	0.503	7.30969e-143	ProC
TMED2	7.63668e-146	1.74223	0.837	0.702	1.74888e-141	ProC
RPS26	1.96426e-145	0.868764	0.978	0.962	4.49836e-141	ProC
PGK1	9.88664e-144	1.21814	0.924	0.943	2.26414e-139	ProC
HSP90B1	1.2124e-143	1.40013	0.949	0.968	2.77651e-139	ProC
PFN1	2.27051e-142	1.58122	0.876	0.708	5.1997e-138	ProC
SURF4	1.60564e-140	1.7231	0.804	0.596	3.67707e-136	ProC
RHOC	2.14112e-139	1.92416	0.862	0.761	4.90338e-135	ProC
MGAT1	7.19112e-139	1.80912	0.769	0.496	1.64684e-134	ProC
ATP1A1	1.68702e-137	1.44898	0.867	0.725	3.86344e-133	ProC
TMED9	3.85586e-136	1.55048	0.865	0.858	8.83032e-132	ProC
FAM57A	8.28685e-135	2.33612	0.476	0.155	1.89777e-130	ProC
DHRS13	2.05332e-132	2.31459	0.278	0.056	4.70231e-128	ProC
CANX	1.27394e-131	1.30608	0.886	0.81	2.91745e-127	ProC
SAT1	2.32486e-131	1.54059	0.958	0.947	5.32415e-127	ProC
BTF3	3.62583e-131	0.623379	0.982	0.972	8.30352e-127	ProC
TXNDC12	4.30835e-131	1.91678	0.783	0.551	9.86654e-127	ProC
ITGA5	3.23313e-130	1.86951	0.818	0.584	7.40419e-126	ProC
SDCBP	5.493e-130	1.27971	0.895	0.778	1.25795e-125	ProC
FAU	7.14416e-130	0.529405	0.996	0.991	1.63608e-125	ProC
SPCS2	1.32652e-129	1.17217	0.898	0.88	3.03787e-125	ProC
WDR45B	7.70753e-129	1.69118	0.76	0.474	1.7651e-124	ProC
VASP	2.1817e-128	2.2363	0.537	0.207	4.99632e-124	ProC
TPM3	9.03597e-128	1.629	0.823	0.592	2.06933e-123	ProC
HLA-E	3.46171e-125	1.30289	0.915	0.799	7.92767e-121	ProC
LRRFIP1	4.58168e-125	1.35879	0.884	0.752	1.04925e-120	ProC
TNFRSF10D	4.89938e-125	1.83618	0.701	0.375	1.12201e-120	ProC
SH3BP5	4.94937e-125	1.98635	0.757	0.475	1.13345e-120	ProC
SSR2	1.26398e-124	1.05484	0.915	0.878	2.89465e-120	ProC
TOMM34	2.85084e-124	2.55981	0.348	0.091	6.52871e-120	ProC
P4HB	6.1845e-124	1.32335	0.903	0.934	1.41631e-119	ProC
HYOU1	9.28943e-124	2.38156	0.495	0.178	2.12737e-119	ProC
AK2	1.20526e-121	1.64986	0.773	0.558	2.76017e-117	ProC
INTS6	2.46398e-120	1.21497	0.871	0.687	5.64276e-116	ProC
BCL2L1	1.06495e-118	2.53851	0.347	0.092	2.43885e-114	ProC
SNX8	3.57052e-118	2.24575	0.488	0.178	8.17685e-114	ProC
UBE2D3	7.89206e-118	0.919615	0.928	0.879	1.80736e-113	ProC
CAP1	9.86118e-118	1.68812	0.725	0.438	2.25831e-113	ProC
NANS	2.90807e-117	1.77042	0.788	0.572	6.65976e-113	ProC
SEC61G	7.53905e-117	1.10117	0.889	0.894	1.72652e-112	ProC
FRMD8	4.27897e-116	2.52787	0.328	0.084	9.79927e-112	ProC
SERPINB8	7.09056e-116	2.62884	0.281	0.064	1.62381e-111	ProC
DNAJB9	1.08196e-115	1.65893	0.836	0.789	2.4778e-111	ProC
ACTB	1.34127e-115	1.04108	0.984	0.969	3.07165e-111	ProC
KDELR2	9.63511e-115	1.24041	0.865	0.84	2.20654e-110	ProC
PTMA	7.21494e-114	0.720097	0.997	0.991	1.65229e-109	ProC
PDIA3	3.75323e-113	1.1273	0.906	0.906	8.59528e-109	ProC
EIF5A	2.35086e-111	1.44117	0.832	0.67	5.38371e-107	ProC
PPP4C	2.47555e-111	1.9844	0.583	0.269	5.66925e-107	ProC
GAPDH	4.28439e-111	0.667353	0.993	0.998	9.81167e-107	ProC
SERP1	2.53468e-109	0.989829	0.915	0.896	5.80467e-105	ProC
GSTO1	2.72548e-109	1.33956	0.859	0.81	6.24162e-105	ProC
MYL12B	3.01447e-109	1.22133	0.918	0.878	6.90343e-105	ProC
DAZAP1	3.45594e-108	1.79815	0.586	0.265	7.91444e-104	ProC
CALR	9.62105e-108	1.12042	0.93	0.928	2.20332e-103	ProC
HSPA9	1.68545e-107	1.47655	0.833	0.698	3.85986e-103	ProC
BNIP3L	2.30556e-107	1.15104	0.88	0.828	5.27995e-103	ProC
RNF126	2.34045e-107	1.87213	0.611	0.3	5.35987e-103	ProC
SRSF9	6.10839e-107	1.08903	0.871	0.817	1.39888e-102	ProC
TMED7	5.81272e-106	1.66315	0.716	0.463	1.33117e-101	ProC
ATP6V0B	7.05582e-106	1.30427	0.842	0.705	1.61585e-101	ProC
JAK1	8.94331e-106	1.4541	0.82	0.604	2.04811e-101	ProC
TCIRG1	6.32051e-105	1.98053	0.391	0.122	1.44746e-100	ProC
ATP6V1B2	1.79949e-104	1.79466	0.552	0.232	4.12102e-100	ProC
UPP1	2.82518e-104	1.88718	0.69	0.401	6.46995e-100	ProC
DUSP6	9.66422e-104	2.25289	0.414	0.14	2.2132e-99	ProC
RAB5C	1.35868e-103	1.55816	0.697	0.411	3.1115e-99	ProC
SNX3	6.82124e-103	0.890873	0.9	0.85	1.56213e-98	ProC
GYPC	1.55644e-102	1.67401	0.738	0.475	3.5644e-98	ProC
RHOA	1.83263e-102	0.975069	0.911	0.845	4.1969e-98	ProC
SRP72	2.023e-102	1.44348	0.773	0.574	4.63286e-98	ProC
AMPD3	4.17712e-102	2.14048	0.259	0.059	9.56603e-98	ProC
ARHGDIA	5.09284e-102	1.36651	0.791	0.585	1.16631e-97	ProC
TUBB6	1.38338e-101	1.78757	0.706	0.432	3.16808e-97	ProC
SLC2A3	6.74207e-101	1.75506	0.567	0.248	1.544e-96	ProC
CLIC1	9.17592e-101	0.924297	0.921	0.854	2.10138e-96	ProC
TRAM1	1.1348e-100	1.21379	0.836	0.758	2.59881e-96	ProC
TUBA4A	6.069e-100	1.99217	0.571	0.258	1.38986e-95	ProC
GORASP2	1.62602e-99	1.61049	0.69	0.411	3.72375e-95	ProC
ZFAND2A	2.74415e-99	1.7723	0.606	0.3	6.28439e-95	ProC
SF3B6	5.98827e-99	1.01569	0.899	0.845	1.37137e-94	ProC
SNRPA1	9.54328e-99	1.44048	0.748	0.508	2.18551e-94	ProC
POMP	9.82063e-99	1.13054	0.868	0.815	2.24902e-94	ProC
CCT8	1.34244e-98	1.19384	0.82	0.656	3.07432e-94	ProC
WARS	1.54721e-98	2.26264	0.381	0.123	3.54327e-94	ProC
ENO2	2.48217e-98	1.77486	0.559	0.251	5.68441e-94	ProC
VDAC1	1.76831e-97	1.11027	0.861	0.755	4.0496e-93	ProC
ARF1	1.97184e-97	0.919614	0.892	0.853	4.51572e-93	ProC
NEAT1	3.13329e-97	0.850672	0.981	0.988	7.17555e-93	ProC
KDM7A	4.73624e-97	2.01098	0.455	0.172	1.08465e-92	ProC
TUBB	1.54279e-96	1.22901	0.845	0.718	3.53314e-92	ProC
SNU13	7.29892e-96	0.976762	0.911	0.863	1.67153e-91	ProC
CRYBB2	7.48964e-96	1.93313	0.41	0.141	1.7152e-91	ProC
PRDX6	1.36068e-95	0.881041	0.902	0.886	3.11609e-91	ProC
RPL39	1.44408e-95	0.531635	0.991	0.981	3.3071e-91	ProC
ARF4	1.12749e-94	0.94917	0.914	0.861	2.58205e-90	ProC
COTL1	1.43238e-94	1.90405	0.551	0.253	3.28029e-90	ProC
PDIA4	2.76262e-94	1.77758	0.72	0.489	6.32668e-90	ProC
SF3B2	3.24598e-94	1.31227	0.773	0.553	7.43362e-90	ProC
TMED5	7.40977e-94	1.55941	0.694	0.428	1.69691e-89	ProC
SP100	3.0548e-93	1.64547	0.615	0.313	6.99579e-89	ProC
PPP1R18	7.80362e-93	1.86795	0.529	0.234	1.78711e-88	ProC
SPCS3	3.60384e-92	1.39349	0.732	0.471	8.25316e-88	ProC
ISG20	4.1198e-92	1.85427	0.669	0.391	9.43475e-88	ProC
ARPC2	7.54674e-92	0.975185	0.922	0.856	1.72828e-87	ProC
UFM1	8.33609e-92	1.36825	0.763	0.585	1.90905e-87	ProC
RPS16	8.7809e-92	0.460363	0.996	0.985	2.01091e-87	ProC
CCDC47	1.9493e-91	1.34555	0.782	0.614	4.4641e-87	ProC
ANXA5	8.83699e-91	0.932117	0.93	0.928	2.02376e-86	ProC
DDX21	1.11756e-90	1.36259	0.78	0.58	2.55932e-86	ProC
DUSP5	2.80532e-90	2.13588	0.354	0.113	6.42446e-86	ProC
GRPEL1	1.16033e-89	1.43741	0.738	0.518	2.65726e-85	ProC
TAF1D	1.18533e-89	1.1553	0.829	0.659	2.71452e-85	ProC
TPD52L2	1.93871e-89	1.54737	0.646	0.364	4.43985e-85	ProC
HDAC3	1.95232e-89	1.72957	0.488	0.203	4.47101e-85	ProC
SYF2	3.12168e-89	1.04498	0.852	0.711	7.14896e-85	ProC
PA2G4	3.81143e-89	1.25928	0.779	0.594	8.72856e-85	ProC
CAPZA1	4.01575e-89	1.68473	0.574	0.284	9.19648e-85	ProC
MTHFD2	1.26507e-88	1.49725	0.725	0.485	2.89714e-84	ProC
DERL2	1.0347e-87	1.56656	0.706	0.482	2.36957e-83	ProC
MTDH	4.03963e-87	0.883239	0.903	0.877	9.25115e-83	ProC
TXN	6.30998e-87	0.926415	0.925	0.897	1.44505e-82	ProC
PTGES3	6.38726e-87	0.805085	0.933	0.878	1.46275e-82	ProC
PPP2R1A	8.63238e-87	1.33942	0.634	0.329	1.9769e-82	ProC
EFNA1	1.25916e-86	1.57801	0.615	0.324	2.88359e-82	ProC
LGALS8	3.63375e-86	1.94118	0.394	0.14	8.32165e-82	ProC
RAE1	5.09646e-86	1.75999	0.398	0.14	1.16714e-81	ProC
DNAJB11	6.44169e-86	1.78915	0.631	0.372	1.47521e-81	ProC
ITPKC	1.20398e-85	1.75244	0.489	0.207	2.75723e-81	ProC
RPL36	3.32389e-85	0.509488	0.98	0.976	7.61204e-81	ProC
EIF4EBP1	3.41453e-85	1.96636	0.556	0.284	7.81962e-81	ProC
CLIC4	4.44189e-85	1.10628	0.835	0.765	1.01724e-80	ProC
DNAJC25	4.627e-85	1.79679	0.495	0.219	1.05963e-80	ProC
GHITM	3.14826e-84	1.01388	0.845	0.722	7.20983e-80	ProC
GNG5	1.14584e-83	0.886653	0.896	0.806	2.6241e-79	ProC
MED10	1.52791e-83	1.22877	0.763	0.556	3.49907e-79	ProC
MAP2K1	1.97526e-83	1.80247	0.461	0.193	4.52355e-79	ProC
R3HDM4	6.00936e-83	1.91451	0.363	0.125	1.3762e-78	ProC
TMEM248	5.10262e-82	1.34332	0.723	0.501	1.16855e-77	ProC
SLC25A3	1.13084e-81	0.699681	0.953	0.934	2.58973e-77	ProC
BRD2	1.34323e-81	1.02547	0.849	0.737	3.07613e-77	ProC
VEGFA	3.53349e-81	1.31216	0.855	0.822	8.09205e-77	ProC
EIF3I	8.51924e-81	0.977646	0.84	0.76	1.95099e-76	ProC
DNPEP	1.30269e-80	1.6367	0.512	0.235	2.98329e-76	ProC
CMTM3	3.30428e-80	1.96376	0.335	0.11	7.56714e-76	ProC
USP3	4.62357e-80	1.83304	0.375	0.132	1.05884e-75	ProC
RELB	5.4037e-80	2.17593	0.307	0.095	1.2375e-75	ProC
SLC37A3	5.80968e-80	1.85449	0.406	0.153	1.33047e-75	ProC
UTP4	8.50269e-80	1.87129	0.378	0.137	1.9472e-75	ProC
IMPAD1	9.24209e-80	1.7274	0.633	0.406	2.11653e-75	ProC
MCM7	1.56281e-79	1.81738	0.379	0.137	3.57899e-75	ProC
CDC42EP1	2.5928e-79	1.88961	0.318	0.1	5.93778e-75	ProC
MYDGF	3.02205e-79	1.03755	0.877	0.872	6.9208e-75	ProC
ARPC4	3.21067e-79	1.42645	0.643	0.372	7.35276e-75	ProC
FUS	4.40015e-79	0.809948	0.915	0.857	1.00768e-74	ProC
RPGR	2.81009e-78	1.99333	0.341	0.116	6.43539e-74	ProC
VMP1	2.87778e-78	1.31373	0.726	0.479	6.59041e-74	ProC
SET	4.62952e-78	0.866185	0.88	0.83	1.06021e-73	ProC
IGFBP2	4.78225e-78	1.9554	0.303	0.093	1.09518e-73	ProC
FEN1	5.45401e-78	2.1531	0.259	0.071	1.24902e-73	ProC
RHEB	8.79408e-78	1.05173	0.878	0.817	2.01393e-73	ProC
ARL6IP1	1.77339e-77	1.19269	0.788	0.617	4.06125e-73	ProC
GALNT15	1.88294e-77	1.1188	0.78	0.587	4.31212e-73	ProC
CNIH1	3.60863e-77	1.19639	0.761	0.583	8.26413e-73	ProC
PYGL	4.2536e-77	1.53982	0.64	0.391	9.74117e-73	ProC
DNAJC5	1.65397e-76	2.00581	0.322	0.106	3.78776e-72	ProC
RAC1	2.477e-76	0.746663	0.919	0.888	5.67258e-72	ProC
CCT4	2.58083e-76	1.0905	0.776	0.572	5.91035e-72	ProC
SRSF2	2.76278e-76	0.955365	0.887	0.769	6.32705e-72	ProC
TMX2	3.85512e-76	1.44689	0.633	0.384	8.8286e-72	ProC
RAB22A	1.01715e-75	1.7224	0.485	0.223	2.32937e-71	ProC
AAMP	1.25471e-75	1.4317	0.65	0.4	2.8734e-71	ProC
VPS26A	1.5261e-75	1.37847	0.643	0.382	3.49493e-71	ProC
DNAJC1	1.69547e-75	1.09252	0.81	0.684	3.8828e-71	ProC
ANP32B	1.83472e-75	0.838277	0.87	0.771	4.2017e-71	ProC
FAM129B	2.26515e-75	1.65097	0.641	0.404	5.18743e-71	ProC
EIF1	4.36116e-75	0.404465	0.999	0.997	9.9875e-71	ProC
ITPR3	1.16291e-74	1.78687	0.376	0.139	2.66318e-70	ProC
PRELID1	1.24212e-74	1.03017	0.851	0.751	2.84458e-70	ProC
EDEM1	2.14024e-74	1.77372	0.334	0.115	4.90136e-70	ProC
NGLY1	3.46078e-74	1.53608	0.514	0.246	7.92553e-70	ProC
GLTP	3.77964e-74	1.27111	0.717	0.506	8.65576e-70	ProC
SLC16A3	5.13783e-74	1.5255	0.739	0.579	1.17661e-69	ProC
ADRM1	6.75714e-74	1.41922	0.7	0.509	1.54745e-69	ProC
SYNGR2	7.6411e-74	1.69022	0.367	0.135	1.74989e-69	ProC
CMTM6	1.0087e-73	1.66009	0.508	0.241	2.31003e-69	ProC
DHX32	1.05231e-73	2.09999	0.255	0.072	2.4099e-69	ProC
TEAD4	1.13157e-73	1.87041	0.253	0.07	2.59141e-69	ProC
SRP54	1.31747e-73	1.22284	0.738	0.55	3.01714e-69	ProC
MCUB	1.47023e-73	1.65346	0.537	0.276	3.36697e-69	ProC
STRAP	2.1815e-73	1.09827	0.804	0.693	4.99585e-69	ProC
RAP1B	3.15407e-73	1.10273	0.786	0.573	7.22314e-69	ProC
SERINC1	8.01856e-73	1.02804	0.816	0.677	1.83633e-68	ProC
NSUN2	9.64003e-73	2.06443	0.287	0.089	2.20766e-68	ProC
GDI2	1.17553e-72	1.00958	0.783	0.614	2.69208e-68	ProC
CSDE1	1.33564e-72	0.803804	0.865	0.775	3.05876e-68	ProC
TMBIM1	2.64162e-72	1.12793	0.747	0.552	6.04956e-68	ProC
SEC24D	4.18603e-72	1.3726	0.665	0.424	9.58644e-68	ProC
HEXIM1	7.40071e-72	1.06033	0.772	0.573	1.69484e-67	ProC
VLDLR	8.16262e-72	1.94146	0.261	0.076	1.86932e-67	ProC
PRNP	1.58909e-71	0.954984	0.843	0.751	3.63918e-67	ProC
NOP58	1.60771e-71	1.32828	0.665	0.405	3.68181e-67	ProC
WSB2	1.66843e-71	1.50413	0.511	0.247	3.82087e-67	ProC
ABRACL	3.75344e-71	1.89399	0.373	0.143	8.59575e-67	ProC
PSMD7	4.09062e-71	1.09304	0.761	0.59	9.36794e-67	ProC
RNF149	4.22077e-71	1.68969	0.483	0.227	9.66599e-67	ProC
TNFRSF1A	7.91268e-71	1.18492	0.763	0.574	1.81208e-66	ProC
CCNI	8.10114e-71	0.567551	0.96	0.972	1.85524e-66	ProC
PPIB	8.32457e-71	0.696656	0.94	0.94	1.90641e-66	ProC
HNRNPF	1.10702e-70	0.960676	0.835	0.659	2.53519e-66	ProC
POLR2D	1.32171e-70	1.79313	0.306	0.101	3.02685e-66	ProC
YRDC	1.45741e-70	1.77734	0.433	0.187	3.33763e-66	ProC
PSMD8	1.50191e-70	0.916263	0.84	0.764	3.43953e-66	ProC
ADIPOR1	1.60996e-70	1.28537	0.675	0.44	3.68697e-66	ProC
DERL1	1.66754e-70	1.30477	0.712	0.523	3.81883e-66	ProC
SEC63	1.76923e-70	1.09937	0.767	0.633	4.05171e-66	ProC
SARAF	1.79189e-70	0.768916	0.906	0.858	4.10361e-66	ProC
EIF3B	3.63067e-70	1.4474	0.634	0.407	8.31461e-66	ProC
EEF2	3.82764e-70	0.502313	0.972	0.969	8.76568e-66	ProC
UBE2J1	4.16251e-70	1.55392	0.602	0.366	9.53257e-66	ProC
TNIP1	5.03688e-70	1.47623	0.53	0.27	1.1535e-65	ProC
PABPC1	5.18496e-70	0.779683	0.919	0.861	1.18741e-65	ProC
SLC2A1	7.29982e-70	1.30074	0.676	0.452	1.67173e-65	ProC
CANT1	7.8381e-70	1.84207	0.284	0.09	1.795e-65	ProC
AMFR	1.13156e-69	1.40144	0.549	0.28	2.59139e-65	ProC
NUS1	1.24296e-69	1.59128	0.508	0.252	2.84649e-65	ProC
ATG4B	2.11584e-69	1.56103	0.408	0.165	4.84549e-65	ProC
RHBDF1	2.41665e-69	2.02606	0.258	0.077	5.53436e-65	ProC
HNRNPK	2.5995e-69	0.686557	0.899	0.869	5.95312e-65	ProC
SLC38A1	5.87147e-69	1.44289	0.609	0.35	1.34463e-64	ProC
RGS10	7.4856e-69	1.1815	0.744	0.571	1.71428e-64	ProC
UBA2	9.23594e-69	1.27954	0.673	0.441	2.11512e-64	ProC
HGS	1.08955e-68	1.54245	0.429	0.18	2.49518e-64	ProC
CDC37	1.36647e-68	1.22001	0.742	0.55	3.12935e-64	ProC
SELENOF	1.70564e-68	1.16156	0.725	0.524	3.90608e-64	ProC
DDX39A	1.75299e-68	1.82487	0.389	0.157	4.01451e-64	ProC
DNAH11	1.97583e-68	1.36098	0.378	0.143	4.52484e-64	ProC
GLRX	2.01487e-68	1.61689	0.761	0.581	4.61425e-64	ProC
DAZAP2	4.53879e-68	1.22204	0.673	0.438	1.03943e-63	ProC
ZYX	6.10331e-68	1.64382	0.445	0.199	1.39772e-63	ProC
ICAM1	6.50785e-68	1.56146	0.634	0.395	1.49036e-63	ProC
SERPINA3	6.73459e-68	1.8811	0.379	0.149	1.54229e-63	ProC
ADAM17	8.9414e-68	1.55454	0.449	0.2	2.04767e-63	ProC
EIF3M	8.98741e-68	0.99378	0.792	0.663	2.05821e-63	ProC
LYPLA2	1.09203e-67	1.62856	0.382	0.151	2.50087e-63	ProC
NUDT21	1.87377e-67	1.33642	0.592	0.345	4.29113e-63	ProC
PPP1R2	2.77413e-67	1.32393	0.69	0.478	6.35304e-63	ProC
RPN1	2.88626e-67	1.4024	0.606	0.364	6.60982e-63	ProC
KDSR	5.71232e-67	1.0787	0.788	0.67	1.30818e-62	ProC
PRR13	1.33502e-66	1.10948	0.659	0.406	3.05733e-62	ProC
ARPC5L	1.53467e-66	1.61006	0.603	0.38	3.51455e-62	ProC
RINT1	1.75846e-66	1.76093	0.322	0.114	4.02706e-62	ProC
RPS13	2.03425e-66	0.333238	0.993	0.992	4.65865e-62	ProC
NPAS2	2.0795e-66	1.70989	0.376	0.149	4.76226e-62	ProC
AXL	2.17676e-66	1.20907	0.685	0.438	4.985e-62	ProC
CAVIN1	2.54346e-66	1.05681	0.83	0.731	5.82477e-62	ProC
MKRN1	2.85576e-66	1.35096	0.578	0.319	6.53997e-62	ProC
TBC1D15	3.17423e-66	1.38218	0.635	0.408	7.26932e-62	ProC
NT5C3A	3.57185e-66	1.46888	0.553	0.3	8.1799e-62	ProC
SLC31A1	4.13391e-66	1.61479	0.477	0.234	9.46706e-62	ProC
C1orf43	5.33123e-66	0.94472	0.804	0.661	1.22091e-61	ProC
TMEM208	9.41601e-66	1.27033	0.712	0.517	2.15636e-61	ProC
PPP6C	1.12317e-65	1.39369	0.546	0.291	2.57217e-61	ProC
CD58	1.43387e-65	1.81861	0.387	0.158	3.28371e-61	ProC
RSL24D1	1.43694e-65	0.749966	0.88	0.853	3.29074e-61	ProC
RNMT	2.31055e-65	1.18379	0.736	0.559	5.29139e-61	ProC
EIF4H	2.8089e-65	0.834543	0.829	0.699	6.43267e-61	ProC
POLR2C	3.05108e-65	1.16992	0.716	0.53	6.98728e-61	ProC
ATP6V0E1	4.05324e-65	0.71849	0.896	0.865	9.28233e-61	ProC
GUK1	4.15028e-65	0.670101	0.922	0.915	9.50455e-61	ProC
SH3BGRL3	4.23857e-65	0.724673	0.947	0.951	9.70676e-61	ProC
PRELID3B	6.98165e-65	1.68892	0.408	0.176	1.59887e-60	ProC
RAB7A	1.28329e-64	1.04063	0.791	0.653	2.93887e-60	ProC
EGLN3	1.3041e-64	1.3828	0.7	0.517	2.98651e-60	ProC
SLC1A1	1.35298e-64	1.95079	0.296	0.101	3.09847e-60	ProC
SNRPB	1.5333e-64	0.996106	0.808	0.688	3.51141e-60	ProC
SFXN1	2.06301e-64	1.52668	0.419	0.181	4.72449e-60	ProC
TCP1	2.08978e-64	1.10896	0.736	0.565	4.78581e-60	ProC
FTSJ1	3.20909e-64	1.89419	0.302	0.105	7.34913e-60	ProC
CCNB1IP1	4.26954e-64	0.964225	0.796	0.673	9.77768e-60	ProC
TNFRSF10B	4.71064e-64	1.72021	0.422	0.188	1.07878e-59	ProC
SLC25A37	7.94911e-64	1.17127	0.849	0.828	1.82042e-59	ProC
BIN3	1.03039e-63	1.60377	0.331	0.121	2.35971e-59	ProC
STAU1	1.09835e-63	1.09636	0.698	0.486	2.51533e-59	ProC
RNPS1	1.50405e-63	1.25655	0.675	0.475	3.44442e-59	ProC
RNF145	1.78877e-63	1.44263	0.536	0.288	4.09645e-59	ProC
FAM3C	2.15405e-63	1.08468	0.786	0.686	4.93299e-59	ProC
PSMA3	2.15727e-63	1.03157	0.777	0.635	4.94037e-59	ProC
SDF2L1	2.35655e-63	1.71801	0.652	0.454	5.39674e-59	ProC
UBE2M	1.4848e-62	0.928746	0.798	0.679	3.40033e-58	ProC
KHDRBS1	1.92079e-62	0.852043	0.829	0.694	4.39879e-58	ProC
ERRFI1	2.43025e-62	1.14373	0.868	0.881	5.56552e-58	ProC
PDLIM7	4.09211e-62	1.82744	0.337	0.129	9.37134e-58	ProC
GNB1	5.29059e-62	1.19983	0.688	0.466	1.2116e-57	ProC
DEPP1	6.53402e-62	1.54662	0.559	0.322	1.49636e-57	ProC
AHCYL1	7.56031e-62	1.10472	0.732	0.556	1.73139e-57	ProC
ELOC	9.61956e-62	0.904403	0.811	0.721	2.20298e-57	ProC
COPS2	1.12501e-61	1.15901	0.728	0.576	2.57638e-57	ProC
SSR3	1.44884e-61	0.690769	0.915	0.965	3.31798e-57	ProC
LPCAT1	1.52717e-61	1.70532	0.284	0.096	3.49737e-57	ProC
SRSF7	1.62939e-61	0.663136	0.912	0.868	3.73146e-57	ProC
INSIG2	1.80248e-61	1.44834	0.621	0.4	4.12786e-57	ProC
PSMD3	4.59663e-61	1.20788	0.643	0.422	1.05267e-56	ProC
ST6GALNAC4	7.85275e-61	1.60377	0.448	0.21	1.79836e-56	ProC
EMC3	9.08568e-61	1.16033	0.666	0.452	2.08071e-56	ProC
ATP5F1B	1.02005e-60	0.847178	0.839	0.743	2.33601e-56	ProC
SLC35E1	1.58948e-60	1.43632	0.543	0.315	3.64008e-56	ProC
SLC3A2	1.75912e-60	0.857703	0.898	0.8	4.02856e-56	ProC
ATP13A3	2.02188e-60	1.68536	0.429	0.201	4.6303e-56	ProC
EI24	2.24381e-60	1.34522	0.575	0.331	5.13854e-56	ProC
FKBP1A	3.63407e-60	1.4186	0.646	0.445	8.32238e-56	ProC
UBE2R2	4.32644e-60	0.938196	0.764	0.587	9.90797e-56	ProC
RPS5	5.59527e-60	0.352451	0.994	0.989	1.28137e-55	ProC
TM9SF3	1.13343e-59	1.08881	0.745	0.605	2.59567e-55	ProC
MCMBP	1.61979e-59	1.50236	0.387	0.162	3.70949e-55	ProC
CIB1	3.03767e-59	0.937433	0.817	0.73	6.95656e-55	ProC
TMEM204	3.22266e-59	1.56981	0.673	0.486	7.38022e-55	ProC
PDXK	3.40893e-59	1.31492	0.596	0.367	7.80678e-55	ProC
GOLGA4	6.18808e-59	0.894586	0.833	0.731	1.41713e-54	ProC
RER1	6.37906e-59	1.04894	0.769	0.687	1.46087e-54	ProC
ACADVL	7.82062e-59	1.04757	0.758	0.634	1.791e-54	ProC
NIPA2	7.83538e-59	1.6344	0.43	0.204	1.79438e-54	ProC
PKN3	8.62783e-59	1.79701	0.319	0.121	1.97586e-54	ProC
LAPTM4A	1.06588e-58	0.482517	0.933	0.968	2.44097e-54	ProC
SLC16A1	1.28081e-58	1.15629	0.668	0.464	2.93317e-54	ProC
EIF3D	2.07784e-58	0.847572	0.801	0.688	4.75845e-54	ProC
SLC39A7	3.38036e-58	1.11371	0.739	0.623	7.74135e-54	ProC
KIF5B	4.6075e-58	1.09458	0.719	0.555	1.05516e-53	ProC
RAP1A	5.43969e-58	1.06863	0.728	0.551	1.24574e-53	ProC
PPIF	5.65302e-58	1.51924	0.43	0.198	1.2946e-53	ProC
RAB1A	6.01947e-58	0.815903	0.829	0.762	1.37852e-53	ProC
RHOG	1.40712e-57	1.64392	0.483	0.248	3.22244e-53	ProC
APLP2	1.66339e-57	0.721355	0.851	0.757	3.80932e-53	ProC
SGK1	1.92926e-57	1.22386	0.69	0.471	4.4182e-53	ProC
SMOX	2.14657e-57	1.69147	0.426	0.201	4.91587e-53	ProC
SAMD8	2.82828e-57	1.56977	0.425	0.2	6.47704e-53	ProC
TMEM50A	3.34923e-57	1.15603	0.726	0.553	7.67006e-53	ProC
AKT1	4.18327e-57	1.17673	0.589	0.35	9.5801e-53	ProC
GID8	4.37425e-57	1.09473	0.627	0.394	1.00175e-52	ProC
AGPAT2	4.76396e-57	1.34568	0.524	0.286	1.09099e-52	ProC
POLR2H	5.10776e-57	1.00972	0.741	0.601	1.16973e-52	ProC
RELA	5.53189e-57	1.1932	0.612	0.38	1.26686e-52	ProC
GNL3	5.53504e-57	1.17175	0.687	0.51	1.26758e-52	ProC
NUDC	6.34369e-57	0.814351	0.817	0.727	1.45277e-52	ProC
MIR155HG	7.35432e-57	1.9397	0.253	0.083	1.68421e-52	ProC
PSMD12	8.88935e-57	1.05542	0.739	0.573	2.03575e-52	ProC
HNRNPC	9.68925e-57	0.778018	0.868	0.834	2.21894e-52	ProC
SNHG15	2.11245e-56	1.23948	0.622	0.391	4.83773e-52	ProC
CD164	3.39143e-56	0.861573	0.805	0.697	7.76671e-52	ProC
SEL1L	3.65495e-56	1.41056	0.553	0.329	8.37021e-52	ProC
TMEM38B	4.64807e-56	1.30277	0.432	0.201	1.06445e-51	ProC
FAM96B	5.83934e-56	0.902665	0.805	0.729	1.33727e-51	ProC
RPS27	6.11851e-56	0.371495	0.997	0.991	1.4012e-51	ProC
ZBTB8OS	7.99667e-56	1.14857	0.637	0.428	1.83132e-51	ProC
TM4SF1	8.5391e-56	2.28255	0.673	0.539	1.95554e-51	ProC
SAT2	9.94606e-56	0.848592	0.807	0.689	2.27775e-51	ProC
ALG2	1.07389e-55	1.32457	0.555	0.326	2.45932e-51	ProC
VAPA	1.15446e-55	0.647473	0.886	0.843	2.64384e-51	ProC
ACVR1	1.17551e-55	1.53858	0.413	0.189	2.69203e-51	ProC
RPF2	1.32763e-55	1.2688	0.558	0.318	3.04041e-51	ProC
MTCH1	1.52304e-55	1.0651	0.741	0.589	3.48792e-51	ProC
GNAI3	1.55093e-55	1.08415	0.673	0.499	3.55179e-51	ProC
RRN3	1.57783e-55	1.47429	0.392	0.173	3.6134e-51	ProC
SGTA	2.33195e-55	1.38207	0.493	0.263	5.3404e-51	ProC
BAG1	3.32071e-55	0.872237	0.805	0.683	7.60477e-51	ProC
SNRPD2	3.40322e-55	0.806871	0.835	0.748	7.79371e-51	ProC
ARHGEF19	3.95249e-55	1.39808	0.315	0.119	9.0516e-51	ProC
DDX41	4.98022e-55	1.67241	0.337	0.136	1.14052e-50	ProC
TFB2M	5.29187e-55	1.57268	0.31	0.118	1.21189e-50	ProC
GNPNAT1	5.65461e-55	1.60727	0.379	0.167	1.29496e-50	ProC
IFNGR1	5.82846e-55	1.23485	0.542	0.306	1.33478e-50	ProC
NEPRO	6.43892e-55	1.50122	0.413	0.193	1.47458e-50	ProC
CTSL	9.98221e-55	1.10429	0.81	0.767	2.28603e-50	ProC
CALU	1.09401e-54	0.761802	0.842	0.822	2.5054e-50	ProC
BFAR	1.35741e-54	1.23327	0.555	0.319	3.10861e-50	ProC
RARS2	1.78994e-54	1.3427	0.504	0.274	4.09914e-50	ProC
MT2A	3.15736e-54	0.807945	0.939	0.981	7.23066e-50	ProC
ARL8B	3.18376e-54	1.41817	0.533	0.313	7.29112e-50	ProC
UTP6	3.35302e-54	1.52667	0.463	0.237	7.67876e-50	ProC
MANF	4.1403e-54	1.38613	0.761	0.671	9.4817e-50	ProC
AUP1	8.1199e-54	1.14356	0.634	0.426	1.85954e-49	ProC
CHD1L	9.11841e-54	1.46677	0.391	0.175	2.08821e-49	ProC
YBX3	9.49789e-54	0.579623	0.917	0.953	2.17511e-49	ProC
CHCHD2	9.58969e-54	0.59544	0.977	0.964	2.19614e-49	ProC
PARP14	9.79047e-54	1.77407	0.307	0.118	2.24212e-49	ProC
ZPR1	1.09137e-53	1.5011	0.458	0.236	2.49934e-49	ProC
PNP	1.11126e-53	1.19424	0.704	0.544	2.5449e-49	ProC
CTNNA1	1.29466e-53	0.977179	0.739	0.608	2.96491e-49	ProC
SEPHS2	1.48655e-53	1.25811	0.551	0.317	3.40435e-49	ProC
HLA-B	1.61924e-53	0.850905	0.953	0.897	3.70822e-49	ProC
SKP1	1.64071e-53	0.463491	0.95	0.961	3.7574e-49	ProC
SEC23B	1.74463e-53	1.4762	0.422	0.202	3.99538e-49	ProC
SARS	1.91212e-53	1.02112	0.739	0.59	4.37895e-49	ProC
RNF7	2.38277e-53	0.72163	0.851	0.784	5.45678e-49	ProC
PCNP	2.45146e-53	0.808342	0.796	0.688	5.61409e-49	ProC
RIPOR1	3.64557e-53	1.83104	0.274	0.099	8.34872e-49	ProC
TXNDC11	4.92592e-53	1.23764	0.512	0.284	1.12808e-48	ProC
ACO1	5.12124e-53	1.25565	0.389	0.173	1.17282e-48	ProC
HSPA13	5.21288e-53	1.14559	0.606	0.391	1.1938e-48	ProC
DLST	5.53521e-53	1.47406	0.321	0.126	1.26762e-48	ProC
HDHD5	8.21227e-53	1.45613	0.347	0.143	1.88069e-48	ProC
SRSF4	1.38754e-52	1.09184	0.668	0.456	3.1776e-48	ProC
ALYREF	2.27952e-52	1.45265	0.493	0.275	5.22034e-48	ProC
SELENOS	2.47533e-52	0.974505	0.837	0.818	5.66875e-48	ProC
TOM1	2.5396e-52	1.17012	0.461	0.227	5.81595e-48	ProC
DNAJC3	2.96584e-52	0.98871	0.802	0.71	6.79206e-48	ProC
PLEKHB2	3.93579e-52	1.47816	0.501	0.279	9.01336e-48	ProC
GTPBP4	4.92331e-52	1.40943	0.492	0.272	1.12749e-47	ProC
NUP160	4.95169e-52	1.56354	0.293	0.11	1.13399e-47	ProC
ATG12	5.70149e-52	1.11009	0.662	0.461	1.3057e-47	ProC
MCFD2	5.74103e-52	1.01471	0.747	0.622	1.31475e-47	ProC
TRMT6	5.78634e-52	1.67708	0.347	0.15	1.32513e-47	ProC
PAIP2	6.8353e-52	1.03749	0.738	0.611	1.56535e-47	ProC
ELOVL1	6.99044e-52	1.48091	0.37	0.164	1.60088e-47	ProC
SRPRB	7.1995e-52	1.43057	0.556	0.356	1.64876e-47	ProC
RNF114	7.49151e-52	1.11819	0.665	0.489	1.71563e-47	ProC
PSMB2	7.84068e-52	1.04309	0.717	0.56	1.79559e-47	ProC
MCL1	1.03833e-51	0.729832	0.892	0.833	2.37787e-47	ProC
SLC43A3	1.40396e-51	1.47478	0.521	0.305	3.21521e-47	ProC
POFUT2	1.45779e-51	1.11616	0.612	0.389	3.33848e-47	ProC
PDIA6	1.6081e-51	0.902489	0.852	0.856	3.6827e-47	ProC
YBX1	1.73082e-51	0.547585	0.963	0.952	3.96375e-47	ProC
CBFB	1.8606e-51	1.4356	0.422	0.202	4.26095e-47	ProC
UBE2I	1.9922e-51	0.971634	0.729	0.549	4.56235e-47	ProC
IER2	2.20813e-51	0.582522	0.922	0.846	5.05683e-47	ProC
POLR1D	4.10992e-51	0.74981	0.818	0.729	9.41213e-47	ProC
BRIX1	4.40184e-51	1.20872	0.559	0.336	1.00807e-46	ProC
FAM104A	5.95612e-51	1.39233	0.436	0.216	1.36401e-46	ProC
B4GALT3	6.56697e-51	1.60308	0.306	0.121	1.5039e-46	ProC
GBE1	1.12291e-50	1.01802	0.731	0.596	2.57158e-46	ProC
PMP22	1.22623e-50	1.20999	0.889	0.928	2.80819e-46	ProC
HSP90AB1	1.23584e-50	0.445655	0.993	0.99	2.8302e-46	ProC
BCAP31	1.65549e-50	1.06826	0.71	0.57	3.79123e-46	ProC
DAD1	1.88235e-50	0.6404	0.892	0.898	4.31077e-46	ProC
PHLDA2	2.42013e-50	1.41412	0.681	0.516	5.54234e-46	ProC
PNPLA2	2.6145e-50	1.03686	0.647	0.432	5.98746e-46	ProC
PTBP1	3.46737e-50	1.11978	0.654	0.445	7.94063e-46	ProC
PLPP5	3.53756e-50	1.11333	0.701	0.578	8.10136e-46	ProC
TMF1	3.54878e-50	0.948508	0.736	0.59	8.12706e-46	ProC
MRPS2	3.68433e-50	1.275	0.454	0.229	8.43748e-46	ProC
CD68	3.76558e-50	1.25491	0.562	0.335	8.62355e-46	ProC
SBNO1	6.61494e-50	1.21759	0.559	0.342	1.51489e-45	ProC
M6PR	9.13971e-50	1.28587	0.526	0.311	2.09309e-45	ProC
AKAP12	9.51235e-50	2.20384	0.344	0.153	2.17842e-45	ProC
POLR2A	9.95109e-50	1.16177	0.633	0.438	2.2789e-45	ProC
TMEM222	1.02635e-49	1.19105	0.558	0.327	2.35044e-45	ProC
U2AF2	1.20695e-49	1.484	0.379	0.172	2.76404e-45	ProC
CRLS1	1.35687e-49	1.27172	0.483	0.262	3.10736e-45	ProC
TVP23B	1.49658e-49	1.4879	0.466	0.247	3.42731e-45	ProC
LRRC37B	1.60969e-49	1.61932	0.259	0.093	3.68634e-45	ProC
ACTN4	1.72614e-49	1.40078	0.565	0.354	3.95303e-45	ProC
FXR2	2.09272e-49	1.57288	0.312	0.126	4.79253e-45	ProC
ANKRD12	2.36207e-49	0.884821	0.808	0.652	5.40937e-45	ProC
NUP58	2.74705e-49	1.2917	0.53	0.314	6.29103e-45	ProC
COPS8	3.21914e-49	1.09972	0.634	0.426	7.37214e-45	ProC
PSMC1	3.27758e-49	0.919435	0.739	0.595	7.50599e-45	ProC
ARPP19	3.55378e-49	1.00668	0.701	0.525	8.1385e-45	ProC
FNTA	3.66581e-49	1.07379	0.637	0.434	8.39507e-45	ProC
PAICS	3.72344e-49	1.26771	0.504	0.284	8.52705e-45	ProC
MEDAG	3.93675e-49	2.09854	0.4	0.197	9.01556e-45	ProC
UBE2V2	4.5557e-49	1.07866	0.688	0.512	1.0433e-44	ProC
VCP	5.50296e-49	0.991794	0.728	0.59	1.26023e-44	ProC
STT3B	6.0624e-49	1.15886	0.627	0.418	1.38835e-44	ProC
AP001160.1	6.8948e-49	0.891017	0.407	0.186	1.57898e-44	ProC
BARX2	7.43775e-49	1.73376	0.348	0.156	1.70332e-44	ProC
GMPS	8.27762e-49	1.34533	0.483	0.273	1.89566e-44	ProC
FAM32A	8.84581e-49	1.23193	0.521	0.303	2.02578e-44	ProC
HK1	1.22759e-48	1.00555	0.666	0.489	2.81131e-44	ProC
EWSR1	1.27633e-48	1.09129	0.619	0.417	2.92293e-44	ProC
RAB21	1.79222e-48	0.917663	0.754	0.595	4.10437e-44	ProC
TPI1	1.92597e-48	0.598743	0.947	0.956	4.41067e-44	ProC
TRABD	2.19037e-48	1.4682	0.379	0.174	5.01617e-44	ProC
SLC6A8	2.35165e-48	1.16876	0.613	0.419	5.38551e-44	ProC
MORF4L1	2.52862e-48	0.447304	0.927	0.933	5.7908e-44	ProC
ATP6V1G1	2.67427e-48	0.529394	0.903	0.915	6.12435e-44	ProC
CHI3L1	3.53162e-48	0.636412	0.833	0.688	8.08776e-44	ProC
RBM3	3.77959e-48	0.570009	0.887	0.863	8.65564e-44	ProC
ATP6AP2	4.33823e-48	0.985455	0.76	0.646	9.93497e-44	ProC
BRMS1	5.52427e-48	1.41335	0.414	0.207	1.26511e-43	ProC
PGM1	6.65965e-48	0.931497	0.725	0.611	1.52513e-43	ProC
CYB561	7.63242e-48	1.70631	0.272	0.104	1.7479e-43	ProC
STK4	1.29937e-47	1.68159	0.426	0.217	2.97569e-43	ProC
SLC4A7	1.45232e-47	1.45313	0.413	0.206	3.32597e-43	ProC
CCND3	1.6092e-47	1.34488	0.548	0.339	3.68522e-43	ProC
BUB3	2.27276e-47	1.07624	0.624	0.423	5.20485e-43	ProC
RALY	2.46364e-47	1.26502	0.53	0.314	5.64199e-43	ProC
CEBPZ	2.78646e-47	1.16082	0.621	0.423	6.38127e-43	ProC
GARS	2.8169e-47	1.20264	0.65	0.491	6.45098e-43	ProC
CENPL	3.02169e-47	1.4403	0.3	0.121	6.91998e-43	ProC
CLPTM1	3.11004e-47	1.10361	0.533	0.316	7.12231e-43	ProC
RHOT2	3.25016e-47	1.41617	0.322	0.134	7.44319e-43	ProC
YIPF3	4.22434e-47	0.862791	0.755	0.653	9.67415e-43	ProC
VDAC2	4.65555e-47	0.633905	0.858	0.825	1.06617e-42	ProC
ARRDC3	4.8552e-47	1.12173	0.637	0.434	1.11189e-42	ProC
ADM	6.67412e-47	0.869048	0.801	0.684	1.52844e-42	ProC
RPL14	7.57077e-47	0.335167	0.993	0.987	1.73378e-42	ProC
RBM8A	8.75913e-47	0.62613	0.884	0.841	2.00593e-42	ProC
PGM3	9.72209e-47	1.13388	0.663	0.507	2.22646e-42	ProC
AK4	1.01976e-46	1.08404	0.638	0.477	2.33535e-42	ProC
COX7A2L	1.07145e-46	0.713966	0.83	0.747	2.45372e-42	ProC
PIGA	1.08634e-46	1.51848	0.253	0.093	2.48782e-42	ProC
COPE	1.13063e-46	0.826866	0.791	0.762	2.58925e-42	ProC
C6orf62	1.19551e-46	0.930099	0.668	0.489	2.73785e-42	ProC
FTH1	1.22498e-46	0.612266	0.999	0.997	2.80533e-42	ProC
FICD	1.38889e-46	1.69729	0.3	0.124	3.18069e-42	ProC
MRPS12	1.90345e-46	1.22114	0.486	0.271	4.35909e-42	ProC
LRRC59	2.16505e-46	1.15075	0.66	0.502	4.95819e-42	ProC
TXNIP	2.55524e-46	0.892475	0.816	0.641	5.85175e-42	ProC
DDIT3	3.16791e-46	1.03628	0.717	0.561	7.25483e-42	ProC
ALKBH5	4.7603e-46	1.00125	0.7	0.532	1.09016e-41	ProC
TRIP10	6.20649e-46	1.29157	0.341	0.148	1.42135e-41	ProC
CNIH4	6.38828e-46	0.973209	0.709	0.561	1.46298e-41	ProC
UAP1	7.39644e-46	0.714467	0.843	0.817	1.69386e-41	ProC
DIMT1	8.46852e-46	1.46976	0.309	0.128	1.93938e-41	ProC
MET	9.01172e-46	1.56781	0.324	0.14	2.06377e-41	ProC
PPP1R14B	9.51161e-46	1.19894	0.666	0.503	2.17825e-41	ProC
PAPOLA	1.34498e-45	0.861258	0.761	0.64	3.08013e-41	ProC
STT3A	1.37902e-45	1.25691	0.485	0.271	3.1581e-41	ProC
ANXA1	1.54213e-45	0.708352	0.953	0.963	3.53163e-41	ProC
AIDA	2.1891e-45	1.28147	0.48	0.267	5.01327e-41	ProC
EIF4B	2.55908e-45	0.559051	0.883	0.847	5.86055e-41	ProC
SAP30BP	2.58263e-45	1.17199	0.515	0.298	5.91449e-41	ProC
CHMP1A	2.67281e-45	1.40754	0.388	0.19	6.121e-41	ProC
CCNC	3.18567e-45	1.11691	0.574	0.374	7.2955e-41	ProC
CAB39	8.70869e-45	1.40446	0.422	0.215	1.99438e-40	ProC
IMP4	1.13145e-44	1.1422	0.575	0.381	2.59113e-40	ProC
USP8	1.5838e-44	1.06218	0.613	0.421	3.62706e-40	ProC
RAB11A	1.69755e-44	1.16824	0.596	0.403	3.88755e-40	ProC
PUF60	1.99984e-44	1.21902	0.599	0.407	4.57982e-40	ProC
SF3B5	2.09062e-44	0.775742	0.802	0.755	4.78772e-40	ProC
CLTA	2.16222e-44	0.6059	0.851	0.819	4.9517e-40	ProC
SLK	2.18264e-44	1.1195	0.515	0.296	4.99847e-40	ProC
UBA5	2.39274e-44	1.14925	0.549	0.347	5.47962e-40	ProC
AATF	2.91131e-44	1.12719	0.504	0.289	6.66719e-40	ProC
ACTR3	2.97564e-44	1.26089	0.599	0.407	6.81451e-40	ProC
NPM1	3.73432e-44	0.383827	0.972	0.98	8.55197e-40	ProC
ITGB5	4.39545e-44	1.1228	0.634	0.453	1.0066e-39	ProC
DNTTIP2	5.03464e-44	1.0587	0.616	0.433	1.15298e-39	ProC
CWC25	5.24989e-44	1.35321	0.436	0.228	1.20228e-39	ProC
HLA-A	5.50688e-44	0.505608	0.969	0.977	1.26113e-39	ProC
EIF1AD	5.59945e-44	1.50623	0.302	0.127	1.28233e-39	ProC
MTMR14	6.89086e-44	1.63032	0.261	0.103	1.57808e-39	ProC
RPS15A	7.10392e-44	0.312465	0.993	0.987	1.62687e-39	ProC
HAT1	9.75613e-44	1.00845	0.613	0.415	2.23425e-39	ProC
MESD	9.76071e-44	0.859169	0.735	0.604	2.2353e-39	ProC
BUD31	1.0869e-43	0.819109	0.791	0.709	2.4891e-39	ProC
VAMP7	1.10966e-43	1.54629	0.306	0.132	2.54124e-39	ProC
ACKR3	1.43819e-43	1.67094	0.613	0.458	3.2936e-39	ProC
SLBP	1.56426e-43	1.23037	0.577	0.386	3.58232e-39	ProC
NONO	2.44342e-43	0.964629	0.624	0.427	5.59568e-39	ProC
SEC61A1	2.81494e-43	1.06789	0.635	0.481	6.44649e-39	ProC
KYAT3	2.88806e-43	1.35303	0.359	0.168	6.61394e-39	ProC
RPL22L1	4.02512e-43	0.755115	0.791	0.688	9.21792e-39	ProC
NOP16	4.12532e-43	1.6253	0.341	0.16	9.4474e-39	ProC
ZNF263	5.75112e-43	1.52484	0.269	0.107	1.31706e-38	ProC
CNPPD1	5.92877e-43	1.44825	0.362	0.171	1.35775e-38	ProC
ERGIC2	7.44151e-43	0.975944	0.625	0.438	1.70418e-38	ProC
PDK1	9.00592e-43	0.922719	0.531	0.314	2.06245e-38	ProC
WDR1	9.84797e-43	1.34999	0.51	0.312	2.25528e-38	ProC
UBALD2	1.02268e-42	1.27965	0.615	0.452	2.34203e-38	ProC
KDM3A	1.24932e-42	1.29197	0.353	0.163	2.86107e-38	ProC
GOT1	1.2655e-42	1.63427	0.406	0.211	2.89813e-38	ProC
EFTUD2	1.79182e-42	1.60637	0.252	0.097	4.10344e-38	ProC
PSMD11	2.19452e-42	1.16471	0.587	0.409	5.02567e-38	ProC
ISCU	2.2402e-42	0.897683	0.726	0.573	5.13029e-38	ProC
MIF	2.50504e-42	0.626673	0.845	0.841	5.73679e-38	ProC
ARL8A	2.75618e-42	1.17248	0.49	0.279	6.31192e-38	ProC
PGRMC2	2.82975e-42	0.891587	0.662	0.504	6.48041e-38	ProC
KCNQ1OT1	2.94143e-42	0.938759	0.802	0.717	6.73618e-38	ProC
HSP90AA1	3.21562e-42	0.600388	0.975	0.982	7.3641e-38	ProC
HSPA1A	3.31894e-42	0.862307	0.871	0.822	7.60071e-38	ProC
NOC2L	3.47389e-42	1.32772	0.381	0.187	7.95556e-38	ProC
PEA15	3.55805e-42	1.18397	0.505	0.302	8.1483e-38	ProC
BTBD1	3.65917e-42	1.60952	0.255	0.099	8.37986e-38	ProC
RAB5A	4.11847e-42	0.945516	0.657	0.48	9.43171e-38	ProC
SETD3	5.35921e-42	1.2075	0.461	0.256	1.22731e-37	ProC
DCAF13	5.5268e-42	1.19797	0.562	0.375	1.26569e-37	ProC
RSL1D1	5.95396e-42	0.678348	0.808	0.724	1.36352e-37	ProC
EMP1	7.75618e-42	0.78966	0.786	0.703	1.77624e-37	ProC
MORF4L2	8.21453e-42	0.632445	0.846	0.842	1.88121e-37	ProC
SLC39A14	1.16801e-41	0.692545	0.827	0.858	2.67486e-37	ProC
ALDOA	1.17601e-41	1.25577	0.435	0.239	2.69318e-37	ProC
PCBP2	1.38526e-41	0.614703	0.843	0.789	3.17238e-37	ProC
TOMM20	1.59986e-41	0.450974	0.917	0.915	3.66384e-37	ProC
TPRA1	1.81586e-41	1.32484	0.378	0.188	4.1585e-37	ProC
BTG3	2.03101e-41	0.744031	0.816	0.718	4.65123e-37	ProC
CELF1	2.10882e-41	1.36036	0.394	0.2	4.82941e-37	ProC
PFDN2	2.43971e-41	0.851648	0.773	0.704	5.58719e-37	ProC
RNF10	3.02909e-41	1.26261	0.49	0.289	6.93693e-37	ProC
HSPA1B	3.11207e-41	1.0921	0.698	0.516	7.12695e-37	ProC
OGFR	3.56832e-41	1.2738	0.395	0.201	8.1718e-37	ProC
STARD3	3.60817e-41	1.44606	0.283	0.118	8.26308e-37	ProC
PSME2	3.64685e-41	1.04917	0.663	0.516	8.35166e-37	ProC
STK24	4.03368e-41	0.896351	0.685	0.52	9.23752e-37	ProC
SLC35F6	5.28579e-41	1.40766	0.28	0.117	1.2105e-36	ProC
SLC5A3	6.03518e-41	1.34493	0.587	0.408	1.38212e-36	ProC
YTHDF1	6.52974e-41	1.23768	0.47	0.267	1.49538e-36	ProC
EIF6	7.35555e-41	0.974576	0.685	0.538	1.68449e-36	ProC
UBQLN1	9.76969e-41	1.28427	0.51	0.316	2.23736e-36	ProC
TCERG1	1.19504e-40	1.40771	0.312	0.139	2.73677e-36	ProC
CFL1	1.53038e-40	0.649396	0.908	0.883	3.50471e-36	ProC
ALDH9A1	1.81667e-40	1.26967	0.457	0.254	4.16036e-36	ProC
SDF2	1.87362e-40	0.993039	0.647	0.476	4.29077e-36	ProC
RTN3	1.93078e-40	1.11488	0.583	0.398	4.42168e-36	ProC
DDX18	2.5733e-40	0.925486	0.675	0.506	5.89312e-36	ProC
MBD1	2.72711e-40	1.25741	0.313	0.138	6.24537e-36	ProC
PSAP	3.07127e-40	0.4157	0.911	0.934	7.03351e-36	ProC
LTBR	3.16085e-40	1.28275	0.389	0.202	7.23867e-36	ProC
SEC22B	3.2296e-40	0.933397	0.688	0.562	7.39611e-36	ProC
PDLIM4	3.32702e-40	0.899996	0.786	0.757	7.6192e-36	ProC
PSMA7	3.73457e-40	0.581193	0.909	0.878	8.55254e-36	ProC
MYH9	3.90786e-40	1.5606	0.433	0.241	8.9494e-36	ProC
TMEM30A	4.0457e-40	0.961501	0.671	0.514	9.26507e-36	ProC
CTNNAL1	6.31956e-40	1.03875	0.599	0.426	1.44724e-35	ProC
FAM210A	6.78009e-40	1.2261	0.562	0.377	1.55271e-35	ProC
TWF1	7.25081e-40	1.57855	0.325	0.153	1.66051e-35	ProC
GPAT4	1.03462e-39	1.39015	0.312	0.139	2.36938e-35	ProC
SPTLC1	1.05453e-39	1.11622	0.543	0.349	2.41499e-35	ProC
SELENOK	1.06622e-39	0.78716	0.893	0.889	2.44176e-35	ProC
SRA1	1.13843e-39	1.14275	0.556	0.371	2.60712e-35	ProC
MSANTD3	1.14969e-39	1.37621	0.382	0.196	2.63289e-35	ProC
RRAGD	1.27619e-39	1.20401	0.401	0.208	2.92259e-35	ProC
AGPAT5	1.40135e-39	1.77587	0.335	0.161	3.20924e-35	ProC
CUL4A	1.49569e-39	1.2221	0.334	0.155	3.42527e-35	ProC
2026-03-05	1.57418e-39	1.13302	0.577	0.389	3.60503e-35	ProC
GOLGA7	1.64869e-39	1.10318	0.523	0.322	3.77566e-35	ProC
FAM168B	1.6644e-39	1.11625	0.448	0.251	3.81165e-35	ProC
ZFAS1	1.79344e-39	0.421158	0.956	0.95	4.10716e-35	ProC
SERPINB1	2.19761e-39	0.987034	0.719	0.584	5.03274e-35	ProC
TTF1	2.19984e-39	1.20436	0.31	0.137	5.03785e-35	ProC
TANK	2.59432e-39	1.15413	0.501	0.297	5.94125e-35	ProC
SNRNP40	3.1227e-39	1.19695	0.435	0.237	7.15128e-35	ProC
MRPS6	4.01357e-39	1.15013	0.795	0.766	9.19147e-35	ProC
ERP44	4.77368e-39	1.02276	0.643	0.49	1.09322e-34	ProC
ERCC1	5.39685e-39	1.08936	0.741	0.66	1.23593e-34	ProC
DEGS1	5.41511e-39	0.956641	0.643	0.481	1.24011e-34	ProC
MAD2L2	6.19255e-39	1.1552	0.397	0.204	1.41816e-34	ProC
WIPI1	6.94082e-39	1.53879	0.372	0.194	1.58952e-34	ProC
RAMMET	7.0868e-39	1.18244	0.448	0.25	1.62295e-34	ProC
JUN	7.27333e-39	0.678194	0.89	0.789	1.66567e-34	ProC
RNF181	7.75945e-39	0.853749	0.728	0.602	1.77699e-34	ProC
SNX2	8.12953e-39	1.11305	0.499	0.293	1.86174e-34	ProC
ZMYND8	8.14575e-39	1.47682	0.322	0.151	1.86546e-34	ProC
SRP68	9.5879e-39	1.16797	0.449	0.252	2.19573e-34	ProC
GSK3A	1.18774e-38	1.1882	0.455	0.261	2.72005e-34	ProC
VGLL4	1.28314e-38	0.782137	0.808	0.741	2.93853e-34	ProC
SCAMP3	1.4137e-38	1.21403	0.419	0.23	3.2375e-34	ProC
PCBP1	1.65054e-38	0.578802	0.867	0.838	3.7799e-34	ProC
DNAJB14	2.02315e-38	0.899128	0.646	0.461	4.63321e-34	ProC
PITHD1	2.27956e-38	0.878766	0.72	0.591	5.22042e-34	ProC
PPP1R13L	2.46939e-38	1.35118	0.29	0.127	5.65515e-34	ProC
TPRG1L	2.62446e-38	1.2486	0.436	0.245	6.01028e-34	ProC
ATG2A	2.67376e-38	1.35619	0.269	0.113	6.12318e-34	ProC
ZFYVE27	2.80171e-38	1.37515	0.277	0.117	6.41619e-34	ProC
AK3	3.07668e-38	1.09544	0.512	0.325	7.04591e-34	ProC
VPS4A	5.31947e-38	1.16101	0.464	0.272	1.21821e-33	ProC
REEP5	5.48657e-38	0.596588	0.843	0.823	1.25648e-33	ProC
COG3	5.64665e-38	1.42621	0.283	0.123	1.29314e-33	ProC
GNL2	6.24907e-38	1.13562	0.445	0.248	1.4311e-33	ProC
YWHAE	6.96875e-38	0.585384	0.848	0.804	1.59591e-33	ProC
CNST	7.10148e-38	1.36502	0.378	0.197	1.62631e-33	ProC
HLA-DPA1	7.17554e-38	2.03153	0.4	0.209	1.64327e-33	ProC
EAF1	7.94386e-38	1.46229	0.253	0.104	1.81922e-33	ProC
AIMP1	8.74951e-38	0.915063	0.666	0.52	2.00373e-33	ProC
NAA15	9.38956e-38	1.23376	0.41	0.222	2.1503e-33	ProC
ZFAND3	1.01424e-37	1.24011	0.451	0.259	2.3227e-33	ProC
SAP18	1.07509e-37	0.396329	0.95	0.948	2.46206e-33	ProC
SEH1L	1.28932e-37	1.43505	0.274	0.117	2.95268e-33	ProC
ARPC1B	1.37824e-37	1.25689	0.537	0.342	3.15631e-33	ProC
RPL18A	2.08392e-37	0.300719	0.999	0.99	4.77239e-33	ProC
APH1A	2.21629e-37	0.855061	0.66	0.507	5.07552e-33	ProC
SP110	2.26661e-37	1.33252	0.283	0.122	5.19077e-33	ProC
PDPR	2.31353e-37	1.48407	0.255	0.105	5.29821e-33	ProC
GNB2	2.33102e-37	0.789789	0.72	0.587	5.33828e-33	ProC
SMS	3.08892e-37	1.15284	0.514	0.327	7.07394e-33	ProC
TAF13	3.37549e-37	1.39274	0.363	0.189	7.73022e-33	ProC
PNO1	3.38936e-37	1.31405	0.439	0.259	7.76196e-33	ProC
CERS5	3.48707e-37	1.11425	0.439	0.247	7.98574e-33	ProC
PSMC4	3.53409e-37	1.02939	0.6	0.435	8.09341e-33	ProC
SFT2D1	4.4761e-37	0.949801	0.616	0.455	1.02507e-32	ProC
PSMD14	4.60373e-37	1.38223	0.505	0.336	1.0543e-32	ProC
EFHD2	4.85262e-37	1.67176	0.255	0.106	1.1113e-32	ProC
CAPZA2	5.34746e-37	0.815575	0.72	0.584	1.22462e-32	ProC
HSF1	5.37501e-37	1.05745	0.496	0.3	1.23093e-32	ProC
GMCL1	5.61855e-37	1.10379	0.531	0.342	1.2867e-32	ProC
STX12	6.73827e-37	1.14791	0.474	0.285	1.54313e-32	ProC
CNOT11	7.66522e-37	1.40441	0.25	0.103	1.75541e-32	ProC
SEC62	8.26843e-37	0.605657	0.861	0.839	1.89355e-32	ProC
CYCS	8.29068e-37	0.755833	0.827	0.774	1.89865e-32	ProC
ECD	8.40219e-37	1.32092	0.337	0.162	1.92419e-32	ProC
IRAK1	8.69153e-37	1.64243	0.306	0.145	1.99045e-32	ProC
BCLAF1	9.00095e-37	0.935557	0.659	0.503	2.06131e-32	ProC
NKTR	9.31039e-37	0.880126	0.577	0.382	2.13217e-32	ProC
FBXW5	9.72375e-37	1.15687	0.46	0.267	2.22684e-32	ProC
MAGOH	1.25372e-36	0.856689	0.707	0.574	2.87113e-32	ProC
SHMT2	1.57439e-36	0.80274	0.706	0.573	3.60551e-32	ProC
PHB2	1.74351e-36	0.661555	0.772	0.648	3.99282e-32	ProC
PTRH2	1.83413e-36	1.25992	0.441	0.254	4.20034e-32	ProC
CSNK2B	2.22981e-36	0.678445	0.77	0.692	5.10648e-32	ProC
ERO1B	2.46083e-36	1.25632	0.461	0.273	5.63554e-32	ProC
ENY2	2.62812e-36	0.60099	0.839	0.808	6.01865e-32	ProC
SNHG12	3.34042e-36	0.718375	0.687	0.517	7.64989e-32	ProC
EPN1	3.83991e-36	1.08234	0.439	0.252	8.79377e-32	ProC
RABGGTB	4.77298e-36	1.05141	0.54	0.361	1.09306e-31	ProC
SDHD	5.77165e-36	0.922921	0.611	0.437	1.32177e-31	ProC
SAR1A	6.86069e-36	0.87038	0.695	0.575	1.57117e-31	ProC
CDC42EP4	7.49779e-36	1.30317	0.479	0.299	1.71707e-31	ProC
LRRC8A	7.59727e-36	1.30411	0.401	0.224	1.73985e-31	ProC
CCNT2	7.74679e-36	1.34171	0.258	0.109	1.77409e-31	ProC
GCLM	7.89479e-36	1.47266	0.411	0.231	1.80799e-31	ProC
AMPD2	8.08537e-36	1.2328	0.331	0.161	1.85163e-31	ProC
RETREG2	8.23224e-36	0.898544	0.496	0.298	1.88526e-31	ProC
PCGF2	1.0016e-35	1.29299	0.384	0.206	2.29377e-31	ProC
SRPRA	1.09255e-35	0.901526	0.703	0.571	2.50204e-31	ProC
UBE2D2	1.10971e-35	0.749864	0.775	0.693	2.54136e-31	ProC
MYO1E	1.17864e-35	1.32651	0.294	0.134	2.69921e-31	ProC
TIMM17A	1.96229e-35	1.04424	0.609	0.459	4.49384e-31	ProC
DRAM1	2.06633e-35	1.46722	0.268	0.116	4.73211e-31	ProC
SLC9A3R1	2.61236e-35	1.25117	0.47	0.284	5.98257e-31	ProC
MAPKAPK2	2.89055e-35	0.931667	0.656	0.494	6.61965e-31	ProC
TMEM123	3.23749e-35	1.20323	0.501	0.317	7.41418e-31	ProC
CHMP4B	3.51451e-35	0.913169	0.649	0.504	8.04858e-31	ProC
NRBP1	4.3549e-35	1.06159	0.545	0.382	9.97315e-31	ProC
RPP25	4.39587e-35	1.30495	0.269	0.116	1.0067e-30	ProC
ARHGEF2	5.08689e-35	1.04148	0.51	0.321	1.16495e-30	ProC
IRAK3	5.775e-35	1.07273	0.335	0.161	1.32253e-30	ProC
EIF3L	6.82895e-35	0.486353	0.876	0.833	1.5639e-30	ProC
LRP10	8.4551e-35	0.842937	0.7	0.579	1.9363e-30	ProC
ELL	9.81619e-35	1.30156	0.256	0.109	2.24801e-30	ProC
SND1	1.10397e-34	0.965323	0.624	0.474	2.52819e-30	ProC
NOP10	1.17106e-34	0.868565	0.687	0.557	2.68184e-30	ProC
H2AFX	1.35383e-34	0.844232	0.644	0.489	3.1004e-30	ProC
C4orf3	1.4388e-34	0.628361	0.858	0.868	3.29499e-30	ProC
SLC35G2	1.5676e-34	1.13829	0.408	0.225	3.58996e-30	ProC
CFAP298	1.61854e-34	1.05424	0.543	0.369	3.70663e-30	ProC
GTF3C5	1.64846e-34	1.24343	0.275	0.122	3.77515e-30	ProC
LSM12	1.89081e-34	1.07574	0.561	0.388	4.33015e-30	ProC
TOMM5	2.06391e-34	1.27252	0.378	0.205	4.72656e-30	ProC
KLHL36	2.0745e-34	1.30688	0.25	0.106	4.75082e-30	ProC
LDHA	2.1812e-34	0.410739	0.962	0.99	4.99517e-30	ProC
SYVN1	2.44657e-34	1.30282	0.328	0.164	5.6029e-30	ProC
HDGF	3.46324e-34	0.924909	0.644	0.509	7.93117e-30	ProC
CTDNEP1	3.88177e-34	0.765718	0.673	0.527	8.88964e-30	ProC
BNIP3	4.48434e-34	0.595353	0.846	0.878	1.02696e-29	ProC
YIPF5	5.7477e-34	0.853777	0.681	0.55	1.31628e-29	ProC
METAP2	6.18267e-34	0.719728	0.741	0.61	1.41589e-29	ProC
RLF	6.4765e-34	0.923859	0.546	0.352	1.48318e-29	ProC
TSR1	6.62734e-34	1.19271	0.288	0.132	1.51773e-29	ProC
LZTFL1	6.69966e-34	1.47051	0.287	0.133	1.53429e-29	ProC
NIFK	6.86524e-34	1.01739	0.58	0.393	1.57221e-29	ProC
MKRN2	7.12584e-34	1.08996	0.375	0.198	1.63189e-29	ProC
MOB1A	8.4119e-34	0.999863	0.571	0.391	1.92641e-29	ProC
CIR1	8.45477e-34	0.870772	0.635	0.474	1.93623e-29	ProC
UGDH	8.73783e-34	0.965204	0.712	0.62	2.00105e-29	ProC
FUBP3	8.89775e-34	1.25781	0.367	0.193	2.03767e-29	ProC
KRT18	8.98307e-34	1.41142	0.488	0.315	2.05721e-29	ProC
PPP1CA	1.0692e-33	1.16909	0.517	0.345	2.44857e-29	ProC
TMED10	1.1732e-33	0.481856	0.874	0.898	2.68674e-29	ProC
KPNA4	1.18609e-33	0.958402	0.628	0.477	2.71627e-29	ProC
ATG3	1.24434e-33	0.99713	0.556	0.38	2.84967e-29	ProC
WIPI2	1.34712e-33	1.1116	0.534	0.378	3.08505e-29	ProC
EIF3E	1.49969e-33	0.389076	0.93	0.925	3.43444e-29	ProC
NUP54	1.51171e-33	1.04019	0.429	0.244	3.46196e-29	ProC
PCGF5	1.72322e-33	1.0089	0.555	0.378	3.94635e-29	ProC
BAG6	1.73935e-33	0.994553	0.504	0.32	3.98329e-29	ProC
AP1S2	1.80717e-33	1.21191	0.426	0.244	4.1386e-29	ProC
TMSB10	1.96674e-33	1.66455	0.796	0.709	4.50402e-29	ProC
SF3A2	2.17469e-33	1.34677	0.278	0.127	4.98027e-29	ProC
CHMP5	2.37432e-33	0.820963	0.734	0.644	5.43744e-29	ProC
KMT2E	2.60684e-33	0.707936	0.78	0.652	5.96993e-29	ProC
EPB41L4A-AS1	2.76875e-33	0.515149	0.857	0.845	6.34071e-29	ProC
ADAM15	2.80429e-33	1.49858	0.329	0.166	6.4221e-29	ProC
CNOT2	2.91817e-33	0.943767	0.597	0.425	6.68291e-29	ProC
FKBP11	3.96952e-33	1.23958	0.505	0.336	9.09061e-29	ProC
HPCAL1	4.39846e-33	1.60594	0.275	0.128	1.00729e-28	ProC
OSMR	5.84331e-33	0.79389	0.671	0.545	1.33818e-28	ProC
SETX	6.22151e-33	1.22547	0.449	0.269	1.42479e-28	ProC
UBTD1	6.30956e-33	1.29366	0.373	0.203	1.44495e-28	ProC
LTN1	7.08548e-33	1.18343	0.426	0.247	1.62265e-28	ProC
NPEPPS	7.22575e-33	0.926314	0.477	0.293	1.65477e-28	ProC
POR	8.17892e-33	1.28162	0.367	0.194	1.87305e-28	ProC
COX7B	8.68778e-33	0.681136	0.811	0.744	1.98959e-28	ProC
SLC30A7	1.06029e-32	1.13018	0.403	0.226	2.42816e-28	ProC
ARF6	1.08565e-32	0.971226	0.624	0.477	2.48625e-28	ProC
SAE1	1.34626e-32	1.31836	0.287	0.135	3.08306e-28	ProC
KBTBD7	1.37204e-32	1.17043	0.275	0.125	3.14212e-28	ProC
SNAP23	1.45944e-32	1.13511	0.464	0.284	3.34226e-28	ProC
GNG11	1.57518e-32	0.529976	0.151	0.39	3.60733e-28	ProC
CDK16	1.68758e-32	1.20763	0.363	0.194	3.86472e-28	ProC
MAPK1IP1L	1.89787e-32	0.834112	0.619	0.467	4.34632e-28	ProC
HNRNPA0	2.57274e-32	0.60787	0.837	0.772	5.89183e-28	ProC
RNF4	2.60764e-32	1.35844	0.341	0.177	5.97175e-28	ProC
RBPJ	2.67612e-32	0.935801	0.611	0.441	6.12859e-28	ProC
POM121C	2.83546e-32	1.19989	0.365	0.192	6.49349e-28	ProC
FBXO7	3.24643e-32	1.00866	0.51	0.338	7.43464e-28	ProC
LSG1	3.50106e-32	1.46487	0.284	0.135	8.01777e-28	ProC
PLEKHM2	3.54449e-32	1.14178	0.389	0.215	8.11723e-28	ProC
CNOT9	4.72451e-32	1.22785	0.309	0.15	1.08196e-27	ProC
PDGFA	5.46792e-32	1.37551	0.457	0.285	1.25221e-27	ProC
PNPLA8	6.1316e-32	0.874098	0.615	0.446	1.4042e-27	ProC
CDC42	7.10431e-32	0.705921	0.798	0.727	1.62696e-27	ProC
KCMF1	9.64392e-32	0.873628	0.627	0.467	2.20855e-27	ProC
HSPA8	1.09803e-31	0.930952	0.911	0.889	2.5146e-27	ProC
UBE2E1	1.12881e-31	1.01639	0.517	0.35	2.58509e-27	ProC
NMD3	1.35445e-31	0.992339	0.461	0.281	3.10183e-27	ProC
UBE2Z	1.39127e-31	0.991478	0.483	0.304	3.18614e-27	ProC
RFC2	1.47596e-31	1.17206	0.322	0.16	3.38009e-27	ProC
POLE3	1.50475e-31	1.03618	0.546	0.382	3.44602e-27	ProC
TXNRD1	1.70244e-31	1.50237	0.457	0.291	3.89875e-27	ProC
GOLPH3L	1.72353e-31	1.198	0.366	0.197	3.94705e-27	ProC
CKAP4	1.83286e-31	0.883914	0.668	0.546	4.19743e-27	ProC
RCN1	1.85844e-31	0.914532	0.621	0.484	4.25601e-27	ProC
MALT1	1.99854e-31	1.0608	0.388	0.217	4.57685e-27	ProC
AP2S1	2.14024e-31	0.851896	0.691	0.563	4.90136e-27	ProC
KDELR1	2.14953e-31	0.525506	0.84	0.807	4.92264e-27	ProC
UBAP1	2.19699e-31	1.02823	0.416	0.236	5.03134e-27	ProC
RECQL	2.41906e-31	0.905885	0.581	0.421	5.5399e-27	ProC
XRCC5	2.58621e-31	0.688755	0.753	0.677	5.92267e-27	ProC
DDX54	2.70266e-31	1.10142	0.387	0.214	6.18937e-27	ProC
DHX40	2.86006e-31	1.10817	0.423	0.251	6.54983e-27	ProC
NPC1	2.87293e-31	1.40027	0.293	0.142	6.57929e-27	ProC
S100A11	3.3558e-31	0.576492	0.915	0.912	7.68511e-27	ProC
RAB18	3.62864e-31	0.814954	0.672	0.553	8.30994e-27	ProC
GRSF1	4.00958e-31	0.900325	0.493	0.31	9.18235e-27	ProC
HSPA14.1	4.66263e-31	1.39923	0.319	0.164	1.06779e-26	ProC
SLC52A2	5.89797e-31	1.32256	0.367	0.208	1.35069e-26	ProC
CDS2	6.26137e-31	1.05395	0.344	0.179	1.43392e-26	ProC
ST3GAL1	6.65881e-31	1.13508	0.447	0.269	1.52493e-26	ProC
RAN	7.41023e-31	0.659953	0.855	0.853	1.69702e-26	ProC
PLIN3	7.46086e-31	0.889609	0.581	0.419	1.70861e-26	ProC
ESCO1	7.75521e-31	1.23616	0.341	0.181	1.77602e-26	ProC
GLUD1	1.05153e-30	1.032	0.492	0.316	2.40811e-26	ProC
USP15	1.60896e-30	0.886419	0.548	0.372	3.68467e-26	ProC
ENOPH1	1.72536e-30	1.33777	0.31	0.156	3.95125e-26	ProC
PHF1	1.81043e-30	0.765732	0.635	0.472	4.14607e-26	ProC
PTBP3	1.86032e-30	1.12768	0.448	0.274	4.26032e-26	ProC
ZC3H7A	2.50606e-30	0.955647	0.511	0.333	5.73913e-26	ProC
GAK	2.52145e-30	1.2799	0.265	0.123	5.77436e-26	ProC
IFNGR2	2.53968e-30	0.83267	0.619	0.468	5.81611e-26	ProC
MOB4	2.5635e-30	1.09516	0.496	0.32	5.87066e-26	ProC
PPME1	2.88946e-30	1.01836	0.429	0.255	6.61715e-26	ProC
TMEM87A	2.89757e-30	0.994813	0.553	0.395	6.63572e-26	ProC
CLDND1	2.998e-30	1.07594	0.553	0.388	6.86571e-26	ProC
TROVE2	3.03768e-30	0.909072	0.634	0.503	6.95658e-26	ProC
TMEM243	3.41418e-30	0.811978	0.663	0.534	7.8188e-26	ProC
NFKBIB	3.45317e-30	1.16107	0.338	0.178	7.9081e-26	ProC
SURF6	3.69353e-30	1.21678	0.303	0.148	8.45856e-26	ProC
CERS2	3.79673e-30	0.939591	0.537	0.368	8.69488e-26	ProC
CSGALNACT2	4.47091e-30	1.1468	0.471	0.3	1.02388e-25	ProC
GFPT1	4.53931e-30	0.896784	0.669	0.544	1.03955e-25	ProC
BCCIP	4.84448e-30	1.0968	0.43	0.26	1.10943e-25	ProC
ABT1	4.85811e-30	1.18636	0.346	0.184	1.11256e-25	ProC
NECTIN2	5.73114e-30	1.1664	0.436	0.271	1.31249e-25	ProC
UNC119B	6.90996e-30	1.23407	0.264	0.121	1.58245e-25	ProC
BTF3L4	6.9738e-30	0.755423	0.64	0.492	1.59707e-25	ProC
SNX14	7.07621e-30	1.03517	0.384	0.216	1.62052e-25	ProC
LRRC47	7.41614e-30	0.979775	0.356	0.189	1.69837e-25	ProC
KIAA1191	7.71577e-30	0.94961	0.517	0.34	1.76699e-25	ProC
FAM89A	7.78137e-30	0.911416	0.445	0.27	1.78201e-25	ProC
PRDX1	7.85184e-30	0.431346	0.95	0.955	1.79815e-25	ProC
GPBP1L1	9.53774e-30	0.89983	0.439	0.265	2.18424e-25	ProC
SLC50A1	1.00602e-29	1.29092	0.284	0.137	2.30389e-25	ProC
SDHA	1.11431e-29	1.14476	0.442	0.279	2.55188e-25	ProC
CAMLG	1.16556e-29	0.506209	0.849	0.816	2.66924e-25	ProC
ACTR2	1.1922e-29	0.932306	0.593	0.435	2.73026e-25	ProC
C3orf38	1.26568e-29	1.21492	0.286	0.137	2.89854e-25	ProC
SEC23IP	1.57487e-29	1.11292	0.305	0.151	3.6066e-25	ProC
COG1	1.57958e-29	1.30164	0.259	0.12	3.6174e-25	ProC
MOSMO	1.67175e-29	1.00126	0.449	0.282	3.82847e-25	ProC
DCP1A	1.80443e-29	0.926333	0.51	0.341	4.13233e-25	ProC
KPNB1	2.03176e-29	0.786433	0.644	0.507	4.65292e-25	ProC
PLXNB2	2.0735e-29	0.89596	0.414	0.242	4.74852e-25	ProC
S100A16	2.16621e-29	1.61217	0.505	0.358	4.96083e-25	ProC
EIF3F	2.43044e-29	0.59243	0.821	0.751	5.56596e-25	ProC
PPP2R3A	2.45793e-29	1.32261	0.287	0.141	5.6289e-25	ProC
PRKRA	2.49557e-29	0.933797	0.552	0.4	5.7151e-25	ProC
MED6	2.59918e-29	1.09151	0.423	0.257	5.95238e-25	ProC
ACTN1	3.01035e-29	0.930861	0.659	0.55	6.89401e-25	ProC
STX5	4.12793e-29	1.06011	0.457	0.289	9.45338e-25	ProC
GLUL	6.07753e-29	0.873298	0.713	0.585	1.39182e-24	ProC
YKT6	6.49662e-29	1.30535	0.322	0.171	1.48779e-24	ProC
ANKHD1	6.83326e-29	1.34864	0.29	0.142	1.56488e-24	ProC
SMAP1	7.03319e-29	0.915011	0.562	0.402	1.61067e-24	ProC
WSB1	7.26823e-29	0.463971	0.873	0.837	1.6645e-24	ProC
MAPK6	7.43318e-29	1.15127	0.428	0.264	1.70227e-24	ProC
NAA20	7.48606e-29	0.853938	0.64	0.502	1.71438e-24	ProC
TGDS	8.02699e-29	1.12631	0.338	0.179	1.83826e-24	ProC
PTEN	8.04373e-29	0.80394	0.596	0.43	1.84209e-24	ProC
CCM2	8.1519e-29	1.06604	0.406	0.24	1.86687e-24	ProC
TMEM39A	8.40039e-29	1.08138	0.438	0.268	1.92377e-24	ProC
IRF7	9.02264e-29	1.38658	0.269	0.129	2.06628e-24	ProC
SH3GLB1	1.00576e-28	0.687406	0.719	0.614	2.30328e-24	ProC
ABCE1	1.15099e-28	0.939158	0.511	0.343	2.63587e-24	ProC
CNN2	1.20293e-28	1.17201	0.341	0.182	2.75484e-24	ProC
FXR1	1.23168e-28	0.712864	0.706	0.591	2.82067e-24	ProC
SARNP	1.29686e-28	1.05394	0.299	0.148	2.96994e-24	ProC
SEPT9	1.48545e-28	1.18785	0.388	0.224	3.40182e-24	ProC
MMADHC	1.91331e-28	0.703918	0.714	0.614	4.38167e-24	ProC
AZIN1	2.13129e-28	0.838007	0.568	0.407	4.88086e-24	ProC
SSR1	2.16118e-28	0.705513	0.71	0.603	4.94931e-24	ProC
FUNDC2	2.46903e-28	0.777834	0.694	0.584	5.65433e-24	ProC
ZCCHC7	2.59902e-28	1.10877	0.423	0.261	5.95202e-24	ProC
S100A10	2.99548e-28	0.430422	0.96	0.972	6.85994e-24	ProC
NT5C3B	2.99594e-28	0.763824	0.581	0.422	6.86101e-24	ProC
PRPF19	3.45643e-28	1.04582	0.312	0.16	7.91558e-24	ProC
TRA2B	3.57901e-28	0.635529	0.723	0.625	8.19629e-24	ProC
RIOK3	3.67218e-28	0.811659	0.66	0.545	8.40967e-24	ProC
ATAD1	3.81921e-28	0.939209	0.447	0.275	8.74637e-24	ProC
MRTO4	3.86506e-28	1.20897	0.347	0.192	8.85137e-24	ProC
COX6A1	4.81013e-28	0.482683	0.865	0.832	1.10157e-23	ProC
SF3B4	4.88087e-28	1.06897	0.43	0.263	1.11777e-23	ProC
RHBDD2	5.0251e-28	1.20323	0.335	0.18	1.1508e-23	ProC
SLC25A5	5.07813e-28	0.871135	0.735	0.66	1.16294e-23	ProC
WDFY1	5.39268e-28	1.36035	0.286	0.143	1.23498e-23	ProC
FBXO21	5.63258e-28	0.958256	0.439	0.27	1.28992e-23	ProC
DDB1	6.76925e-28	0.957229	0.514	0.353	1.55023e-23	ProC
ISYNA1	6.82307e-28	1.38645	0.274	0.135	1.56255e-23	ProC
CLPP	7.1477e-28	0.963877	0.507	0.345	1.63689e-23	ProC
DDX27	8.12955e-28	0.938168	0.495	0.324	1.86175e-23	ProC
CCNDBP1	8.70957e-28	0.928767	0.54	0.376	1.99458e-23	ProC
PPIG	8.93922e-28	0.680896	0.728	0.621	2.04717e-23	ProC
SEC61B	1.00981e-27	0.457911	0.924	0.922	2.31257e-23	ProC
PLP2	1.1078e-27	0.569317	0.82	0.782	2.53698e-23	ProC
NCKAP1	1.21052e-27	0.74067	0.654	0.522	2.77221e-23	ProC
GPN1	1.32636e-27	1.31488	0.252	0.118	3.03749e-23	ProC
RTN4	1.37672e-27	0.546427	0.892	0.899	3.15284e-23	ProC
MIR222HG	1.44027e-27	1.29949	0.286	0.143	3.29836e-23	ProC
SEC24A	1.4787e-27	1.09799	0.444	0.288	3.38637e-23	ProC
PPP1CC	1.522e-27	0.801577	0.593	0.44	3.48553e-23	ProC
IVNS1ABP	1.57806e-27	0.810892	0.783	0.773	3.6139e-23	ProC
DAP3	1.5849e-27	1.09494	0.435	0.272	3.62957e-23	ProC
HNRNPH1	1.60223e-27	0.572295	0.785	0.692	3.66927e-23	ProC
SNRPE	1.65045e-27	0.735607	0.703	0.615	3.7797e-23	ProC
COPA	1.90031e-27	0.753954	0.662	0.55	4.35191e-23	ProC
ELK4	2.04945e-27	1.43706	0.253	0.12	4.69344e-23	ProC
DRG1	2.34316e-27	0.97207	0.426	0.261	5.36607e-23	ProC
TMEM167B	2.97562e-27	0.923694	0.48	0.319	6.81447e-23	ProC
LYPLA1	3.92607e-27	1.10324	0.398	0.241	8.99109e-23	ProC
PFKP	4.07826e-27	0.71923	0.729	0.655	9.33963e-23	ProC
ELAVL1	4.40896e-27	0.989195	0.467	0.301	1.0097e-22	ProC
EMC9	4.41659e-27	1.11934	0.376	0.221	1.01144e-22	ProC
TRMT112	4.50789e-27	0.490788	0.836	0.816	1.03235e-22	ProC
CLPTM1L	4.7801e-27	0.977269	0.512	0.358	1.09469e-22	ProC
MFF	4.87917e-27	0.849912	0.556	0.404	1.11738e-22	ProC
ACTR1A	5.4319e-27	1.31104	0.303	0.16	1.24396e-22	ProC
ST13	5.47795e-27	0.40529	0.881	0.883	1.25451e-22	ProC
SCYL1	5.98788e-27	0.972165	0.436	0.276	1.37128e-22	ProC
NAA50	6.08107e-27	0.953547	0.537	0.385	1.39263e-22	ProC
PSMB3	6.79938e-27	0.679066	0.728	0.664	1.55713e-22	ProC
THAP9-AS1	7.00489e-27	0.996612	0.428	0.263	1.60419e-22	ProC
SLC25A6	7.56284e-27	0.425818	0.931	0.892	1.73197e-22	ProC
TBL2	8.26688e-27	1.08998	0.357	0.202	1.8932e-22	ProC
SAMD4B	9.00176e-27	0.91368	0.417	0.254	2.06149e-22	ProC
EIF4A2	9.58261e-27	0.398294	0.887	0.873	2.19451e-22	ProC
ILF2	1.01165e-26	0.70677	0.736	0.651	2.31678e-22	ProC
PSMB8	1.01254e-26	1.41567	0.394	0.234	2.31882e-22	ProC
TIMM50	1.18162e-26	1.32188	0.29	0.152	2.70604e-22	ProC
ODR4	1.30192e-26	0.929351	0.492	0.333	2.98152e-22	ProC
WBP11	1.33586e-26	0.77469	0.624	0.48	3.05925e-22	ProC
GSTM3	1.4649e-26	0.619738	0.734	0.647	3.35477e-22	ProC
SMTN	1.82881e-26	1.15738	0.387	0.234	4.18817e-22	ProC
IFNAR1	1.94043e-26	1.09756	0.411	0.25	4.44379e-22	ProC
ARRDC2	1.99512e-26	0.923786	0.334	0.181	4.56903e-22	ProC
HK2	2.45622e-26	1.03913	0.367	0.214	5.62499e-22	ProC
RPL7	2.47643e-26	0.256606	0.987	0.983	5.67127e-22	ProC
VAMP3	2.58804e-26	0.717122	0.646	0.513	5.92686e-22	ProC
RACK1	3.20638e-26	0.272593	0.99	0.985	7.34293e-22	ProC
RFLNB	3.37298e-26	1.14254	0.4	0.242	7.72447e-22	ProC
CACYBP	3.55446e-26	1.15712	0.603	0.484	8.14007e-22	ProC
CDC27	3.57539e-26	1.04081	0.42	0.264	8.188e-22	ProC
INTS11	3.59504e-26	0.894726	0.439	0.271	8.233e-22	ProC
GON4L	4.04855e-26	1.12173	0.312	0.165	9.27158e-22	ProC
FYTTD1	4.38598e-26	0.789801	0.621	0.478	1.00443e-21	ProC
CEP95	4.50081e-26	0.9658	0.395	0.238	1.03073e-21	ProC
OTUB1	4.7717e-26	1.08303	0.378	0.227	1.09277e-21	ProC
CRYZL1	5.86992e-26	0.955031	0.376	0.218	1.34427e-21	ProC
CIRBP	6.21414e-26	0.269531	0.953	0.97	1.4231e-21	ProC
E2F4	6.53735e-26	1.44292	0.284	0.147	1.49712e-21	ProC
ARFGAP1	6.90141e-26	1.2639	0.266	0.133	1.58049e-21	ProC
ZNF395	7.16576e-26	0.708335	0.545	0.385	1.64103e-21	ProC
CHMP2B	7.30445e-26	0.821031	0.665	0.562	1.67279e-21	ProC
MRPL49	7.42365e-26	0.89862	0.473	0.309	1.70009e-21	ProC
TFE3	7.71677e-26	1.11338	0.265	0.13	1.76722e-21	ProC
NT5E	8.16945e-26	1.16119	0.555	0.437	1.87089e-21	ProC
TRIM28	8.21235e-26	0.745593	0.589	0.438	1.88071e-21	ProC
HACL1	8.23281e-26	1.05395	0.318	0.169	1.88539e-21	ProC
ERH	8.49802e-26	0.491136	0.823	0.814	1.94613e-21	ProC
SEC23A	8.50492e-26	0.838189	0.552	0.405	1.94771e-21	ProC
GLRX3	8.53957e-26	1.13533	0.451	0.301	1.95565e-21	ProC
CDK2AP2	9.2642e-26	0.942769	0.659	0.549	2.12159e-21	ProC
MYADM	1.17141e-25	0.58841	0.744	0.648	2.68265e-21	ProC
EIF4EBP2	1.21596e-25	0.955397	0.464	0.309	2.78467e-21	ProC
AMD1	1.23143e-25	0.616367	0.801	0.74	2.82009e-21	ProC
SLU7	1.5024e-25	0.841963	0.581	0.441	3.44064e-21	ProC
ATG101	1.63096e-25	0.850882	0.578	0.439	3.73505e-21	ProC
PSMB4	1.64423e-25	0.641303	0.725	0.637	3.76545e-21	ProC
ABHD13	1.78763e-25	1.28931	0.274	0.141	4.09386e-21	ProC
TM9SF2	1.8469e-25	0.915329	0.558	0.416	4.22959e-21	ProC
PKM	1.95868e-25	0.47463	0.921	0.954	4.48558e-21	ProC
UBE2B	1.96204e-25	0.429505	0.886	0.889	4.49327e-21	ProC
SYNCRIP	2.19712e-25	0.742971	0.621	0.487	5.03163e-21	ProC
TDP2	2.60749e-25	0.963009	0.337	0.187	5.97142e-21	ProC
ESYT2	2.93253e-25	0.819289	0.612	0.479	6.71578e-21	ProC
RPS6KA3	3.01201e-25	1.14697	0.35	0.2	6.89781e-21	ProC
TNIP2	3.03203e-25	1.04774	0.444	0.289	6.94364e-21	ProC
HOMER3	3.15459e-25	1.12678	0.356	0.207	7.22434e-21	ProC
EIF4A1	3.46942e-25	0.61365	0.805	0.75	7.94531e-21	ProC
ZCCHC24	3.48389e-25	1.18164	0.296	0.157	7.97846e-21	ProC
GTF2F1	3.76229e-25	0.863093	0.458	0.298	8.61603e-21	ProC
ODC1	3.94828e-25	0.772431	0.697	0.576	9.04196e-21	ProC
NOLC1	3.99276e-25	0.854621	0.489	0.325	9.14383e-21	ProC
DHPS	4.03167e-25	0.700875	0.586	0.435	9.23293e-21	ProC
ISY1	4.50499e-25	1.16742	0.359	0.212	1.03169e-20	ProC
DR1	4.7637e-25	1.00313	0.4	0.244	1.09094e-20	ProC
OFD1	4.79272e-25	0.785307	0.552	0.403	1.09758e-20	ProC
LTV1	5.01714e-25	1.20076	0.312	0.171	1.14898e-20	ProC
DDHD1	5.18141e-25	1.14858	0.287	0.149	1.18659e-20	ProC
TMEM173	5.50599e-25	0.953001	0.435	0.273	1.26093e-20	ProC
CAST	5.77907e-25	0.559511	0.783	0.702	1.32347e-20	ProC
ATP5PB	6.43106e-25	0.607389	0.723	0.628	1.47278e-20	ProC
PPM1G	6.69411e-25	0.973445	0.533	0.396	1.53302e-20	ProC
ZDHHC9	7.00355e-25	1.00207	0.375	0.22	1.60388e-20	ProC
TUSC2	7.60706e-25	1.14176	0.35	0.201	1.74209e-20	ProC
RNF139	8.49932e-25	0.937734	0.455	0.294	1.94643e-20	ProC
SNW1	9.23533e-25	0.779705	0.606	0.475	2.11498e-20	ProC
PDCD10	9.40268e-25	0.845192	0.57	0.444	2.15331e-20	ProC
RNF138	1.0901e-24	1.24645	0.287	0.151	2.49643e-20	ProC
PGM2	1.16505e-24	1.18521	0.302	0.163	2.66807e-20	ProC
RPA1	1.19831e-24	0.935629	0.389	0.233	2.74424e-20	ProC
PLIN2	1.21344e-24	1.38757	0.536	0.39	2.77889e-20	ProC
OXSR1	1.26212e-24	1.18349	0.291	0.152	2.89037e-20	ProC
SPCS1	1.29512e-24	0.414503	0.877	0.893	2.96596e-20	ProC
TNPO3	1.39478e-24	1.28235	0.259	0.131	3.1942e-20	ProC
SNAI1	1.72524e-24	0.583734	0.659	0.508	3.95098e-20	ProC
STAT6	2.17471e-24	1.03389	0.253	0.124	4.9803e-20	ProC
TMEM259	2.20309e-24	0.803041	0.561	0.404	5.0453e-20	ProC
STOM	2.23512e-24	0.862944	0.593	0.448	5.11865e-20	ProC
GOSR2	2.30248e-24	0.978606	0.387	0.236	5.2729e-20	ProC
IDH3A	2.50675e-24	1.04361	0.365	0.218	5.74071e-20	ProC
C9orf78	2.81891e-24	0.878585	0.621	0.474	6.45558e-20	ProC
CNOT7	2.91294e-24	0.905784	0.515	0.369	6.67092e-20	ProC
AP2A1	2.9186e-24	0.982893	0.351	0.203	6.68389e-20	ProC
CCDC85C	2.93071e-24	1.23741	0.28	0.147	6.71162e-20	ProC
KCTD9	3.01252e-24	0.922133	0.521	0.373	6.89896e-20	ProC
NDUFA6	3.03285e-24	0.733845	0.675	0.568	6.94553e-20	ProC
YES1	3.12209e-24	0.940615	0.438	0.282	7.14989e-20	ProC
INPP5K	3.4697e-24	1.31216	0.252	0.127	7.94596e-20	ProC
RNF11	3.98585e-24	0.756999	0.586	0.449	9.128e-20	ProC
MOB2	4.24393e-24	1.20241	0.354	0.206	9.71902e-20	ProC
TXNL1	4.37339e-24	0.578084	0.751	0.688	1.00155e-19	ProC
KPNA3	5.52798e-24	1.11074	0.357	0.212	1.26596e-19	ProC
DUSP12	5.81373e-24	0.91591	0.425	0.268	1.3314e-19	ProC
CCT2	6.51317e-24	0.828234	0.606	0.479	1.49158e-19	ProC
SNAPC2	6.51347e-24	0.970379	0.403	0.247	1.49165e-19	ProC
GLO1	8.96027e-24	0.763877	0.616	0.506	2.05199e-19	ProC
SCNM1	1.00047e-23	1.00988	0.353	0.204	2.29118e-19	ProC
GPM6B	1.13079e-23	0.910494	0.523	0.369	2.58962e-19	ProC
PIAS2	1.21441e-23	0.897608	0.348	0.203	2.78112e-19	ProC
SLC36A4	1.21443e-23	0.860991	0.426	0.274	2.78117e-19	ProC
BCL7B	1.3951e-23	0.900909	0.477	0.321	3.19492e-19	ProC
WAC	1.43719e-23	0.595517	0.698	0.596	3.29132e-19	ProC
PSMF1	1.46125e-23	0.756716	0.553	0.406	3.34641e-19	ProC
PRKAA1	1.62325e-23	1.12915	0.283	0.148	3.71741e-19	ProC
BMS1	1.8063e-23	0.87479	0.365	0.214	4.13661e-19	ProC
ACTG1	1.82303e-23	0.39506	0.974	0.977	4.17493e-19	ProC
EBNA1BP2	2.29611e-23	1.14003	0.463	0.332	5.25833e-19	ProC
MIA2	2.49532e-23	0.919548	0.366	0.214	5.71454e-19	ProC
GRINA	2.60809e-23	0.94321	0.42	0.272	5.97279e-19	ProC
TAF7	2.62263e-23	0.619674	0.717	0.635	6.00608e-19	ProC
TAX1BP1	2.79785e-23	0.541343	0.796	0.739	6.40735e-19	ProC
KEAP1	3.20129e-23	0.798119	0.363	0.21	7.33128e-19	ProC
CSNK1A1	3.26639e-23	0.62521	0.788	0.732	7.48035e-19	ProC
JAM3	3.30257e-23	1.47638	0.327	0.191	7.56321e-19	ProC
NT5C2	3.33085e-23	1.03933	0.312	0.175	7.62797e-19	ProC
CAPZB	3.68403e-23	0.71268	0.643	0.523	8.43679e-19	ProC
ARPC3	3.7138e-23	0.473755	0.845	0.823	8.50497e-19	ProC
ATP1B3	3.97157e-23	0.715647	0.742	0.671	9.09529e-19	ProC
LEPROTL1	4.14036e-23	1.68109	0.302	0.167	9.48184e-19	ProC
DDX56	4.16115e-23	1.1297	0.302	0.165	9.52944e-19	ProC
PPHLN1	4.21377e-23	0.773532	0.54	0.401	9.64996e-19	ProC
SNHG7	4.24017e-23	0.58505	0.795	0.732	9.71041e-19	ProC
NDFIP2	4.27691e-23	1.10578	0.344	0.204	9.79455e-19	ProC
TSPYL2	4.31943e-23	0.585129	0.728	0.613	9.89192e-19	ProC
PFN2	4.39838e-23	0.697184	0.496	0.345	1.00727e-18	ProC
CXorf40B	4.58056e-23	1.25425	0.259	0.133	1.04899e-18	ProC
FNBP4	4.67153e-23	0.870756	0.529	0.384	1.06983e-18	ProC
UQCRFS1	4.95974e-23	0.729339	0.656	0.556	1.13583e-18	ProC
EIF5B	5.1913e-23	0.688586	0.716	0.628	1.18886e-18	ProC
PSMD13	5.43349e-23	0.745051	0.615	0.486	1.24432e-18	ProC
TTC17	5.49776e-23	0.885837	0.351	0.204	1.25904e-18	ProC
GTF2H1	5.60065e-23	0.995104	0.344	0.198	1.2826e-18	ProC
TGFB1I1	5.73636e-23	1.02573	0.451	0.304	1.31368e-18	ProC
RICTOR	6.70827e-23	1.0406	0.315	0.175	1.53626e-18	ProC
SRPK1	7.13183e-23	1.05085	0.378	0.237	1.63326e-18	ProC
NFATC2IP	7.26355e-23	1.11937	0.286	0.155	1.66343e-18	ProC
BIN1	7.42822e-23	1.09218	0.416	0.275	1.70114e-18	ProC
ACP1	7.46756e-23	0.636013	0.704	0.612	1.71014e-18	ProC
KRT8	8.69026e-23	0.720132	0.608	0.468	1.99016e-18	ProC
NXT1	8.89104e-23	0.683551	0.669	0.563	2.03614e-18	ProC
THOC2	9.03261e-23	0.846193	0.501	0.355	2.06856e-18	ProC
NARF	9.74409e-23	0.946329	0.37	0.224	2.23149e-18	ProC
ASNA1	9.90791e-23	0.96113	0.379	0.233	2.26901e-18	ProC
PRKRIP1	9.95621e-23	0.971284	0.369	0.223	2.28007e-18	ProC
ZNF385A	1.03328e-22	1.00504	0.495	0.363	2.36631e-18	ProC
AQR	1.08554e-22	1.00344	0.334	0.192	2.486e-18	ProC
MAGT1	1.17063e-22	0.900261	0.565	0.449	2.68085e-18	ProC
MAFF	1.19498e-22	0.625576	0.777	0.698	2.73662e-18	ProC
PTPRE	1.33259e-22	0.883941	0.526	0.381	3.05175e-18	ProC
UGCG	1.3625e-22	0.745741	0.542	0.387	3.12027e-18	ProC
SYDE1	1.45033e-22	1.02264	0.366	0.225	3.32141e-18	ProC
SNX9	1.57936e-22	0.680329	0.605	0.468	3.61688e-18	ProC
MED19	1.62771e-22	0.84206	0.486	0.337	3.72761e-18	ProC
TMEM41B	1.67418e-22	0.791429	0.48	0.326	3.83404e-18	ProC
POLR2B	1.74986e-22	0.905829	0.378	0.229	4.00734e-18	ProC
CD55	1.86926e-22	0.636057	0.726	0.623	4.2808e-18	ProC
SMPD4	2.02022e-22	1.00332	0.252	0.127	4.6265e-18	ProC
TRMU	2.04971e-22	1.00188	0.272	0.143	4.69403e-18	ProC
UIMC1	2.17236e-22	1.16182	0.25	0.128	4.97492e-18	ProC
TMEM167A	2.18457e-22	0.639484	0.681	0.591	5.00289e-18	ProC
METTL9	2.89023e-22	0.930115	0.505	0.37	6.61892e-18	ProC
EIF1AX	2.89408e-22	0.479432	0.82	0.81	6.62773e-18	ProC
FNIP1	2.95341e-22	0.663389	0.562	0.41	6.76362e-18	ProC
UBE2Q1	3.05491e-22	1.12013	0.343	0.202	6.99604e-18	ProC
EIF4E2	3.17286e-22	0.878018	0.48	0.34	7.26616e-18	ProC
GADD45A	3.25849e-22	0.727317	0.723	0.655	7.46227e-18	ProC
PAK1IP1	3.38949e-22	1.25169	0.297	0.167	7.76228e-18	ProC
TRIM38	3.56894e-22	0.817237	0.43	0.278	8.17323e-18	ProC
MAF1	3.72687e-22	0.73514	0.577	0.44	8.53491e-18	ProC
GPATCH2L	4.39766e-22	0.921821	0.359	0.22	1.00711e-17	ProC
SIKE1	4.57837e-22	0.831214	0.422	0.268	1.04849e-17	ProC
PPP2CB	5.91273e-22	0.75661	0.619	0.514	1.35407e-17	ProC
RALGDS	5.95262e-22	1.21611	0.266	0.142	1.36321e-17	ProC
MARK3	6.09492e-22	1.00324	0.392	0.25	1.3958e-17	ProC
RAB8A	6.17118e-22	0.909214	0.466	0.318	1.41326e-17	ProC
TMX1	6.91518e-22	0.871389	0.48	0.341	1.58365e-17	ProC
GRAMD1A	7.52921e-22	0.822369	0.335	0.192	1.72426e-17	ProC
MLEC	7.84308e-22	0.750394	0.65	0.568	1.79614e-17	ProC
DPH7	7.96071e-22	1.04753	0.286	0.155	1.82308e-17	ProC
SIN3A	8.11118e-22	1.13565	0.272	0.148	1.85754e-17	ProC
CHERP	8.4807e-22	1.08261	0.25	0.128	1.94217e-17	ProC
BRK1	9.17068e-22	0.450688	0.845	0.841	2.10018e-17	ProC
BCKDK	9.33824e-22	0.978146	0.334	0.193	2.13855e-17	ProC
LTBP4	9.49034e-22	0.625599	0.633	0.509	2.17338e-17	ProC
INF2	1.01739e-21	0.903866	0.306	0.171	2.32992e-17	ProC
PSME4	1.0293e-21	0.860365	0.482	0.335	2.35721e-17	ProC
CTNNB1	1.09273e-21	0.62682	0.669	0.547	2.50246e-17	ProC
N4BP2L1	1.12206e-21	1.0018	0.376	0.232	2.56964e-17	ProC
QRICH1	1.16055e-21	1.16601	0.256	0.136	2.65777e-17	ProC
DNAJC2	1.3112e-21	0.880907	0.502	0.36	3.00279e-17	ProC
NECAP2	1.34115e-21	1.11911	0.325	0.19	3.07138e-17	ProC
CTR9	1.43558e-21	0.783153	0.476	0.322	3.28762e-17	ProC
ZNF580	1.52582e-21	0.867991	0.441	0.297	3.49428e-17	ProC
FAF2	1.55485e-21	0.873995	0.411	0.267	3.56075e-17	ProC
UBA6	1.62412e-21	1.04357	0.288	0.158	3.7194e-17	ProC
VAPB	1.63679e-21	0.919926	0.362	0.217	3.74841e-17	ProC
MTCH2	1.64722e-21	1.01371	0.385	0.241	3.7723e-17	ProC
HSPA2	1.79689e-21	0.619079	0.672	0.558	4.11507e-17	ProC
GAR1	1.80049e-21	1.03828	0.353	0.216	4.12331e-17	ProC
CHPF2	1.81871e-21	1.03483	0.347	0.21	4.16503e-17	ProC
SQSTM1	1.83597e-21	0.377152	0.931	0.923	4.20455e-17	ProC
GYG1	1.8386e-21	0.66864	0.492	0.334	4.21058e-17	ProC
SDAD1	1.8577e-21	1.03951	0.29	0.161	4.25433e-17	ProC
ZNRF1	1.86736e-21	1.06581	0.296	0.164	4.27644e-17	ProC
RNF187	2.0447e-21	0.762339	0.631	0.533	4.68256e-17	ProC
NOSIP	2.4509e-21	0.703188	0.587	0.466	5.61281e-17	ProC
DRAP1	2.56125e-21	0.841243	0.621	0.526	5.86551e-17	ProC
STK11	2.59289e-21	1.04893	0.319	0.185	5.93798e-17	ProC
RBCK1	2.59718e-21	0.887814	0.489	0.347	5.94781e-17	ProC
XRN2	2.61526e-21	0.797485	0.534	0.391	5.98921e-17	ProC
TM2D2	2.74864e-21	0.894181	0.439	0.297	6.29467e-17	ProC
HIST1H2AC	2.79712e-21	1.0695	0.359	0.222	6.40569e-17	ProC
RUVBL2	2.82136e-21	0.896492	0.401	0.253	6.4612e-17	ProC
PITPNA	2.9786e-21	0.960178	0.353	0.216	6.8213e-17	ProC
DHX15	3.44046e-21	0.797669	0.559	0.425	7.87899e-17	ProC
DHX29	3.60348e-21	0.93447	0.416	0.275	8.25234e-17	ProC
YME1L1	3.72962e-21	0.50512	0.755	0.681	8.5412e-17	ProC
FIP1L1	4.02333e-21	0.943473	0.419	0.272	9.21382e-17	ProC
HLA-DPB1	4.16139e-21	1.24349	0.561	0.425	9.53001e-17	ProC
MDM4	4.63422e-21	0.670469	0.458	0.303	1.06128e-16	ProC
SLC35B1	5.60841e-21	0.94439	0.489	0.368	1.28438e-16	ProC
ATMIN	6.41793e-21	0.964782	0.293	0.164	1.46977e-16	ProC
RNF14	6.89576e-21	1.10677	0.255	0.134	1.5792e-16	ProC
2026-03-03	7.06007e-21	1.02412	0.404	0.27	1.61683e-16	ProC
PSMA1	7.87184e-21	0.571307	0.734	0.675	1.80273e-16	ProC
NAMPT	8.08916e-21	0.496542	0.741	0.644	1.8525e-16	ProC
SUPT5H	8.36646e-21	0.895091	0.489	0.345	1.916e-16	ProC
TMEM41A	8.52118e-21	1.06548	0.288	0.16	1.95144e-16	ProC
TKT	9.19358e-21	0.839722	0.622	0.517	2.10542e-16	ProC
EDEM2	1.02151e-20	1.03186	0.25	0.13	2.33936e-16	ProC
IMPDH1	1.02554e-20	1.03162	0.322	0.19	2.3486e-16	ProC
TMEM214	1.07854e-20	0.857716	0.428	0.286	2.46997e-16	ProC
SDHAF2	1.1751e-20	0.846808	0.416	0.271	2.69109e-16	ProC
CISD2	1.18334e-20	0.994592	0.432	0.297	2.70998e-16	ProC
BNIP2	1.27297e-20	0.77462	0.58	0.469	2.91524e-16	ProC
CCNG1	1.33348e-20	0.645542	0.512	0.366	3.05381e-16	ProC
COASY	1.33474e-20	1.02563	0.309	0.176	3.0567e-16	ProC
PTPN12	1.38e-20	0.948575	0.46	0.32	3.16033e-16	ProC
NUB1	1.38602e-20	0.741666	0.558	0.425	3.17412e-16	ProC
INPP1	1.40852e-20	0.887631	0.411	0.264	3.22566e-16	ProC
PMPCA	1.61853e-20	0.965611	0.286	0.158	3.7066e-16	ProC
ELK3	1.67109e-20	0.913271	0.499	0.37	3.82695e-16	ProC
DLGAP4	1.72975e-20	0.87126	0.511	0.388	3.96131e-16	ProC
KCTD20	1.94103e-20	1.07643	0.347	0.213	4.44515e-16	ProC
YTHDF2	1.95821e-20	0.788144	0.567	0.445	4.48449e-16	ProC
RBBP4	1.96588e-20	0.855126	0.458	0.319	4.50206e-16	ProC
EIF5	2.13728e-20	0.251496	0.941	0.947	4.89459e-16	ProC
CBLB	2.15274e-20	0.888944	0.392	0.251	4.93e-16	ProC
SUN1	2.24345e-20	0.834912	0.476	0.335	5.13772e-16	ProC
VBP1	2.32296e-20	0.862895	0.473	0.332	5.3198e-16	ProC
OSTC	2.37621e-20	0.545471	0.816	0.803	5.44177e-16	ProC
TENT2	2.37944e-20	0.98539	0.258	0.137	5.44916e-16	ProC
FDX1	2.43701e-20	1.0661	0.375	0.238	5.58101e-16	ProC
UTP3	2.51405e-20	0.958751	0.385	0.245	5.75742e-16	ProC
FAM91A1	2.56272e-20	1.09422	0.252	0.133	5.86888e-16	ProC
TXNDC17	2.5955e-20	0.820853	0.597	0.486	5.94396e-16	ProC
NUMB	2.93534e-20	0.977576	0.367	0.228	6.72223e-16	ProC
PSMD5	3.01308e-20	0.782977	0.312	0.176	6.90025e-16	ProC
DUSP11	3.015e-20	0.826973	0.419	0.277	6.90464e-16	ProC
PSMD2	3.13258e-20	0.780784	0.567	0.456	7.17391e-16	ProC
RPL28	3.30181e-20	0.262584	0.997	0.989	7.56148e-16	ProC
PRRC1	3.40953e-20	0.888004	0.419	0.279	7.80815e-16	ProC
KALRN	3.41829e-20	1.20329	0.269	0.15	7.82823e-16	ProC
FBXW2	3.74885e-20	1.10269	0.327	0.197	8.58525e-16	ProC
PLOD2	3.91161e-20	0.488661	0.81	0.838	8.95799e-16	ProC
PRRC2C	4.21102e-20	0.486429	0.816	0.764	9.64366e-16	ProC
TMEM255B	4.46973e-20	1.1298	0.274	0.152	1.02361e-15	ProC
PARL	4.55394e-20	0.734979	0.555	0.435	1.0429e-15	ProC
COX5A	4.59407e-20	0.554688	0.741	0.671	1.05209e-15	ProC
CSRNP1	4.88672e-20	0.545259	0.681	0.565	1.11911e-15	ProC
VTA1	5.30143e-20	0.970142	0.321	0.188	1.21408e-15	ProC
SRSF11	5.74165e-20	0.487275	0.826	0.769	1.3149e-15	ProC
TRAPPC4	8.5661e-20	0.776264	0.572	0.477	1.96172e-15	ProC
PITRM1	8.86207e-20	0.860679	0.325	0.192	2.0295e-15	ProC
TMEM183A	9.05393e-20	0.956632	0.385	0.249	2.07344e-15	ProC
SPRYD3	9.1848e-20	0.824768	0.444	0.299	2.10341e-15	ProC
CAV2	9.20328e-20	0.775777	0.558	0.433	2.10764e-15	ProC
SIPA1	9.21591e-20	0.936433	0.351	0.216	2.11054e-15	ProC
RNH1	9.47375e-20	0.484189	0.808	0.775	2.16958e-15	ProC
COPS3	9.51302e-20	0.844505	0.477	0.34	2.17858e-15	ProC
AKIRIN1	9.98604e-20	0.860297	0.531	0.41	2.2869e-15	ProC
BRD4	1.01247e-19	0.751928	0.587	0.472	2.31865e-15	ProC
RAB32	1.01866e-19	0.889275	0.433	0.293	2.33284e-15	ProC
SLC15A4	1.05938e-19	0.895735	0.313	0.184	2.42608e-15	ProC
TIAL1	1.08194e-19	0.610864	0.584	0.458	2.47776e-15	ProC
KPNA1	1.13978e-19	0.932827	0.356	0.221	2.61021e-15	ProC
PSME1	1.20945e-19	0.812244	0.613	0.493	2.76975e-15	ProC
COX7A2	1.2467e-19	0.38738	0.865	0.878	2.85508e-15	ProC
2026-03-06	1.26381e-19	0.550621	0.622	0.492	2.89426e-15	ProC
PRKCI	1.27574e-19	1.0431	0.286	0.16	2.92158e-15	ProC
DAP	1.62649e-19	0.593633	0.698	0.655	3.72484e-15	ProC
PRPF3	1.63559e-19	0.947325	0.265	0.144	3.74565e-15	ProC
EIF3G	1.68927e-19	0.397017	0.829	0.773	3.8686e-15	ProC
MED8	1.70605e-19	0.717992	0.537	0.414	3.90702e-15	ProC
DYNLT3	1.71685e-19	0.66154	0.71	0.644	3.93175e-15	ProC
MTRF1L	1.77033e-19	0.994756	0.313	0.186	4.05423e-15	ProC
PAK2	1.8352e-19	0.76799	0.612	0.506	4.2028e-15	ProC
UBXN1	1.85754e-19	0.519845	0.786	0.728	4.25395e-15	ProC
IL6ST	2.07948e-19	0.503468	0.766	0.718	4.76221e-15	ProC
CDV3	2.08393e-19	0.578558	0.754	0.67	4.7724e-15	ProC
IMP3	2.10307e-19	0.789602	0.59	0.48	4.81625e-15	ProC
SNRPD1	2.17512e-19	0.71938	0.666	0.635	4.98125e-15	ProC
FBL	2.41249e-19	0.680739	0.649	0.57	5.52483e-15	ProC
UHMK1	2.46799e-19	1.00901	0.296	0.171	5.65194e-15	ProC
UBE2L3	2.49771e-19	0.702546	0.609	0.507	5.72001e-15	ProC
GART	2.69075e-19	1.02956	0.275	0.153	6.16208e-15	ProC
NAA35	2.8146e-19	0.932483	0.321	0.193	6.44572e-15	ProC
GAPVD1	3.51727e-19	0.891704	0.37	0.235	8.0549e-15	ProC
NDUFB9	4.50189e-19	0.589833	0.726	0.661	1.03098e-14	ProC
ZNF800	5.0621e-19	0.83802	0.463	0.323	1.15927e-14	ProC
NSFL1C	5.15164e-19	0.762551	0.498	0.365	1.17978e-14	ProC
KCNK1	5.34954e-19	0.904114	0.394	0.264	1.2251e-14	ProC
YWHAB	5.70634e-19	0.731571	0.739	0.683	1.30681e-14	ProC
ELP2	5.9449e-19	0.725588	0.51	0.374	1.36144e-14	ProC
HLA-C	6.12922e-19	0.290312	0.975	0.975	1.40365e-14	ProC
NCOA4	6.1523e-19	0.957299	0.394	0.26	1.40894e-14	ProC
MAEA	6.1696e-19	1.04474	0.255	0.139	1.4129e-14	ProC
TRAF4	6.36739e-19	1.09632	0.329	0.203	1.4582e-14	ProC
FAM174A	6.58541e-19	0.833894	0.449	0.32	1.50813e-14	ProC
CCT6A	6.62084e-19	0.619442	0.682	0.604	1.51624e-14	ProC
SMARCC1	6.63491e-19	1.16553	0.275	0.158	1.51946e-14	ProC
TOMM40	6.73631e-19	1.01827	0.417	0.29	1.54268e-14	ProC
RAD23B	6.76256e-19	0.641617	0.58	0.459	1.54869e-14	ProC
TMEM9B	7.05552e-19	0.907562	0.464	0.33	1.61578e-14	ProC
CERK	7.34763e-19	0.796752	0.373	0.238	1.68268e-14	ProC
G3BP2	7.74466e-19	0.603251	0.669	0.571	1.7736e-14	ProC
SORBS3	8.28302e-19	0.717716	0.543	0.415	1.89689e-14	ProC
SMC4	9.05942e-19	0.867077	0.366	0.232	2.0747e-14	ProC
ADPGK	9.12281e-19	0.842528	0.316	0.188	2.08922e-14	ProC
MPHOSPH10	9.39184e-19	0.722274	0.553	0.434	2.15083e-14	ProC
MYO9B	9.84267e-19	0.942888	0.325	0.196	2.25407e-14	ProC
ZNHIT3	1.01117e-18	0.640818	0.609	0.481	2.31569e-14	ProC
ASAP1	1.19724e-18	1.01911	0.37	0.237	2.74179e-14	ProC
PPP6R3	1.22802e-18	0.957914	0.324	0.193	2.81229e-14	ProC
DAXX	1.22919e-18	1.15363	0.262	0.147	2.81496e-14	ProC
HPRT1	1.26075e-18	1.00579	0.385	0.259	2.88723e-14	ProC
RALB	1.28336e-18	0.993042	0.306	0.182	2.93903e-14	ProC
ZNF622	1.41266e-18	0.72712	0.587	0.488	3.23513e-14	ProC
MUC20-OT1	1.6018e-18	0.543168	0.571	0.438	3.66828e-14	ProC
AGO2	1.62333e-18	0.836137	0.489	0.36	3.71758e-14	ProC
RAD21	1.63209e-18	0.783652	0.523	0.39	3.73764e-14	ProC
GGNBP2	1.69967e-18	0.646124	0.622	0.526	3.89241e-14	ProC
FOPNL	1.88358e-18	0.789127	0.357	0.222	4.31359e-14	ProC
WBP2	1.88711e-18	0.502552	0.671	0.564	4.32166e-14	ProC
COPZ1	1.94316e-18	0.679466	0.605	0.493	4.45004e-14	ProC
PSMC6	1.95093e-18	0.678823	0.621	0.511	4.46782e-14	ProC
CPSF7	2.04568e-18	0.893819	0.303	0.178	4.68481e-14	ProC
TMEM43	2.20785e-18	0.629899	0.546	0.408	5.05619e-14	ProC
CCDC28A	2.2179e-18	0.900181	0.367	0.232	5.0792e-14	ProC
EIF2B5	2.52703e-18	1.06208	0.3	0.178	5.78714e-14	ProC
H1F0	2.80843e-18	1.01349	0.482	0.361	6.43159e-14	ProC
SLC33A1	3.03276e-18	0.88343	0.302	0.18	6.94533e-14	ProC
TBK1	3.0876e-18	0.973288	0.283	0.163	7.07092e-14	ProC
TMEM50B	3.32661e-18	0.83951	0.48	0.353	7.61827e-14	ProC
ABL1	3.56187e-18	0.947797	0.272	0.154	8.15704e-14	ProC
C1orf198	3.87509e-18	0.669212	0.433	0.29	8.87434e-14	ProC
TBC1D22A	3.97684e-18	0.917384	0.283	0.162	9.10736e-14	ProC
SMG1	4.03169e-18	0.83076	0.436	0.306	9.23296e-14	ProC
ATP11B	4.21016e-18	0.984158	0.284	0.165	9.64168e-14	ProC
CTNNBL1	4.28011e-18	0.903961	0.357	0.223	9.80188e-14	ProC
FNDC4	4.31634e-18	0.669152	0.47	0.328	9.88486e-14	ProC
STIP1	4.61448e-18	1.05083	0.395	0.268	1.05676e-13	ProC
EIF4G1	5.00911e-18	0.796691	0.482	0.359	1.14714e-13	ProC
THUMPD3	5.14377e-18	0.799668	0.31	0.184	1.17798e-13	ProC
BLVRA	5.21785e-18	0.834703	0.499	0.371	1.19494e-13	ProC
PCMT1	5.32863e-18	0.55695	0.709	0.645	1.22031e-13	ProC
SS18L2	6.15462e-18	0.75307	0.526	0.395	1.40947e-13	ProC
AKAP17A	6.27972e-18	0.872942	0.417	0.284	1.43812e-13	ProC
YY1AP1	7.14928e-18	0.910141	0.353	0.222	1.63726e-13	ProC
NDFIP1	7.23036e-18	0.421352	0.824	0.808	1.65582e-13	ProC
THRAP3	7.2424e-18	0.607427	0.652	0.541	1.65858e-13	ProC
CCT7	7.34115e-18	0.58567	0.672	0.581	1.6812e-13	ProC
SDHB	7.9716e-18	0.702573	0.508	0.383	1.82558e-13	ProC
GPI	8.11666e-18	0.619989	0.575	0.47	1.8588e-13	ProC
SEMA4A	8.20301e-18	0.824428	0.256	0.142	1.87857e-13	ProC
EIF3A	8.36967e-18	0.516369	0.76	0.666	1.91674e-13	ProC
PPFIBP1	8.80082e-18	0.798168	0.53	0.415	2.01548e-13	ProC
CLCC1	9.09367e-18	0.851097	0.319	0.191	2.08254e-13	ProC
IL6R	9.63193e-18	0.82486	0.291	0.17	2.20581e-13	ProC
HLA-G	9.86035e-18	0.79289	0.3	0.177	2.25812e-13	ProC
GNL1	1.14842e-17	0.711937	0.559	0.438	2.62999e-13	ProC
MIS18BP1	1.19265e-17	0.890828	0.325	0.199	2.73128e-13	ProC
SERPINH1	1.22284e-17	0.687127	0.58	0.469	2.80042e-13	ProC
KDM5C	1.43435e-17	0.973917	0.252	0.141	3.2848e-13	ProC
SF3A3	1.4423e-17	0.803467	0.441	0.315	3.303e-13	ProC
OSBP	1.62758e-17	0.781556	0.507	0.39	3.72731e-13	ProC
PTTG1IP	1.73618e-17	0.536044	0.773	0.771	3.97603e-13	ProC
PEX16	1.74214e-17	0.851437	0.335	0.208	3.98967e-13	ProC
ARMC10	1.81375e-17	0.795559	0.479	0.357	4.15366e-13	ProC
TSEN34	1.8816e-17	0.764295	0.515	0.4	4.30906e-13	ProC
CYGB	1.9793e-17	0.840785	0.423	0.297	4.53279e-13	ProC
LAMTOR5	2.01687e-17	0.443328	0.817	0.805	4.61884e-13	ProC
ZNF292	2.02943e-17	0.583985	0.545	0.42	4.64759e-13	ProC
SRFBP1	2.13216e-17	0.870216	0.37	0.242	4.88287e-13	ProC
GRB2	2.20301e-17	0.897456	0.496	0.375	5.04512e-13	ProC
NECAP1	2.40185e-17	0.879878	0.373	0.243	5.50047e-13	ProC
BAG5	2.41794e-17	0.838492	0.454	0.325	5.53732e-13	ProC
HSPD1	2.56062e-17	0.449684	0.877	0.869	5.86408e-13	ProC
MED28	3.27842e-17	0.875737	0.385	0.258	7.5079e-13	ProC
PRMT1	3.52005e-17	0.683108	0.653	0.581	8.06127e-13	ProC
ZFPL1	3.62867e-17	0.660982	0.464	0.334	8.31002e-13	ProC
DCTN6	3.85158e-17	0.676656	0.593	0.475	8.8205e-13	ProC
BRI3	4.14307e-17	0.471389	0.878	0.871	9.48805e-13	ProC
MRPL10	4.50316e-17	0.767476	0.318	0.194	1.03127e-12	ProC
CARS	4.59907e-17	0.765273	0.384	0.254	1.05323e-12	ProC
CTTN	4.84345e-17	0.581957	0.625	0.539	1.1092e-12	ProC
CUTA	4.92224e-17	0.473284	0.807	0.755	1.12724e-12	ProC
QSOX1	4.95252e-17	0.502914	0.682	0.628	1.13418e-12	ProC
MTMR6	4.97347e-17	1.01464	0.321	0.2	1.13897e-12	ProC
SRRM1	5.24896e-17	0.437894	0.757	0.69	1.20206e-12	ProC
H2AFY	5.27611e-17	0.880732	0.466	0.352	1.20828e-12	ProC
RNF121	5.68383e-17	0.926418	0.272	0.159	1.30165e-12	ProC
RPN2	5.70971e-17	0.481837	0.775	0.75	1.30758e-12	ProC
ORC4	6.1217e-17	0.732837	0.354	0.224	1.40193e-12	ProC
NCBP2	6.26818e-17	0.913937	0.404	0.285	1.43548e-12	ProC
FAM162A	6.69539e-17	0.386582	0.858	0.89	1.53331e-12	ProC
NCOR1	6.75015e-17	0.706367	0.565	0.47	1.54585e-12	ProC
CDK7	6.83113e-17	0.994847	0.281	0.168	1.5644e-12	ProC
APOPT1	6.91054e-17	0.735818	0.51	0.39	1.58258e-12	ProC
OXA1L	7.62937e-17	0.623938	0.531	0.401	1.7472e-12	ProC
NEMF	7.79167e-17	0.663189	0.493	0.362	1.78437e-12	ProC
SVIP	8.23197e-17	0.775852	0.502	0.38	1.8852e-12	ProC
CNBP	9.10275e-17	0.260638	0.914	0.913	2.08462e-12	ProC
ATP2A2	9.56502e-17	0.817168	0.539	0.427	2.19049e-12	ProC
PIK3R3	9.61424e-17	0.903146	0.388	0.262	2.20176e-12	ProC
SWAP70	1.03683e-16	0.700151	0.533	0.414	2.37444e-12	ProC
CCT5	1.21424e-16	0.976563	0.492	0.391	2.78073e-12	ProC
MXI1	1.26391e-16	0.462488	0.619	0.495	2.89448e-12	ProC
BET1L	1.29655e-16	0.908108	0.357	0.237	2.96923e-12	ProC
ELOF1	1.31169e-16	0.790526	0.441	0.312	3.00391e-12	ProC
CAPN2	1.40605e-16	0.924704	0.524	0.425	3.22001e-12	ProC
IMMT	1.42125e-16	0.849162	0.348	0.223	3.25481e-12	ProC
CDADC1	1.48988e-16	0.889504	0.296	0.178	3.41198e-12	ProC
ORMDL1	1.52655e-16	0.550494	0.653	0.574	3.49594e-12	ProC
TMEM115	1.55943e-16	0.908829	0.297	0.178	3.57124e-12	ProC
PTK2	1.56143e-16	1.04641	0.366	0.248	3.57583e-12	ProC
SLC16A7	1.59647e-16	0.635573	0.599	0.5	3.65607e-12	ProC
PDRG1	1.68691e-16	0.937239	0.305	0.187	3.86319e-12	ProC
TNFRSF12A	1.71141e-16	0.951421	0.64	0.564	3.91929e-12	ProC
UFD1	1.73984e-16	0.826289	0.537	0.434	3.98441e-12	ProC
NPHP3	1.75295e-16	0.662426	0.328	0.206	4.01442e-12	ProC
XRCC6	1.86324e-16	0.45928	0.754	0.714	4.26701e-12	ProC
POM121	1.9422e-16	0.963947	0.28	0.166	4.44783e-12	ProC
RYK	1.98294e-16	0.665494	0.52	0.401	4.54114e-12	ProC
GPBP1	1.99938e-16	0.612893	0.684	0.574	4.57879e-12	ProC
ARIH2	2.15482e-16	0.80184	0.414	0.291	4.93474e-12	ProC
ABR	2.19168e-16	0.891811	0.293	0.176	5.01916e-12	ProC
BUD23	2.26177e-16	0.573842	0.675	0.607	5.17968e-12	ProC
DARS	2.42917e-16	0.523658	0.669	0.603	5.56305e-12	ProC
TOLLIP	2.43248e-16	0.77001	0.4	0.27	5.57063e-12	ProC
DCAF7	2.44205e-16	0.942284	0.331	0.211	5.59255e-12	ProC
SHC1	2.82243e-16	0.866824	0.404	0.279	6.46366e-12	ProC
TRNAU1AP	2.92684e-16	0.801232	0.359	0.235	6.70275e-12	ProC
PPP4R3A	3.06251e-16	0.799283	0.357	0.233	7.01344e-12	ProC
AP3D1	3.32268e-16	0.972383	0.334	0.215	7.60927e-12	ProC
ETFA	3.55937e-16	0.873802	0.404	0.275	8.15131e-12	ProC
LLPH	3.61223e-16	0.882734	0.404	0.28	8.27237e-12	ProC
PSMA5	3.80834e-16	0.707548	0.6	0.534	8.72147e-12	ProC
PCYT1A	3.96571e-16	0.917129	0.357	0.237	9.08187e-12	ProC
HINT1	4.01041e-16	0.276487	0.931	0.937	9.18424e-12	ProC
SON	4.30141e-16	0.386554	0.826	0.797	9.85065e-12	ProC
CPNE1	4.35103e-16	0.801847	0.449	0.325	9.9643e-12	ProC
DIAPH1	4.41823e-16	0.883246	0.451	0.332	1.01182e-11	ProC
SLC25A38	4.5852e-16	0.720323	0.417	0.289	1.05006e-11	ProC
ITSN2	4.6491e-16	0.921638	0.334	0.216	1.06469e-11	ProC
NOB1	4.69196e-16	0.885026	0.338	0.218	1.07451e-11	ProC
BOD1L1	4.89431e-16	0.663007	0.565	0.46	1.12085e-11	ProC
EXOSC6	5.42499e-16	0.772212	0.389	0.265	1.24238e-11	ProC
CSNK2A1	5.58628e-16	0.700623	0.452	0.331	1.27931e-11	ProC
BABAM2	5.63835e-16	0.87774	0.29	0.174	1.29124e-11	ProC
LSM3	5.66499e-16	0.528837	0.698	0.631	1.29734e-11	ProC
KRR1	5.97349e-16	0.639494	0.596	0.501	1.36799e-11	ProC
GGA2	6.13534e-16	0.842525	0.266	0.154	1.40505e-11	ProC
TMEM11	6.52764e-16	0.809234	0.381	0.258	1.4949e-11	ProC
PSMG2	6.62109e-16	0.530294	0.679	0.603	1.51629e-11	ProC
CFLAR	7.07092e-16	1.03498	0.346	0.225	1.61931e-11	ProC
ABL2	7.13884e-16	0.889846	0.313	0.197	1.63487e-11	ProC
PHF5A	7.5903e-16	0.901423	0.388	0.264	1.73825e-11	ProC
COX6B1	8.50526e-16	0.378151	0.832	0.821	1.94779e-11	ProC
FBH1	8.61247e-16	1.01092	0.275	0.166	1.97234e-11	ProC
SRSF6	8.87433e-16	0.606237	0.534	0.418	2.03231e-11	ProC
RPL7L1	9.49443e-16	0.613149	0.622	0.537	2.17432e-11	ProC
MT1X	9.78103e-16	0.580263	0.868	0.977	2.23995e-11	ProC
PPP4R4	9.97888e-16	0.764566	0.319	0.201	2.28526e-11	ProC
SMU1	1.00791e-15	0.695828	0.485	0.352	2.30822e-11	ProC
MRPS35	1.01462e-15	0.858157	0.331	0.213	2.32358e-11	ProC
ARIH1	1.04748e-15	0.545397	0.652	0.556	2.39883e-11	ProC
RPF1	1.06088e-15	0.89653	0.332	0.216	2.42951e-11	ProC
TAGLN2	1.07588e-15	0.7003	0.722	0.655	2.46388e-11	ProC
CSNK1D	1.10013e-15	0.714484	0.527	0.423	2.51941e-11	ProC
TMEM216	1.12094e-15	0.893914	0.319	0.207	2.56707e-11	ProC
HIPK1	1.13262e-15	0.820082	0.394	0.267	2.59382e-11	ProC
TBC1D9B	1.20693e-15	0.980109	0.318	0.204	2.764e-11	ProC
TRIM27	1.20696e-15	0.985253	0.287	0.174	2.76406e-11	ProC
RGL2	1.2745e-15	0.787155	0.302	0.185	2.91874e-11	ProC
CORO1C	1.29449e-15	0.946458	0.341	0.221	2.96451e-11	ProC
CCDC107	1.37914e-15	0.684359	0.619	0.532	3.15838e-11	ProC
NELFB	1.42568e-15	0.763256	0.324	0.205	3.26496e-11	ProC
RAB5IF	1.51482e-15	0.990309	0.394	0.28	3.46908e-11	ProC
FAM207A	1.51954e-15	0.898263	0.335	0.219	3.47989e-11	ProC
TACC1	1.73161e-15	0.767973	0.57	0.464	3.96556e-11	ProC
GCC2	1.78108e-15	0.690563	0.6	0.505	4.07885e-11	ProC
RNF113A	1.90937e-15	0.870335	0.4	0.28	4.37264e-11	ProC
ADAM10	1.96336e-15	0.897744	0.293	0.178	4.49629e-11	ProC
STK40	1.99057e-15	1.00986	0.328	0.218	4.5586e-11	ProC
HARS	2.02786e-15	0.755435	0.381	0.261	4.64399e-11	ProC
SNX7	2.05018e-15	0.853739	0.3	0.187	4.69511e-11	ProC
ZBTB43	2.13233e-15	0.842161	0.367	0.246	4.88325e-11	ProC
TRIM33	2.14216e-15	0.93073	0.312	0.199	4.90576e-11	ProC
FLII	2.19718e-15	0.805623	0.325	0.206	5.03176e-11	ProC
CYC1	2.21513e-15	0.623724	0.624	0.528	5.07286e-11	ProC
PCID2	2.2536e-15	0.763356	0.404	0.277	5.16098e-11	ProC
KDM5A	2.29058e-15	0.744	0.416	0.29	5.24566e-11	ProC
IPO5	2.36424e-15	0.754293	0.486	0.371	5.41436e-11	ProC
NBR1	2.38177e-15	0.748856	0.461	0.341	5.45449e-11	ProC
PIK3C2A	2.45608e-15	0.882393	0.382	0.264	5.62467e-11	ProC
MBD2	2.51584e-15	0.552695	0.606	0.505	5.76153e-11	ProC
CUL1	2.52041e-15	0.872195	0.43	0.315	5.77198e-11	ProC
POLR2M	2.65224e-15	0.823461	0.29	0.175	6.07389e-11	ProC
IGSF8	2.74447e-15	0.581075	0.398	0.273	6.28511e-11	ProC
MAP2K7	2.767e-15	0.784602	0.272	0.161	6.33671e-11	ProC
PSMB1	2.87862e-15	0.254173	0.912	0.922	6.59232e-11	ProC
CCDC149	2.90331e-15	0.966708	0.284	0.175	6.64888e-11	ProC
LPIN2	2.96332e-15	0.855306	0.444	0.334	6.78629e-11	ProC
CLK3	3.11815e-15	0.760111	0.373	0.252	7.14088e-11	ProC
RTKN	3.27112e-15	0.831117	0.307	0.193	7.49119e-11	ProC
IKBIP	3.60901e-15	0.677593	0.583	0.491	8.265e-11	ProC
RB1CC1	3.77021e-15	0.649644	0.553	0.448	8.63415e-11	ProC
TSG101	4.01416e-15	0.650881	0.568	0.471	9.19284e-11	ProC
GTF2E2	4.02165e-15	0.854823	0.309	0.199	9.20998e-11	ProC
CPE	4.34793e-15	0.491467	0.75	0.721	9.9572e-11	ProC
PFKL	4.40937e-15	0.600587	0.515	0.395	1.00979e-10	ProC
ZNFX1	4.83258e-15	0.798792	0.348	0.229	1.10671e-10	ProC
DYNC1LI1	4.87375e-15	0.816598	0.438	0.322	1.11614e-10	ProC
NAP1L1	5.67941e-15	0.266922	0.906	0.905	1.30064e-10	ProC
ATP5MPL	5.79192e-15	0.406221	0.776	0.743	1.32641e-10	ProC
SH3PXD2A	5.84689e-15	1.06149	0.272	0.166	1.339e-10	ProC
PDE12	5.90826e-15	0.990768	0.261	0.156	1.35305e-10	ProC
RNF24	6.41592e-15	0.611829	0.536	0.427	1.46931e-10	ProC
AAK1	6.53788e-15	0.847695	0.375	0.259	1.49724e-10	ProC
USP36	7.15013e-15	0.781586	0.3	0.186	1.63745e-10	ProC
ABHD5	7.25167e-15	0.740315	0.428	0.306	1.6607e-10	ProC
TFG	7.29828e-15	0.448485	0.755	0.719	1.67138e-10	ProC
PAFAH1B2	7.48142e-15	0.771234	0.445	0.322	1.71332e-10	ProC
KHSRP	7.72005e-15	0.777534	0.307	0.193	1.76797e-10	ProC
GPATCH8	8.08817e-15	0.637116	0.471	0.348	1.85227e-10	ProC
DIS3	8.14601e-15	0.533981	0.622	0.525	1.86552e-10	ProC
EPS8	8.17289e-15	0.598488	0.722	0.667	1.87167e-10	ProC
ELOA	8.2743e-15	0.902746	0.291	0.181	1.8949e-10	ProC
POLDIP3	8.4473e-15	0.799045	0.319	0.204	1.93452e-10	ProC
TAF3	8.61805e-15	0.85675	0.303	0.193	1.97362e-10	ProC
WDR41	9.17652e-15	0.91642	0.305	0.194	2.10151e-10	ProC
MAP3K7	9.64194e-15	0.910068	0.256	0.153	2.2081e-10	ProC
ATP2B1	9.75138e-15	0.795317	0.559	0.448	2.23316e-10	ProC
PTP4A1	9.88923e-15	0.43314	0.693	0.596	2.26473e-10	ProC
LRRC42	9.91391e-15	0.830986	0.302	0.189	2.27038e-10	ProC
VEZF1	1.00219e-14	0.73187	0.423	0.295	2.29511e-10	ProC
PPP3R1	1.06497e-14	0.86558	0.346	0.226	2.43889e-10	ProC
PERP	1.08785e-14	0.591363	0.568	0.471	2.49128e-10	ProC
TPRKB	1.18798e-14	0.73732	0.483	0.373	2.72059e-10	ProC
TOR1A	1.19295e-14	0.99124	0.272	0.168	2.73197e-10	ProC
TULP3	1.20123e-14	0.723053	0.477	0.367	2.75094e-10	ProC
PPP2R5E	1.22741e-14	0.783449	0.429	0.307	2.81089e-10	ProC
PGRMC1	1.28215e-14	0.518528	0.635	0.549	2.93625e-10	ProC
BSDC1	1.31525e-14	0.837191	0.36	0.245	3.01206e-10	ProC
AARS	1.31586e-14	0.585102	0.284	0.172	3.01344e-10	ProC
NDUFV2	1.33273e-14	0.401481	0.81	0.788	3.05208e-10	ProC
PSMD6	1.36284e-14	0.826798	0.486	0.383	3.12104e-10	ProC
ACSL4	1.39155e-14	0.671735	0.392	0.277	3.18678e-10	ProC
SYAP1	1.39529e-14	0.55278	0.622	0.52	3.19535e-10	ProC
PITPNB	1.39688e-14	0.610745	0.552	0.436	3.19901e-10	ProC
TRIM8	1.431e-14	0.726226	0.474	0.355	3.27713e-10	ProC
ZC3H15	1.51275e-14	0.569393	0.693	0.62	3.46435e-10	ProC
AGFG1	1.58138e-14	0.84071	0.376	0.258	3.62152e-10	ProC
ZNF146	1.64946e-14	0.964521	0.294	0.189	3.77743e-10	ProC
FTL	1.65471e-14	0.326072	0.999	0.999	3.78946e-10	ProC
POLR2K	1.68566e-14	0.536666	0.695	0.643	3.86033e-10	ProC
PHF11	1.7346e-14	0.938856	0.296	0.186	3.9724e-10	ProC
GCH1	1.76664e-14	0.765206	0.37	0.252	4.04578e-10	ProC
TMEM120A	1.78659e-14	0.588575	0.433	0.306	4.09146e-10	ProC
PPP2CA	1.79284e-14	0.531328	0.627	0.534	4.10577e-10	ProC
CLTC	1.81156e-14	0.539457	0.622	0.525	4.14865e-10	ProC
P3H1	1.94006e-14	0.874553	0.309	0.197	4.44294e-10	ProC
ABCF1	1.99802e-14	0.897342	0.391	0.273	4.57566e-10	ProC
SEC11C	2.00715e-14	1.05172	0.498	0.418	4.59658e-10	ProC
BLZF1	2.02488e-14	0.760871	0.324	0.209	4.63718e-10	ProC
BECN1	2.063e-14	0.886264	0.36	0.248	4.72448e-10	ProC
TM9SF4	2.06954e-14	0.704171	0.312	0.195	4.73945e-10	ProC
ATG5	2.14383e-14	0.813372	0.334	0.217	4.90959e-10	ProC
PKN1	2.47552e-14	0.899114	0.356	0.242	5.6692e-10	ProC
SUPT4H1	2.50132e-14	0.633349	0.553	0.446	5.72827e-10	ProC
RAP2B	2.80389e-14	1.02052	0.283	0.178	6.42119e-10	ProC
RTCB	2.82725e-14	0.709065	0.493	0.385	6.47469e-10	ProC
PABPC4	2.85737e-14	0.529796	0.618	0.527	6.54365e-10	ProC
ZNHIT1	2.87008e-14	0.531961	0.701	0.624	6.57277e-10	ProC
SNRPG	2.87446e-14	0.478316	0.735	0.702	6.5828e-10	ProC
KHDC4	2.93129e-14	0.803257	0.357	0.243	6.71294e-10	ProC
APMAP	3.07766e-14	0.923409	0.291	0.182	7.04816e-10	ProC
WDR46	3.09416e-14	0.814334	0.423	0.309	7.08593e-10	ProC
HDAC2	3.13941e-14	0.851291	0.385	0.27	7.18957e-10	ProC
SHISA5	3.21592e-14	0.658878	0.435	0.317	7.36478e-10	ProC
COQ10B	3.2593e-14	0.579298	0.6	0.506	7.46412e-10	ProC
CYTH2	3.26913e-14	0.893781	0.341	0.23	7.48663e-10	ProC
EHD2	3.69106e-14	0.770909	0.372	0.259	8.45291e-10	ProC
LSM1	3.98317e-14	0.670936	0.483	0.371	9.12185e-10	ProC
KTN1	4.79113e-14	0.386579	0.775	0.736	1.09722e-09	ProC
ATL3	4.79692e-14	0.615227	0.445	0.323	1.09854e-09	ProC
ACTL6A	5.12975e-14	0.785084	0.332	0.219	1.17476e-09	ProC
FOXJ3	5.15829e-14	0.936846	0.315	0.206	1.1813e-09	ProC
RPS19BP1	5.22691e-14	0.452333	0.745	0.71	1.19701e-09	ProC
ROCK1	5.23414e-14	0.747605	0.593	0.489	1.19867e-09	ProC
YPEL3	5.33204e-14	0.76909	0.59	0.518	1.22109e-09	ProC
UBE4A	5.5496e-14	0.96562	0.275	0.172	1.27091e-09	ProC
CYB5B	5.84769e-14	0.735121	0.366	0.252	1.33918e-09	ProC
SASH1	6.5867e-14	0.807197	0.441	0.342	1.50842e-09	ProC
EIF2S1	6.81674e-14	0.707233	0.501	0.399	1.5611e-09	ProC
VPS26C	6.83186e-14	0.888453	0.25	0.148	1.56457e-09	ProC
WAPL	7.05358e-14	0.775915	0.406	0.295	1.61534e-09	ProC
HBS1L	7.16345e-14	0.757073	0.406	0.291	1.6405e-09	ProC
SZRD1	8.06587e-14	0.765485	0.363	0.251	1.84717e-09	ProC
PSEN1	8.12592e-14	0.794265	0.253	0.153	1.86092e-09	ProC
NFE2L1	8.76815e-14	0.58849	0.507	0.397	2.00799e-09	ProC
HNRNPM	8.79368e-14	0.432187	0.817	0.768	2.01384e-09	ProC
CCDC124	8.89876e-14	0.742719	0.485	0.382	2.03791e-09	ProC
MRPS22	8.99117e-14	0.655309	0.422	0.301	2.05907e-09	ProC
ETF1	9.00512e-14	0.543227	0.656	0.576	2.06226e-09	ProC
UBAC2	9.5488e-14	0.65755	0.474	0.362	2.18677e-09	ProC
CCDC174	1.05994e-13	0.712691	0.338	0.224	2.42738e-09	ProC
AGO3	1.066e-13	0.55604	0.49	0.377	2.44125e-09	ProC
SECISBP2	1.09433e-13	0.688298	0.401	0.292	2.50614e-09	ProC
RAF1	1.13967e-13	0.914892	0.404	0.29	2.60996e-09	ProC
GTPBP1	1.14109e-13	0.852941	0.255	0.156	2.61321e-09	ProC
MGAT4B	1.15008e-13	0.908262	0.335	0.224	2.63379e-09	ProC
AKT3	1.15456e-13	0.517392	0.514	0.399	2.64406e-09	ProC
RAB11B	1.18262e-13	0.642674	0.461	0.349	2.70832e-09	ProC
IFRD2	1.24282e-13	0.768845	0.385	0.276	2.84618e-09	ProC
MKLN1	1.26259e-13	0.532566	0.502	0.38	2.89147e-09	ProC
ANAPC10	1.39096e-13	0.78638	0.315	0.204	3.18544e-09	ProC
SCD	1.39667e-13	0.754713	0.42	0.309	3.19851e-09	ProC
ZNF654	1.45221e-13	0.716331	0.325	0.215	3.3257e-09	ProC
C16orf45	1.48315e-13	0.921478	0.302	0.198	3.39656e-09	ProC
DCUN1D5	1.49484e-13	0.73208	0.457	0.348	3.42334e-09	ProC
CCDC85B	1.513e-13	0.552357	0.818	0.778	3.46492e-09	ProC
DNAJC3-DT	1.64991e-13	0.775558	0.252	0.151	3.77845e-09	ProC
CSNK1G2	1.66491e-13	0.882129	0.325	0.215	3.81282e-09	ProC
ABHD2	1.71766e-13	0.705683	0.397	0.285	3.93361e-09	ProC
GABPB1	1.7301e-13	0.858361	0.266	0.165	3.9621e-09	ProC
KIAA1143	1.77495e-13	0.826106	0.357	0.247	4.06482e-09	ProC
UQCRC2	1.78494e-13	0.536912	0.593	0.493	4.08769e-09	ProC
AP1M1	1.79668e-13	0.959708	0.258	0.16	4.11457e-09	ProC
CNRIP1	1.89219e-13	0.685636	0.469	0.362	4.3333e-09	ProC
UBE2N	1.90629e-13	0.721864	0.534	0.445	4.36559e-09	ProC
KXD1	1.9155e-13	0.626	0.485	0.376	4.38668e-09	ProC
SMIM15	1.95897e-13	0.777463	0.397	0.288	4.48624e-09	ProC
EGLN1	2.00297e-13	0.55172	0.587	0.5	4.587e-09	ProC
TRIP12	2.11194e-13	0.744671	0.447	0.333	4.83655e-09	ProC
MPRIP	2.25323e-13	0.858782	0.341	0.23	5.16012e-09	ProC
RRAGC	2.28595e-13	0.74879	0.334	0.221	5.23506e-09	ProC
ZNF207	2.30288e-13	0.483089	0.649	0.575	5.27383e-09	ProC
ANXA7	2.50382e-13	0.494128	0.695	0.648	5.734e-09	ProC
SEC13	2.6928e-13	0.577613	0.561	0.472	6.16677e-09	ProC
C8orf59	2.74208e-13	0.391396	0.738	0.686	6.27965e-09	ProC
MAPKAPK5-AS1	2.80458e-13	0.820117	0.325	0.216	6.42277e-09	ProC
KLC1	2.84453e-13	0.664404	0.391	0.276	6.51425e-09	ProC
UCK1	2.91057e-13	0.737308	0.269	0.166	6.66551e-09	ProC
LARP1B	2.95315e-13	0.821674	0.318	0.21	6.76301e-09	ProC
EBLN3P	3.01082e-13	0.673074	0.508	0.411	6.89507e-09	ProC
ZNF721	3.04932e-13	0.773516	0.272	0.168	6.98324e-09	ProC
RBM42	3.05152e-13	0.672041	0.429	0.315	6.9883e-09	ProC
SRGN	3.27141e-13	1.33321	0.384	0.557	7.49184e-09	ProC
C1orf52	3.31422e-13	0.597042	0.574	0.48	7.58989e-09	ProC
EDF1	3.69519e-13	0.25775	0.915	0.934	8.46236e-09	ProC
ARFGAP3	3.82968e-13	0.448371	0.698	0.623	8.77035e-09	ProC
NUTF2	3.88108e-13	0.792318	0.373	0.265	8.88807e-09	ProC
HADHB	3.91794e-13	0.705625	0.454	0.344	8.97247e-09	ProC
IFRD1	4.06078e-13	0.340035	0.804	0.746	9.2996e-09	ProC
TSN	4.26855e-13	0.766717	0.448	0.34	9.7754e-09	ProC
U2SURP	4.70799e-13	0.487788	0.647	0.567	1.07818e-08	ProC
MAFB	4.74566e-13	0.447178	0.615	0.522	1.0868e-08	ProC
TNS1	4.77619e-13	0.62388	0.388	0.28	1.0938e-08	ProC
PHF20	4.90653e-13	0.712342	0.432	0.324	1.12364e-08	ProC
DCTD	5.01721e-13	0.672489	0.463	0.361	1.14899e-08	ProC
SMARCA4	5.04613e-13	1.0491	0.266	0.17	1.15562e-08	ProC
LIMS1	5.07201e-13	0.481776	0.725	0.639	1.16154e-08	ProC
DBF4	5.24043e-13	0.824949	0.275	0.174	1.20011e-08	ProC
WTAP	5.3627e-13	0.435659	0.755	0.725	1.22811e-08	ProC
CRK	5.55777e-13	0.630802	0.512	0.407	1.27279e-08	ProC
SSRP1	5.83013e-13	0.747501	0.359	0.252	1.33516e-08	ProC
YAP1	6.03467e-13	0.671442	0.451	0.339	1.382e-08	ProC
DNAJB2	6.07833e-13	0.475882	0.486	0.377	1.392e-08	ProC
MAFK	6.89098e-13	0.792055	0.331	0.226	1.5781e-08	ProC
ETS2	7.0499e-13	0.650925	0.635	0.559	1.6145e-08	ProC
TRIR	7.25106e-13	0.331077	0.855	0.834	1.66057e-08	ProC
TOX4	7.5036e-13	0.601317	0.527	0.421	1.7184e-08	ProC
MRPL4	7.53736e-13	0.749074	0.381	0.276	1.72613e-08	ProC
LSM14A	7.61575e-13	0.524364	0.594	0.501	1.74408e-08	ProC
ZBTB7A	8.31605e-13	0.599572	0.59	0.504	1.90446e-08	ProC
RASSF1	8.35597e-13	0.586986	0.48	0.376	1.9136e-08	ProC
SCAMP2	8.58275e-13	0.769374	0.432	0.324	1.96554e-08	ProC
INTS10	8.59711e-13	0.737164	0.457	0.35	1.96882e-08	ProC
CWC22	9.17978e-13	0.765851	0.346	0.235	2.10226e-08	ProC
PRPF4	9.23606e-13	0.891857	0.316	0.213	2.11515e-08	ProC
SUZ12	9.25083e-13	0.764728	0.416	0.306	2.11853e-08	ProC
DYM	9.25677e-13	0.685091	0.391	0.283	2.11989e-08	ProC
KDM1A	9.43598e-13	0.778109	0.312	0.208	2.16093e-08	ProC
TARDBP	9.47162e-13	0.629049	0.395	0.282	2.1691e-08	ProC
TLE4	1.04729e-12	0.678616	0.458	0.356	2.3984e-08	ProC
TRIB1	1.05368e-12	0.453468	0.458	0.334	2.41304e-08	ProC
VEGFB	1.05388e-12	0.551067	0.561	0.463	2.41349e-08	ProC
PIGH	1.07406e-12	0.601799	0.495	0.392	2.45972e-08	ProC
UBE2E2	1.14732e-12	0.846758	0.29	0.189	2.62747e-08	ProC
NCSTN	1.16478e-12	0.677787	0.261	0.16	2.66746e-08	ProC
FAM129A	1.18019e-12	0.926613	0.305	0.203	2.70276e-08	ProC
CRBN	1.22816e-12	0.610812	0.416	0.305	2.81262e-08	ProC
ITCH	1.3618e-12	0.70785	0.296	0.191	3.11866e-08	ProC
SENP5	1.53857e-12	0.88056	0.324	0.222	3.52348e-08	ProC
NAPA	1.65052e-12	0.707106	0.454	0.352	3.77984e-08	ProC
MARVELD1	1.69127e-12	0.703178	0.571	0.506	3.87318e-08	ProC
ZNF593	1.70593e-12	0.596075	0.496	0.392	3.90676e-08	ProC
LYAR	1.7574e-12	1.04762	0.305	0.205	4.02462e-08	ProC
ACLY	1.77805e-12	0.609836	0.473	0.369	4.07192e-08	ProC
IST1	1.78444e-12	0.580689	0.488	0.383	4.08656e-08	ProC
PLSCR1	1.81989e-12	0.51786	0.483	0.376	4.16774e-08	ProC
ACOT9	1.84104e-12	0.846292	0.278	0.179	4.21616e-08	ProC
ARF3	1.86423e-12	0.683519	0.375	0.263	4.26927e-08	ProC
CAPRIN1	1.90959e-12	0.683143	0.444	0.334	4.37316e-08	ProC
LASP1	2.14323e-12	0.897026	0.316	0.214	4.90821e-08	ProC
DENND5A	2.15511e-12	0.811588	0.296	0.195	4.93543e-08	ProC
COPG1	2.19941e-12	0.670358	0.381	0.276	5.03686e-08	ProC
TENT5C	2.25239e-12	0.783979	0.299	0.196	5.15819e-08	ProC
PPM1A	2.30765e-12	0.840603	0.309	0.207	5.28476e-08	ProC
SUMO1	2.36378e-12	0.405969	0.758	0.73	5.4133e-08	ProC
RNF41	2.43931e-12	0.667927	0.28	0.18	5.58626e-08	ProC
CYSTM1	2.58764e-12	0.448628	0.656	0.571	5.92596e-08	ProC
VPS37B	2.82041e-12	0.587604	0.46	0.339	6.45902e-08	ProC
TERF2	2.87656e-12	0.922084	0.256	0.16	6.5876e-08	ProC
PRPS1	3.04388e-12	0.580234	0.416	0.301	6.97079e-08	ProC
AKIRIN2	3.2941e-12	0.602636	0.537	0.427	7.54382e-08	ProC
RAB34	3.35035e-12	0.360381	0.776	0.793	7.67263e-08	ProC
SART1	3.4317e-12	0.751182	0.322	0.219	7.85895e-08	ProC
SAR1B	3.45394e-12	0.553033	0.622	0.56	7.90987e-08	ProC
SPRYD7	3.56486e-12	0.711093	0.375	0.27	8.16388e-08	ProC
PDCD6IP	3.67795e-12	0.649019	0.471	0.369	8.42288e-08	ProC
LRRC41	3.71336e-12	0.615925	0.397	0.283	8.50397e-08	ProC
BCL2L13	3.9074e-12	0.691849	0.284	0.182	8.94835e-08	ProC
GPN3	4.14962e-12	0.535793	0.501	0.397	9.50304e-08	ProC
NIP7	4.20823e-12	0.92799	0.252	0.161	9.63726e-08	ProC
TATDN1	4.21599e-12	0.61087	0.499	0.4	9.65504e-08	ProC
STK39	4.23804e-12	0.688538	0.29	0.189	9.70554e-08	ProC
YWHAQ	4.42884e-12	0.288056	0.859	0.864	1.01425e-07	ProC
SEC16A	4.50415e-12	0.820959	0.296	0.199	1.03149e-07	ProC
RPS6KB2	4.54425e-12	0.852215	0.319	0.218	1.04068e-07	ProC
TBC1D20	4.92423e-12	0.704684	0.321	0.219	1.1277e-07	ProC
HIST1H1C	4.96117e-12	1.02967	0.445	0.35	1.13616e-07	ProC
GLRX5	5.15541e-12	0.823336	0.448	0.352	1.18064e-07	ProC
NPTN	5.26669e-12	0.52277	0.599	0.525	1.20612e-07	ProC
C12orf29	5.58688e-12	0.684644	0.397	0.293	1.27945e-07	ProC
PLRG1	5.60596e-12	0.63351	0.401	0.294	1.28382e-07	ProC
SEC31A	5.80996e-12	0.465877	0.695	0.666	1.33054e-07	ProC
SNRNP200	5.8834e-12	0.432509	0.488	0.37	1.34736e-07	ProC
VCL	6.24409e-12	0.910743	0.309	0.212	1.42996e-07	ProC
AFG3L2	6.83501e-12	0.756887	0.337	0.237	1.56529e-07	ProC
ABTB1	6.90448e-12	0.768106	0.265	0.168	1.5812e-07	ProC
PUM3	6.94267e-12	0.763562	0.264	0.169	1.58994e-07	ProC
PAIP1	6.9641e-12	0.634485	0.46	0.354	1.59485e-07	ProC
RCN3	7.18358e-12	0.548268	0.703	0.709	1.64511e-07	ProC
OLA1	7.33377e-12	0.741401	0.439	0.335	1.67951e-07	ProC
OSBPL10	7.64361e-12	0.846804	0.369	0.272	1.75046e-07	ProC
BAG3	7.79639e-12	0.477476	0.688	0.652	1.78545e-07	ProC
COPS4	7.99228e-12	0.619298	0.46	0.357	1.83031e-07	ProC
GSPT1	8.18015e-12	0.490249	0.678	0.613	1.87334e-07	ProC
PRMT5	8.32162e-12	0.671598	0.268	0.169	1.90573e-07	ProC
IRF2BP2	8.78824e-12	0.705274	0.574	0.498	2.01259e-07	ProC
SLC25A26	8.7934e-12	0.694662	0.307	0.208	2.01378e-07	ProC
API5	8.94924e-12	0.781156	0.286	0.188	2.04947e-07	ProC
TMCO1	1.03306e-11	0.380331	0.732	0.713	2.36581e-07	ProC
ABI1	1.11634e-11	0.743826	0.353	0.248	2.55654e-07	ProC
TMEM263	1.14216e-11	0.479002	0.656	0.613	2.61566e-07	ProC
PRKAR1A	1.14249e-11	0.459851	0.671	0.608	2.61642e-07	ProC
SPG21	1.15172e-11	0.648678	0.398	0.292	2.63756e-07	ProC
RRP7A	1.15201e-11	0.780764	0.332	0.229	2.63823e-07	ProC
DKC1	1.20316e-11	0.765579	0.423	0.331	2.75536e-07	ProC
TSPAN4	1.2108e-11	0.456814	0.644	0.574	2.77286e-07	ProC
SLC35A3	1.2147e-11	0.885123	0.277	0.181	2.78178e-07	ProC
ACTR6	1.24677e-11	0.810208	0.366	0.263	2.85522e-07	ProC
RPS6KB1	1.28517e-11	0.598934	0.299	0.198	2.94316e-07	ProC
ZNF639	1.334e-11	0.697125	0.363	0.257	3.05499e-07	ProC
RNASEH1	1.34415e-11	0.737204	0.278	0.181	3.07825e-07	ProC
TPR	1.36471e-11	0.48499	0.668	0.61	3.12532e-07	ProC
TRAPPC3	1.41784e-11	0.593091	0.521	0.43	3.24699e-07	ProC
INIP	1.43019e-11	0.783218	0.268	0.172	3.27527e-07	ProC
SLC35F5	1.43549e-11	0.622161	0.29	0.192	3.28741e-07	ProC
HNRNPUL1	1.44983e-11	0.478042	0.555	0.471	3.32025e-07	ProC
SLC12A2	1.48271e-11	0.909022	0.269	0.175	3.39555e-07	ProC
CACUL1	1.67229e-11	0.732851	0.322	0.22	3.82972e-07	ProC
TBCA	1.7242e-11	0.349416	0.78	0.761	3.94859e-07	ProC
RBM6	1.7352e-11	0.642941	0.356	0.25	3.97379e-07	ProC
OAT	1.89725e-11	0.396121	0.72	0.692	4.3449e-07	ProC
TPD52	2.03684e-11	0.574205	0.457	0.348	4.66456e-07	ProC
LRPPRC	2.11531e-11	0.692788	0.337	0.233	4.84427e-07	ProC
TPBG	2.1576e-11	0.54394	0.546	0.467	4.94111e-07	ProC
ABHD12	2.16912e-11	0.630037	0.302	0.202	4.9675e-07	ProC
IFITM2	2.22426e-11	0.615417	0.712	0.68	5.09377e-07	ProC
ILVBL	2.3942e-11	0.546624	0.359	0.253	5.48295e-07	ProC
DNAJB6	2.58319e-11	0.443072	0.77	0.72	5.91575e-07	ProC
EPS15	2.6329e-11	0.783395	0.268	0.175	6.0296e-07	ProC
MSN	2.71164e-11	0.486598	0.675	0.632	6.20992e-07	ProC
OAZ1	2.89682e-11	0.310878	0.959	0.965	6.63401e-07	ProC
GINM1	2.95938e-11	0.407392	0.64	0.563	6.77728e-07	ProC
KAT8	3.13971e-11	0.669205	0.367	0.263	7.19025e-07	ProC
ACTR1B	3.17e-11	0.65525	0.291	0.193	7.25961e-07	ProC
RNF216	3.18585e-11	0.641873	0.366	0.262	7.29593e-07	ProC
ZCCHC10	3.80062e-11	0.974628	0.268	0.176	8.70381e-07	ProC
ISCA1	4.04505e-11	0.628198	0.548	0.469	9.26357e-07	ProC
SELENOT	4.10286e-11	0.4367	0.673	0.625	9.39596e-07	ProC
EXOSC8	4.13803e-11	0.697619	0.461	0.363	9.47649e-07	ProC
DDX52	4.55049e-11	0.697508	0.303	0.206	1.04211e-06	ProC
LAYN	4.58237e-11	0.533397	0.488	0.385	1.04941e-06	ProC
XBP1	4.68757e-11	0.253632	0.876	0.899	1.0735e-06	ProC
RBBP5	4.82741e-11	0.783014	0.283	0.187	1.10553e-06	ProC
CPD	4.9336e-11	0.763561	0.29	0.193	1.12984e-06	ProC
SLC1A5	5.1102e-11	0.556638	0.511	0.418	1.17029e-06	ProC
UTP18	5.53949e-11	0.721966	0.378	0.278	1.2686e-06	ProC
DDOST	5.62409e-11	0.487712	0.619	0.559	1.28797e-06	ProC
DENR	5.72782e-11	0.686632	0.367	0.264	1.31173e-06	ProC
SBF2	6.08134e-11	0.72631	0.262	0.17	1.39269e-06	ProC
NSD3	6.25369e-11	0.566084	0.659	0.591	1.43216e-06	ProC
RAB6A	6.44438e-11	0.580082	0.458	0.362	1.47583e-06	ProC
CRAT	7.21445e-11	0.758386	0.252	0.162	1.65218e-06	ProC
HNRNPD	7.52101e-11	0.393593	0.725	0.686	1.72239e-06	ProC
INSR	7.62787e-11	0.433792	0.327	0.225	1.74686e-06	ProC
B4GALT4	7.76568e-11	0.53518	0.417	0.314	1.77842e-06	ProC
LAP3	8.02209e-11	0.894445	0.334	0.241	1.83714e-06	ProC
RRAS2	8.10817e-11	0.75628	0.266	0.177	1.85685e-06	ProC
EIF2S3	8.56697e-11	0.445843	0.586	0.502	1.96192e-06	ProC
NAPG	8.70099e-11	0.624055	0.428	0.329	1.99261e-06	ProC
ACAP2	9.1968e-11	0.603883	0.476	0.383	2.10616e-06	ProC
BAG4	9.37602e-11	0.732789	0.269	0.178	2.1472e-06	ProC
ZEB1	9.5678e-11	0.502518	0.498	0.398	2.19112e-06	ProC
CDIPT	1.0017e-10	0.5636	0.489	0.398	2.29399e-06	ProC
PPIE	1.01803e-10	0.554765	0.457	0.36	2.33139e-06	ProC
PIAS1	1.04111e-10	0.581324	0.381	0.28	2.38425e-06	ProC
PLEKHO1	1.06224e-10	0.952088	0.266	0.176	2.43262e-06	ProC
SPPL3	1.09281e-10	0.625696	0.344	0.243	2.50265e-06	ProC
C2orf69	1.12097e-10	0.942646	0.265	0.177	2.56713e-06	ProC
B4GALT1	1.1446e-10	0.596995	0.388	0.284	2.62124e-06	ProC
CINP	1.14864e-10	0.724108	0.312	0.218	2.63051e-06	ProC
MLLT1	1.14894e-10	0.608226	0.353	0.255	2.63118e-06	ProC
BHLHE40	1.16775e-10	0.293202	0.714	0.654	2.67426e-06	ProC
SESTD1	1.17344e-10	0.534814	0.518	0.437	2.68729e-06	ProC
CAV1	1.19174e-10	0.628212	0.807	0.814	2.72921e-06	ProC
ZNF148	1.25317e-10	0.58952	0.452	0.362	2.86987e-06	ProC
CCNL2	1.2936e-10	0.615083	0.318	0.219	2.96248e-06	ProC
PIP5K1A	1.29942e-10	0.792419	0.309	0.214	2.97579e-06	ProC
CUL3	1.35674e-10	0.565836	0.524	0.43	3.10707e-06	ProC
DCAF10	1.41049e-10	0.755085	0.3	0.207	3.23016e-06	ProC
WDR73	1.43125e-10	0.588771	0.321	0.22	3.27771e-06	ProC
EZR	1.45997e-10	1.15951	0.501	0.401	3.34348e-06	ProC
APTX	1.48369e-10	0.862959	0.286	0.194	3.3978e-06	ProC
NABP1	1.6522e-10	0.393029	0.389	0.286	3.78371e-06	ProC
SPAG4	1.74382e-10	0.539695	0.313	0.215	3.99353e-06	ProC
SDHAF1	1.74858e-10	0.622281	0.324	0.226	4.00442e-06	ProC
YAF2	1.78709e-10	0.700105	0.357	0.26	4.09261e-06	ProC
MCUR1	1.87664e-10	0.771774	0.318	0.223	4.29769e-06	ProC
CAMTA1	1.91532e-10	0.449004	0.684	0.645	4.38627e-06	ProC
SIX1	1.93885e-10	0.654763	0.408	0.317	4.44016e-06	ProC
ARSJ	1.96294e-10	0.746069	0.303	0.211	4.49532e-06	ProC
SNRPB2	1.99251e-10	0.48589	0.647	0.594	4.56304e-06	ProC
LTA4H	2.01705e-10	0.576319	0.423	0.325	4.61925e-06	ProC
CCNK	2.0767e-10	0.788553	0.321	0.231	4.75585e-06	ProC
TOMM22	2.1006e-10	0.73677	0.488	0.405	4.81059e-06	ProC
IDS	2.10223e-10	0.422372	0.666	0.597	4.81432e-06	ProC
IER3IP1	2.17216e-10	0.488642	0.622	0.569	4.97445e-06	ProC
CGRRF1	2.29169e-10	0.560607	0.458	0.358	5.2482e-06	ProC
CAMK2D	2.32198e-10	0.517244	0.372	0.266	5.31757e-06	ProC
PWP1	2.4092e-10	0.63096	0.387	0.287	5.51731e-06	ProC
RPL17	2.42484e-10	0.528351	0.568	0.496	5.55313e-06	ProC
NKAPD1	2.42559e-10	0.718457	0.299	0.207	5.55485e-06	ProC
RBM22	2.52026e-10	0.636299	0.419	0.319	5.77165e-06	ProC
TXNDC9	2.552e-10	0.72508	0.347	0.253	5.84433e-06	ProC
RSF1	2.59936e-10	0.470391	0.551	0.464	5.95279e-06	ProC
COL4A3BP	2.63162e-10	0.736768	0.321	0.231	6.02668e-06	ProC
MBD4	2.6363e-10	0.617618	0.413	0.32	6.03739e-06	ProC
MRFAP1	2.8278e-10	0.267891	0.833	0.811	6.47594e-06	ProC
SLC39A1	2.91707e-10	0.448453	0.611	0.547	6.68039e-06	ProC
HRH1	3.01449e-10	0.559045	0.413	0.309	6.90348e-06	ProC
MIB1	3.16324e-10	0.8169	0.312	0.221	7.24413e-06	ProC
PLEKHA4	3.17917e-10	0.684619	0.321	0.226	7.28063e-06	ProC
IPO7	3.27156e-10	0.558547	0.471	0.373	7.49219e-06	ProC
MRPS23	3.33157e-10	0.647424	0.451	0.356	7.62963e-06	ProC
TBC1D23	3.55842e-10	0.567827	0.379	0.278	8.14915e-06	ProC
WDR26	3.84475e-10	0.661699	0.346	0.253	8.80486e-06	ProC
WIPF2	3.93119e-10	0.70825	0.299	0.208	9.00282e-06	ProC
SACS	4.00426e-10	0.684424	0.25	0.165	9.17016e-06	ProC
ILKAP	4.27216e-10	0.73841	0.264	0.175	9.78369e-06	ProC
MAPRE1	4.39346e-10	0.553872	0.523	0.432	1.00615e-05	ProC
FKBP4	4.53682e-10	0.758899	0.416	0.328	1.03898e-05	ProC
CDC34	4.63232e-10	0.74851	0.332	0.242	1.06085e-05	ProC
ANKRD42	4.65113e-10	0.568397	0.278	0.183	1.06516e-05	ProC
CNOT8	4.69706e-10	0.577843	0.335	0.239	1.07567e-05	ProC
GMPPB	4.70748e-10	0.826511	0.261	0.174	1.07806e-05	ProC
EIF2AK3	4.93032e-10	0.644938	0.265	0.176	1.12909e-05	ProC
XPOT	5.00732e-10	0.576127	0.332	0.236	1.14673e-05	ProC
RIOK1	5.04807e-10	0.889158	0.264	0.177	1.15606e-05	ProC
HSPH1	5.20816e-10	0.565899	0.647	0.579	1.19272e-05	ProC
DPM1	5.21354e-10	0.737583	0.404	0.312	1.19395e-05	ProC
PTPN2	5.52795e-10	0.762735	0.328	0.236	1.26596e-05	ProC
RARA	5.89592e-10	0.666635	0.357	0.267	1.35022e-05	ProC
PMPCB	5.90811e-10	0.484577	0.492	0.389	1.35302e-05	ProC
PRPF40A	5.99883e-10	0.569957	0.611	0.551	1.37379e-05	ProC
PHACTR4	6.54844e-10	0.58449	0.356	0.26	1.49966e-05	ProC
ELF2	6.59166e-10	0.434832	0.496	0.393	1.50956e-05	ProC
FAM53C	6.73951e-10	0.278085	0.501	0.4	1.54342e-05	ProC
ZNF581	6.92184e-10	0.7435	0.309	0.218	1.58517e-05	ProC
MYO1C	6.93959e-10	0.566754	0.425	0.334	1.58924e-05	ProC
OSTF1	7.05642e-10	0.77268	0.389	0.298	1.61599e-05	ProC
C16orf58	7.44562e-10	0.67281	0.299	0.208	1.70512e-05	ProC
PDLIM5	7.59585e-10	0.401529	0.671	0.639	1.73953e-05	ProC
SDE2	7.72331e-10	0.748819	0.288	0.2	1.76872e-05	ProC
PARM1	8.23853e-10	0.52919	0.351	0.248	1.88671e-05	ProC
SETD5	8.2991e-10	0.578613	0.457	0.359	1.90058e-05	ProC
MON2	8.61618e-10	0.692091	0.37	0.277	1.97319e-05	ProC
SMCHD1	1.00038e-09	0.800108	0.41	0.316	2.29097e-05	ProC
CMTM7	1.0246e-09	0.817449	0.269	0.186	2.34644e-05	ProC
POLR2E	1.07849e-09	0.518078	0.471	0.384	2.46986e-05	ProC
ZNF787	1.09976e-09	0.663419	0.294	0.201	2.51856e-05	ProC
SF1	1.12898e-09	0.291743	0.739	0.692	2.58548e-05	ProC
TMEM205	1.17776e-09	0.537173	0.463	0.375	2.69718e-05	ProC
DAB2	1.19186e-09	0.5132	0.577	0.499	2.72948e-05	ProC
RCHY1	1.20114e-09	0.569394	0.269	0.178	2.75073e-05	ProC
PQBP1	1.23635e-09	0.56399	0.496	0.4	2.83135e-05	ProC
TMEM54	1.38485e-09	0.608922	0.388	0.29	3.17144e-05	ProC
WDR43	1.38544e-09	0.800021	0.291	0.202	3.1728e-05	ProC
SNHG8	1.40015e-09	0.267699	0.873	0.895	3.20649e-05	ProC
HILPDA	1.4216e-09	0.297323	0.572	0.468	3.2556e-05	ProC
ZSWIM8	1.47863e-09	0.757997	0.256	0.172	3.38622e-05	ProC
PRKAG1	1.50972e-09	0.608936	0.327	0.234	3.45741e-05	ProC
ALG3	1.641e-09	0.66299	0.327	0.236	3.75806e-05	ProC
ATP5F1C	1.6431e-09	0.35307	0.723	0.689	3.76286e-05	ProC
HMCES	1.86395e-09	0.607621	0.315	0.22	4.26862e-05	ProC
RGS2	1.92053e-09	0.767967	0.327	0.233	4.39821e-05	ProC
PARVA	1.9861e-09	0.506133	0.404	0.306	4.54836e-05	ProC
CTDSPL2	1.99338e-09	0.806205	0.294	0.206	4.56505e-05	ProC
MTPN	1.99757e-09	0.479598	0.662	0.617	4.57463e-05	ProC
UBE2G1	2.13157e-09	0.675626	0.365	0.271	4.88151e-05	ProC
UBE2J2	2.22044e-09	0.551822	0.381	0.29	5.08503e-05	ProC
CIAO1	2.2293e-09	0.661145	0.274	0.186	5.10531e-05	ProC
TRAPPC6B	2.2316e-09	0.653843	0.319	0.229	5.1106e-05	ProC
TFRC	2.28228e-09	0.485514	0.515	0.432	5.22665e-05	ProC
P4HA2	2.30292e-09	0.428015	0.647	0.595	5.27391e-05	ProC
TOR1AIP2	2.32109e-09	0.628901	0.455	0.375	5.31552e-05	ProC
VTI1B	2.34703e-09	0.516847	0.429	0.337	5.37494e-05	ProC
FAM96A	2.36086e-09	0.698953	0.303	0.22	5.40661e-05	ProC
BLVRB	2.43129e-09	0.570987	0.644	0.595	5.5679e-05	ProC
DDX23	2.48254e-09	0.80262	0.255	0.171	5.68528e-05	ProC
WASHC4	2.49909e-09	0.692038	0.307	0.22	5.72317e-05	ProC
RNPEP	2.51183e-09	0.581471	0.302	0.211	5.75233e-05	ProC
HSPA4	2.59714e-09	0.678666	0.406	0.324	5.94771e-05	ProC
LYRM4	2.59978e-09	0.811171	0.306	0.219	5.95377e-05	ProC
MRPS10	2.64044e-09	0.70052	0.286	0.198	6.04686e-05	ProC
NUP98	2.66791e-09	0.778886	0.31	0.219	6.10977e-05	ProC
SEPT2	2.77528e-09	0.391171	0.631	0.56	6.35567e-05	ProC
C3orf58	2.86017e-09	0.637936	0.369	0.276	6.55007e-05	ProC
BCAP29	3.15673e-09	0.439283	0.615	0.553	7.22922e-05	ProC
SNX4	3.2178e-09	0.708108	0.278	0.194	7.36908e-05	ProC
PDCD6	3.36667e-09	0.521347	0.71	0.683	7.71e-05	ProC
ANG	3.38913e-09	0.510585	0.586	0.533	7.76144e-05	ProC
THUMPD1	3.43009e-09	0.624464	0.407	0.316	7.85525e-05	ProC
EIF4G2	3.45715e-09	0.347175	0.857	0.847	7.91722e-05	ProC
CDK13	3.86287e-09	0.561297	0.454	0.369	8.84637e-05	ProC
PEG3	3.87609e-09	0.301463	0.266	0.178	8.87662e-05	ProC
RIC8A	3.92911e-09	0.739587	0.286	0.201	8.99805e-05	ProC
USP1	4.03732e-09	0.503113	0.486	0.399	9.24586e-05	ProC
ILF3	4.05869e-09	0.560436	0.489	0.411	9.29481e-05	ProC
GATAD2A	4.2358e-09	0.714857	0.354	0.264	9.70041e-05	ProC
SIRPA	4.30109e-09	0.594274	0.321	0.232	9.84993e-05	ProC
PDS5A	4.35552e-09	0.696442	0.309	0.221	9.97457e-05	ProC
PTPN1	4.38418e-09	0.693924	0.384	0.294	0.000100402	ProC
ASXL1	4.90267e-09	0.513679	0.48	0.388	0.000112276	ProC
MRPL37	4.91898e-09	0.506312	0.303	0.212	0.00011265	ProC
AKAP8L	5.05665e-09	0.509455	0.429	0.335	0.000115802	ProC
SGMS2	5.21187e-09	0.662464	0.344	0.256	0.000119357	ProC
RARS	5.43499e-09	0.548697	0.388	0.302	0.000124467	ProC
CDC123	5.51226e-09	0.53921	0.452	0.361	0.000126236	ProC
UTP11	5.57972e-09	0.565091	0.388	0.299	0.000127781	ProC
TNKS2	6.03668e-09	0.510918	0.414	0.321	0.000138246	ProC
RAD23A	6.04101e-09	0.355978	0.681	0.646	0.000138345	ProC
RAB5B	6.31378e-09	0.682279	0.325	0.24	0.000144592	ProC
PANK2	6.51266e-09	0.48923	0.391	0.296	0.000149147	ProC
KIFC3	6.56445e-09	0.675843	0.262	0.181	0.000150333	ProC
RBM17	6.58155e-09	0.586578	0.492	0.409	0.000150724	ProC
EIF2S2	6.60745e-09	0.329298	0.795	0.775	0.000151317	ProC
PLPBP	6.84601e-09	0.53456	0.373	0.282	0.00015678	ProC
MECP2	6.88358e-09	0.558845	0.369	0.277	0.000157641	ProC
RRP36	7.03291e-09	0.637887	0.341	0.257	0.000161061	ProC
YIPF4	7.18049e-09	0.499283	0.447	0.36	0.000164441	ProC
SOS2	7.21101e-09	0.728825	0.378	0.293	0.000165139	ProC
MTF2	7.42529e-09	0.817337	0.274	0.191	0.000170047	ProC
CTBS	7.72248e-09	0.405425	0.685	0.669	0.000176852	ProC
IGFBP4	7.74864e-09	1.30767	0.264	0.187	0.000177452	ProC
NDUFS8	8.16352e-09	0.512526	0.486	0.41	0.000186953	ProC
ATP6V1C1	8.22402e-09	0.687136	0.262	0.181	0.000188338	ProC
MFSD14B	8.42035e-09	0.609397	0.29	0.205	0.000192834	ProC
TCEA1	8.46069e-09	0.401599	0.754	0.718	0.000193758	ProC
LAPTM4B	9.07764e-09	0.742646	0.381	0.302	0.000207887	ProC
C19orf53	9.56699e-09	0.266871	0.802	0.794	0.000219094	ProC
TLE3	9.5965e-09	0.53998	0.351	0.261	0.000219769	ProC
DDX50	9.69392e-09	0.474949	0.429	0.334	0.000222001	ProC
[truncated: 6,946 more rows]
