# Supplementary material for: Single-cell sequencing and machine learning-based prediction of spliceosome-associated factor 2 may represent potential targets for osteoarthritis
Source: Osteoarthr Cartil Open. 2026 Apr 18;8(2):100798. doi: 10.1016/j.ocarto.2026.100798 (PMC13141755; doi:10.1016/j.ocarto.2026.100798)
Supplement: Multimedia component 6 [file mmc6.xlsx]

## Sheet: HomC marker
gene	p_val	avg_log2FC	pct.1	pct.2	p_val_adj	cluster
GYG1	0	2.76209	0.755	0.232	0	HomC-e
SUN2	0	2.7605	0.916	0.41	0	HomC-e
CHI3L1	0	3.77909	0.989	0.503	0	HomC-e
ALDH1L1	0	3.27186	0.562	0.087	0	HomC-e
GPM6B	0	2.91271	0.715	0.244	0	HomC-e
TXNIP	0	3.39612	0.956	0.491	0	HomC-e
ZNF791	0	2.06318	0.824	0.378	0	HomC-e
PNPLA2	0	2.0668	0.833	0.392	0	HomC-e
KLF15	0	3.48287	0.508	0.075	0	HomC-e
HSPA1B	0	1.75547	0.872	0.444	0	HomC-e
AC020916.1	0	2.85928	0.909	0.5	0	HomC-e
XIST	0	1.53469	0.978	0.573	0	HomC-e
TMBIM1	0	1.97497	0.886	0.482	0	HomC-e
WISP2	0	3.15615	0.502	0.107	0	HomC-e
GALNT15	0	2.65237	0.89	0.498	0	HomC-e
MEG3	0	2.3393	0.916	0.524	0	HomC-e
ASS1	0	2.28202	0.906	0.526	0	HomC-e
SCNN1A	0	3.4507	0.42	0.057	0	HomC-e
AASS	0	2.85269	0.424	0.07	0	HomC-e
CYP3A5	0	3.3896	0.401	0.055	0	HomC-e
CD14	0	2.57862	0.872	0.534	0	HomC-e
TTC38	0	3.03113	0.392	0.059	0	HomC-e
ACADL	0	3.11656	0.377	0.055	0	HomC-e
KLF10	0	1.73961	0.938	0.629	0	HomC-e
IGFBP6	0	2.79458	0.922	0.621	0	HomC-e
ZFP36	0	2.7481	0.983	0.704	0	HomC-e
TIMP4	0	3.01257	0.958	0.684	0	HomC-e
DCXR	0	1.89635	0.945	0.677	0	HomC-e
MYADM	0	1.55464	0.951	0.694	0	HomC-e
CYBRD1	0	1.79572	0.951	0.697	0	HomC-e
HSD11B1	0	4.4124	0.267	0.018	0	HomC-e
TMOD1	0	3.50829	0.279	0.031	0	HomC-e
NDRG2	0	2.0478	0.94	0.718	0	HomC-e
APOD	0	4.01411	1	0.79	0	HomC-e
HLA-E	0	1.35442	0.958	0.76	0	HomC-e
C1S	0	1.62085	0.98	0.804	0	HomC-e
MFGE8	0	1.61955	0.959	0.796	0	HomC-e
SERPING1	0	2.0476	0.986	0.884	0	HomC-e
PABPC1	0	1.20756	0.98	0.889	0	HomC-e
IFITM3	0	1.55494	0.989	0.899	0	HomC-e
PSAP	0	1.5323	0.998	0.941	0	HomC-e
GPX3	0	3.23869	1	0.98	0	HomC-e
SDC2	0	1.01578	0.993	0.977	0	HomC-e
MT1X	0	1.56708	1	0.986	0	HomC-e
CIRBP	0	1.10548	0.997	0.985	0	HomC-e
EEF2	0	0.761926	0.997	0.989	0	HomC-e
RPS26	0	1.10287	0.99	0.984	0	HomC-e
NEAT1	0	1.45462	1	0.995	0	HomC-e
CCNI	0	1.1147	0.992	0.993	0	HomC-e
SOD3	0	1.27528	1	1	0	HomC-e
EEF1A1	0	0.552929	1	1	0	HomC-e
VIM	0	0.828326	1	1	0	HomC-e
CNBP	2.92143e-306	0.896416	0.982	0.948	6.69036e-302	HomC-e
CCNG1	6.52708e-301	1.94361	0.762	0.335	1.49477e-296	HomC-e
EIF4B	4.616e-297	1.0994	0.969	0.872	1.05711e-292	HomC-e
LDHB	1.01241e-293	1.10999	0.966	0.849	2.31852e-289	HomC-e
CNN2	3.03093e-292	2.29877	0.578	0.17	6.94114e-288	HomC-e
DDIT4	2.87546e-291	2.02241	0.979	0.812	6.58508e-287	HomC-e
FKBP5	2.87676e-290	2.21513	0.723	0.302	6.58807e-286	HomC-e
ACTB	1.80413e-289	0.980222	0.998	0.992	4.13163e-285	HomC-e
WSB1	5.28061e-285	1.06133	0.983	0.9	1.20931e-280	HomC-e
GLUL	2.33562e-284	1.61189	0.889	0.53	5.34881e-280	HomC-e
INTS6	5.98943e-284	1.88072	0.903	0.613	1.37164e-279	HomC-e
FOS	1.98893e-283	1.41875	0.996	0.924	4.55485e-279	HomC-e
HSPA1A	3.83403e-283	1.15432	0.977	0.823	8.78031e-279	HomC-e
CPE	9.77022e-282	1.40911	0.948	0.801	2.23748e-277	HomC-e
EFNA1	2.65467e-275	2.13736	0.676	0.247	6.07945e-271	HomC-e
LAPTM4A	1.24052e-274	0.674738	0.998	0.988	2.84091e-270	HomC-e
PRR13	1.24319e-272	1.78754	0.769	0.356	2.84703e-268	HomC-e
MUC20-OT1	1.28868e-272	1.76358	0.805	0.417	2.9512e-268	HomC-e
CCND3	7.27812e-269	2.06372	0.673	0.261	1.66676e-264	HomC-e
TSC22D3	3.34374e-261	1.74562	0.971	0.855	7.65751e-257	HomC-e
H1FX	1.45399e-260	1.3014	0.957	0.797	3.32978e-256	HomC-e
IFITM2	6.20301e-260	1.55467	0.9	0.614	1.42055e-255	HomC-e
LAMP1	6.253e-260	1.35501	0.914	0.677	1.432e-255	HomC-e
CAVIN1	6.96736e-260	1.20993	0.94	0.755	1.59559e-255	HomC-e
C1R	5.909e-255	1.66755	0.862	0.534	1.35322e-250	HomC-e
NPC2	8.04671e-254	1.12166	0.97	0.871	1.84278e-249	HomC-e
HSD17B14	1.35548e-253	2.45538	0.429	0.1	3.10418e-249	HomC-e
ABCA1	7.69997e-252	3.11126	0.259	0.034	1.76337e-247	HomC-e
YBX3	1.98817e-247	0.809157	0.996	0.978	4.5531e-243	HomC-e
TNFRSF1A	2.44728e-246	1.53824	0.857	0.53	5.60451e-242	HomC-e
UBC	6.18718e-246	0.622557	1	0.999	1.41693e-241	HomC-e
EIF4A2	2.73137e-245	1.08587	0.959	0.892	6.2551e-241	HomC-e
DNAJB9	8.14081e-244	1.10945	0.977	0.85	1.86433e-239	HomC-e
AMFR	1.73835e-240	1.92913	0.626	0.229	3.981e-236	HomC-e
JUN	2.64492e-240	1.55606	0.955	0.753	6.05714e-236	HomC-e
CSRNP1	1.3201e-239	1.43282	0.879	0.596	3.02316e-235	HomC-e
SNRPA	1.59804e-237	1.7203	0.725	0.326	3.65967e-233	HomC-e
AP001160.1	1.22778e-236	2.67491	0.402	0.094	2.81175e-232	HomC-e
RBM3	1.00903e-233	0.987613	0.963	0.893	2.31077e-229	HomC-e
SRSF2	2.08626e-231	1.11921	0.946	0.79	4.77775e-227	HomC-e
HSPA5	1.87442e-230	0.92086	0.998	0.979	4.29262e-226	HomC-e
ACTG1	1.95451e-229	1.05911	0.998	0.993	4.47602e-225	HomC-e
FADS3	3.75969e-226	2.14932	0.555	0.189	8.61006e-222	HomC-e
UBE2D3	2.75364e-225	0.791697	0.989	0.926	6.3061e-221	HomC-e
SARAF	1.03538e-224	0.874297	0.973	0.891	2.37113e-220	HomC-e
OS9	1.61202e-224	0.992819	0.962	0.86	3.69168e-220	HomC-e
ITGA10	1.5029e-223	1.00115	0.967	0.864	3.44179e-219	HomC-e
NFIC	1.36615e-222	1.06829	0.942	0.789	3.12863e-218	HomC-e
TRIM56	3.32437e-222	2.0951	0.497	0.15	7.61315e-218	HomC-e
SOCS3	2.9452e-220	1.97775	0.843	0.526	6.74481e-216	HomC-e
PPP2R1A	7.71538e-219	1.78047	0.636	0.251	1.7669e-214	HomC-e
EGR1	2.8476e-217	1.02112	0.99	0.969	6.52129e-213	HomC-e
THUMPD3-AS1	5.70443e-216	1.11623	0.95	0.805	1.30637e-211	HomC-e
EBPL	7.28264e-216	1.31664	0.858	0.573	1.6678e-211	HomC-e
ABHD3	8.30755e-214	2.39951	0.357	0.078	1.90251e-209	HomC-e
GDI2	4.87796e-212	1.29443	0.874	0.601	1.1171e-207	HomC-e
CSDE1	1.52941e-211	1.01958	0.946	0.781	3.50249e-207	HomC-e
SEMA4A	9.44957e-210	2.46738	0.38	0.092	2.16405e-205	HomC-e
ST13	1.19718e-209	0.827992	0.975	0.918	2.74165e-205	HomC-e
APLP2	1.63893e-209	1.10249	0.936	0.735	3.75331e-205	HomC-e
SCN1B	1.31695e-208	1.91112	0.591	0.224	3.01594e-204	HomC-e
HNRNPH1	3.25974e-207	1.21916	0.911	0.704	7.46513e-203	HomC-e
PCBP2	3.05249e-205	0.922597	0.942	0.829	6.9905e-201	HomC-e
CMPK1	5.4242e-203	0.940278	0.944	0.802	1.2422e-198	HomC-e
ZBTB16	7.2585e-203	1.67451	0.701	0.34	1.66227e-198	HomC-e
MT1M	1.71178e-202	1.7846	0.928	0.702	3.92014e-198	HomC-e
EFHD1	2.67887e-202	1.75064	0.706	0.363	6.13489e-198	HomC-e
TLE2	1.05011e-201	2.40146	0.362	0.086	2.40485e-197	HomC-e
HLA-B	8.01325e-201	0.77714	0.99	0.905	1.83511e-196	HomC-e
CLU	1.18505e-200	0.765572	1	0.999	2.71389e-196	HomC-e
BOC	8.12863e-200	1.45012	0.842	0.544	1.86154e-195	HomC-e
TMEM120A	2.50875e-199	1.71787	0.62	0.253	5.7453e-195	HomC-e
HNRNPK	1.02008e-198	0.753737	0.978	0.922	2.33608e-194	HomC-e
CFH	4.88206e-198	1.0779	0.998	0.995	1.11804e-193	HomC-e
IER2	7.08312e-198	1.29319	0.972	0.834	1.6221e-193	HomC-e
PNISR	9.3926e-198	0.915184	0.957	0.835	2.151e-193	HomC-e
SGCE	1.27671e-196	2.05263	0.44	0.126	2.92379e-192	HomC-e
STOM	8.42681e-196	1.48368	0.752	0.395	1.92982e-191	HomC-e
TMBIM6	2.78135e-193	0.732741	0.987	0.939	6.36956e-189	HomC-e
BTF3	7.93915e-193	0.544206	0.988	0.994	1.81814e-188	HomC-e
GCDH	1.17645e-192	2.16408	0.367	0.09	2.6942e-188	HomC-e
PPM1K	2.81625e-192	1.69773	0.689	0.343	6.4495e-188	HomC-e
GSN	2.33057e-191	0.899104	0.99	0.972	5.33724e-187	HomC-e
VIT	4.07354e-189	1.79653	0.66	0.301	9.32881e-185	HomC-e
EIF2S3	2.83491e-188	1.37697	0.787	0.485	6.49222e-184	HomC-e
EIF3E	8.54486e-188	0.716028	0.982	0.962	1.95686e-183	HomC-e
CYGB	9.4109e-188	1.76397	0.608	0.25	2.15519e-183	HomC-e
PDIA4	1.13859e-187	1.42623	0.807	0.519	2.60749e-183	HomC-e
MCL1	3.55126e-185	0.902267	0.979	0.886	8.13275e-181	HomC-e
CTH	2.42296e-184	1.73768	0.582	0.231	5.54881e-180	HomC-e
HMOX1	2.90223e-183	1.92183	0.84	0.563	6.6464e-179	HomC-e
ARMCX1	3.1709e-183	1.50031	0.712	0.353	7.26168e-179	HomC-e
SYNE2	4.36029e-183	2.21888	0.345	0.083	9.9855e-179	HomC-e
CDCA7L	1.06565e-181	2.63216	0.263	0.049	2.44044e-177	HomC-e
HNRNPF	5.16246e-181	1.11045	0.893	0.675	1.18225e-176	HomC-e
EFCAB1	5.98293e-178	1.95918	0.428	0.13	1.37015e-173	HomC-e
CD68	1.34061e-177	1.81613	0.55	0.217	3.07014e-173	HomC-e
NAPA	2.10982e-177	1.51273	0.676	0.327	4.83169e-173	HomC-e
SF1	1.35878e-176	0.981844	0.915	0.736	3.11175e-172	HomC-e
INSR	9.43424e-176	1.79891	0.496	0.171	2.16053e-171	HomC-e
NET1	6.86613e-175	1.55708	0.714	0.382	1.57241e-170	HomC-e
ALDH6A1	1.56373e-174	1.81001	0.514	0.188	3.58109e-170	HomC-e
SERINC3	9.4966e-174	1.04627	0.881	0.688	2.17482e-169	HomC-e
GID8	9.60018e-174	1.52551	0.683	0.339	2.19854e-169	HomC-e
CCNB1IP1	1.6202e-173	1.24867	0.886	0.689	3.71042e-169	HomC-e
LRP10	2.01342e-173	1.18863	0.835	0.572	4.61094e-169	HomC-e
ATP1A1	2.28943e-172	1.01603	0.923	0.74	5.24302e-168	HomC-e
PHF1	2.75547e-172	1.25658	0.797	0.474	6.3103e-168	HomC-e
MAFF	1.41794e-171	1.06299	0.934	0.782	3.24722e-167	HomC-e
SELENBP1	3.60279e-171	1.66731	0.665	0.322	8.25075e-167	HomC-e
SLPI	8.44138e-170	2.58834	0.275	0.057	1.93316e-165	HomC-e
PFN2	1.19147e-169	1.63589	0.616	0.276	2.72859e-165	HomC-e
DCAF11	7.58958e-169	1.94594	0.398	0.115	1.73809e-164	HomC-e
PARVA	1.07257e-168	1.57341	0.601	0.264	2.45629e-164	HomC-e
PLK3	5.17673e-168	1.50891	0.698	0.355	1.18552e-163	HomC-e
ADAMTSL4	2.85204e-167	2.49201	0.275	0.058	6.53146e-163	HomC-e
BCAT2	2.49799e-166	2.11777	0.353	0.095	5.72066e-162	HomC-e
ITGA5	2.78806e-166	1.28279	0.865	0.618	6.38494e-162	HomC-e
ALDH2	1.3825e-165	1.21549	0.813	0.53	3.16605e-161	HomC-e
EIF3L	1.54065e-165	0.803079	0.948	0.861	3.52825e-161	HomC-e
CANX	1.01953e-164	0.877399	0.943	0.841	2.33483e-160	HomC-e
CIART	2.57744e-164	2.46993	0.284	0.064	5.9026e-160	HomC-e
FAXDC2	2.45322e-163	1.76422	0.579	0.252	5.61811e-159	HomC-e
PBXIP1	4.60516e-163	1.5054	0.649	0.315	1.05463e-158	HomC-e
EIF4EBP2	1.47194e-162	1.50063	0.629	0.294	3.37089e-158	HomC-e
DSE	5.25692e-162	1.41547	0.808	0.544	1.20389e-157	HomC-e
LPCAT3	1.37142e-161	1.89402	0.406	0.124	3.14069e-157	HomC-e
TMEM173	8.12421e-161	1.83678	0.478	0.171	1.86053e-156	HomC-e
EIF5A	1.00789e-158	0.971554	0.887	0.699	2.30817e-154	HomC-e
AXL	5.95216e-158	1.49963	0.701	0.395	1.3631e-153	HomC-e
HNRNPH2	1.68927e-157	1.38319	0.681	0.342	3.8686e-153	HomC-e
KHDC4	2.87381e-156	1.554	0.575	0.24	6.58132e-152	HomC-e
OXA1L	1.5843e-155	1.43203	0.668	0.347	3.62821e-151	HomC-e
MT1E	1.65259e-155	1.41942	0.992	0.885	3.7846e-151	HomC-e
TMEM98	2.27738e-155	1.08783	0.842	0.63	5.21543e-151	HomC-e
PIM2	4.32644e-155	2.12713	0.287	0.066	9.90797e-151	HomC-e
LAG3	4.7638e-154	1.14684	0.886	0.703	1.09096e-149	HomC-e
CCT4	1.69892e-153	1.16831	0.825	0.568	3.89069e-149	HomC-e
ACAN	5.04587e-153	0.699154	0.999	1	1.15556e-148	HomC-e
CD40	1.67321e-151	2.02914	0.37	0.111	3.83181e-147	HomC-e
CTSB	9.03572e-150	0.927996	0.904	0.741	2.06927e-145	HomC-e
TMX2	1.23084e-149	1.35972	0.68	0.349	2.81874e-145	HomC-e
ADI1	1.71838e-149	1.12418	0.829	0.584	3.93526e-145	HomC-e
HLA-C	7.9832e-149	0.54785	0.996	0.987	1.82823e-144	HomC-e
PCSK7	9.1994e-149	1.97383	0.456	0.169	2.10676e-144	HomC-e
NR1D1	1.54978e-148	1.27222	0.728	0.409	3.54916e-144	HomC-e
NPHP3	1.98582e-148	1.68756	0.455	0.161	4.54772e-144	HomC-e
UBE2R2	6.35038e-148	1.08205	0.826	0.589	1.4543e-143	HomC-e
DDIT3	1.45032e-147	1.1762	0.813	0.556	3.32138e-143	HomC-e
PPP1R15A	5.02256e-147	0.901839	0.945	0.843	1.15022e-142	HomC-e
QSOX1	1.13959e-146	1.19237	0.88	0.676	2.60977e-142	HomC-e
WBP2	1.22451e-146	1.10022	0.818	0.565	2.80425e-142	HomC-e
ATP6AP1	9.48881e-146	1.06137	0.836	0.568	2.17303e-141	HomC-e
TSPAN4	2.95289e-145	1.18859	0.779	0.487	6.7624e-141	HomC-e
2026-03-06	8.64455e-145	1.15232	0.782	0.49	1.97969e-140	HomC-e
SLC39A14	2.27299e-144	0.874411	0.966	0.88	5.20537e-140	HomC-e
RHBDD2	3.61843e-142	1.74067	0.414	0.141	8.28657e-138	HomC-e
ATOH8	4.69629e-142	2.12869	0.462	0.178	1.0755e-137	HomC-e
HMGA1	7.15734e-140	2.50322	0.406	0.142	1.6391e-135	HomC-e
SERPINH1	1.24608e-139	1.3689	0.747	0.476	2.85364e-135	HomC-e
SLC7A8	2.41581e-139	2.06022	0.291	0.074	5.53245e-135	HomC-e
TGFBR3	2.47495e-139	1.45496	0.724	0.47	5.66788e-135	HomC-e
FAM53C	5.93247e-139	1.32841	0.704	0.408	1.3586e-134	HomC-e
ARL6IP1	8.26057e-139	0.955455	0.881	0.655	1.89175e-134	HomC-e
DEPP1	8.84393e-139	1.88724	0.522	0.222	2.02535e-134	HomC-e
ZFYVE21	1.5213e-138	1.2315	0.811	0.566	3.48393e-134	HomC-e
KCNQ1OT1	4.13679e-138	1.0155	0.918	0.717	9.47367e-134	HomC-e
GLUD1	4.48431e-138	1.43713	0.616	0.3	1.02695e-133	HomC-e
ZNF292	5.31657e-138	1.42042	0.65	0.348	1.21755e-133	HomC-e
ARHGEF2	7.47699e-137	1.3728	0.632	0.319	1.71231e-132	HomC-e
TPD52L1	1.98688e-136	0.940828	0.893	0.714	4.55016e-132	HomC-e
TPP1	4.68957e-136	1.50167	0.517	0.217	1.07396e-131	HomC-e
ZNF33B	5.53219e-136	2.17378	0.259	0.061	1.26693e-131	HomC-e
ID1	7.02497e-135	1.05862	0.885	0.639	1.60879e-130	HomC-e
ATG2A	1.18261e-134	2.04931	0.294	0.078	2.7083e-130	HomC-e
PRNP	2.96788e-134	0.807727	0.943	0.809	6.79674e-130	HomC-e
MEG8	9.46028e-134	1.65835	0.495	0.202	2.1665e-129	HomC-e
SLC2A3	1.72057e-133	1.7549	0.484	0.196	3.94028e-129	HomC-e
CTTN	2.00992e-133	1.04339	0.801	0.526	4.60293e-129	HomC-e
SLC43A3	4.01678e-133	1.4373	0.592	0.29	9.19883e-129	HomC-e
DUSP2	8.89904e-133	1.4106	0.713	0.422	2.03797e-128	HomC-e
ARPC4	1.86475e-132	1.29852	0.628	0.317	4.27046e-128	HomC-e
ZNF397	1.97658e-132	1.64051	0.438	0.161	4.52657e-128	HomC-e
RAB11B	6.13049e-132	1.33828	0.602	0.296	1.40394e-127	HomC-e
NABP1	8.8799e-132	1.36266	0.601	0.283	2.03359e-127	HomC-e
ATF6B	3.03318e-131	1.73875	0.376	0.123	6.94629e-127	HomC-e
ARRDC2	3.4229e-131	1.80039	0.38	0.127	7.83878e-127	HomC-e
IER5L	6.9761e-131	1.12129	0.797	0.522	1.5976e-126	HomC-e
SERTAD3	1.00867e-130	1.19132	0.724	0.435	2.30996e-126	HomC-e
EPM2AIP1	1.04895e-130	1.2472	0.69	0.38	2.40219e-126	HomC-e
MAT2A	2.12155e-130	1.26952	0.849	0.63	4.85855e-126	HomC-e
SNX3	2.14351e-130	0.68244	0.953	0.878	4.90886e-126	HomC-e
TMED2	2.54094e-130	0.869654	0.899	0.728	5.81901e-126	HomC-e
CHP1	6.59212e-130	1.35833	0.62	0.325	1.50966e-125	HomC-e
LY6E	1.32589e-129	0.93225	0.859	0.668	3.03641e-125	HomC-e
NAB2	1.44567e-129	1.94431	0.303	0.085	3.31074e-125	HomC-e
TENT5B	1.72176e-129	1.89168	0.343	0.106	3.94301e-125	HomC-e
CDK2AP2	1.89817e-129	0.99158	0.846	0.615	4.347e-125	HomC-e
MALAT1	2.04029e-129	0.437997	1	1	4.67246e-125	HomC-e
TMEM109	4.43287e-129	1.11338	0.753	0.472	1.01517e-124	HomC-e
ANP32B	8.59927e-129	0.883899	0.898	0.774	1.96932e-124	HomC-e
SLC2A1	1.03162e-128	1.14237	0.749	0.457	2.36251e-124	HomC-e
CNOT8	1.18924e-128	1.56136	0.497	0.21	2.72347e-124	HomC-e
SYF2	1.71711e-128	0.97267	0.878	0.698	3.93236e-124	HomC-e
RPA1	3.03464e-128	1.5233	0.461	0.181	6.94964e-124	HomC-e
TOB1	3.63474e-128	0.92432	0.889	0.712	8.32391e-124	HomC-e
MXI1	6.33772e-127	1.25192	0.742	0.486	1.4514e-122	HomC-e
PHC2	1.97911e-126	1.65747	0.53	0.242	4.53236e-122	HomC-e
SPSB3	1.20282e-125	1.361	0.629	0.337	2.75458e-121	HomC-e
OSBPL5	2.02066e-125	1.84768	0.345	0.11	4.62751e-121	HomC-e
SYPL1	9.12625e-125	1.1136	0.739	0.448	2.09e-120	HomC-e
FKBP8	2.55055e-124	0.785491	0.911	0.744	5.84101e-120	HomC-e
CCNL1	3.60893e-124	0.736232	0.929	0.807	8.26482e-120	HomC-e
KPNB1	3.90342e-124	1.09477	0.754	0.508	8.93922e-120	HomC-e
B2M	6.52259e-124	0.37635	1	1	1.49374e-119	HomC-e
NCSTN	1.728e-123	1.72328	0.361	0.12	3.95729e-119	HomC-e
EIF3J-DT	2.09075e-123	1.17373	0.692	0.396	4.78802e-119	HomC-e
ARFGAP2	4.00001e-123	1.49346	0.46	0.184	9.16042e-119	HomC-e
HHAT	1.1374e-122	1.64719	0.408	0.149	2.60477e-118	HomC-e
GNAI2	3.16574e-122	0.648403	0.954	0.891	7.24986e-118	HomC-e
ADM	3.76216e-122	1.02819	0.891	0.712	8.61572e-118	HomC-e
UBALD2	7.0088e-122	1.13898	0.743	0.461	1.60508e-117	HomC-e
C1RL	8.14473e-122	1.67366	0.385	0.135	1.86522e-117	HomC-e
FAM131A	9.41044e-122	1.87755	0.321	0.099	2.15509e-117	HomC-e
TSPYL2	1.68222e-121	0.902234	0.872	0.67	3.85244e-117	HomC-e
PLD3	3.66659e-121	0.802726	0.914	0.782	8.39686e-117	HomC-e
WDR73	4.01128e-121	1.58903	0.468	0.194	9.18624e-117	HomC-e
AHCYL1	8.14358e-121	0.990547	0.804	0.565	1.86496e-116	HomC-e
KHDRBS1	2.05262e-120	0.874311	0.887	0.716	4.70071e-116	HomC-e
TRIM38	4.89045e-119	1.35908	0.565	0.272	1.11996e-114	HomC-e
MDM4	4.95487e-119	1.32279	0.573	0.278	1.13472e-114	HomC-e
GBP2	7.765e-119	1.20634	0.682	0.383	1.77826e-114	HomC-e
TMEM59	1.54229e-118	0.448528	0.998	0.992	3.53201e-114	HomC-e
PTGS1	3.08124e-118	1.77918	0.369	0.128	7.05635e-114	HomC-e
AC099778.1	3.38858e-118	1.60218	0.404	0.148	7.76018e-114	HomC-e
HM13	4.98582e-118	1.00209	0.81	0.573	1.1418e-113	HomC-e
SMIM3	5.36681e-118	1.55982	0.55	0.268	1.22905e-113	HomC-e
KBTBD7	9.73087e-118	2.01067	0.304	0.093	2.22847e-113	HomC-e
SNAI1	1.47995e-116	1.05968	0.771	0.498	3.38923e-112	HomC-e
WSB2	1.58143e-116	1.42131	0.516	0.234	3.62163e-112	HomC-e
JUND	3.78766e-116	0.483481	1	0.997	8.67411e-112	HomC-e
VPS51	5.38331e-116	1.2317	0.638	0.349	1.23283e-111	HomC-e
GPRASP1	1.9353e-115	1.49193	0.448	0.18	4.43204e-111	HomC-e
CERS2	2.21927e-115	1.26192	0.629	0.339	5.08236e-111	HomC-e
LTBR	3.12125e-115	1.54156	0.41	0.155	7.14798e-111	HomC-e
PIM3	3.30559e-115	0.740486	0.965	0.86	7.57012e-111	HomC-e
FOSL1	4.77725e-115	1.64356	0.509	0.237	1.09404e-110	HomC-e
SLC35F6	1.46756e-114	1.8783	0.292	0.087	3.36087e-110	HomC-e
MT2A	3.33821e-114	1.03824	1	0.986	7.64484e-110	HomC-e
SLC9A3R2	4.05162e-114	1.17855	0.714	0.474	9.27861e-110	HomC-e
SKP1	4.70121e-114	0.373318	0.994	0.991	1.07662e-109	HomC-e
N4BP2L1	5.14453e-114	1.50671	0.43	0.169	1.17815e-109	HomC-e
TSC22D4	8.54629e-114	1.26941	0.637	0.351	1.95718e-109	HomC-e
LGMN	1.31582e-113	1.03283	0.798	0.568	3.01337e-109	HomC-e
TCF7	1.45916e-113	1.97822	0.265	0.073	3.34161e-109	HomC-e
MAVS	1.62317e-113	1.67034	0.362	0.126	3.71722e-109	HomC-e
CCNG2	2.72413e-113	1.15234	0.653	0.359	6.23853e-109	HomC-e
VASN	3.70224e-113	0.969533	0.864	0.673	8.47851e-109	HomC-e
DHRS7	4.71447e-113	1.04391	0.742	0.465	1.07966e-108	HomC-e
CYTL1	6.8678e-113	1.03278	1	0.988	1.5728e-108	HomC-e
VSIG10	2.4732e-112	1.56191	0.38	0.136	5.66388e-108	HomC-e
GNB2	8.78278e-112	0.966457	0.778	0.56	2.01135e-107	HomC-e
MANSC1	4.92326e-111	1.55021	0.378	0.137	1.12748e-106	HomC-e
PROCR	1.19607e-110	1.05346	0.752	0.508	2.73913e-106	HomC-e
GSTM3	1.25471e-110	0.908804	0.857	0.639	2.87342e-106	HomC-e
ZC3H12A	2.0667e-110	1.17444	0.681	0.411	4.73295e-106	HomC-e
SPRY4	5.4763e-110	1.67543	0.377	0.14	1.25413e-105	HomC-e
CRYZL1	9.40528e-110	1.4819	0.418	0.166	2.1539e-105	HomC-e
ADIPOR1	1.76714e-109	1.08943	0.698	0.431	4.04693e-105	HomC-e
HSPA2	3.03072e-109	1.0278	0.785	0.562	6.94066e-105	HomC-e
ALKBH5	4.24993e-109	0.947207	0.794	0.547	9.73276e-105	HomC-e
SCARA3	5.38597e-109	1.00407	0.851	0.688	1.23344e-104	HomC-e
RETREG2	6.11236e-109	1.40017	0.515	0.241	1.39979e-104	HomC-e
SRSF7	1.11364e-108	0.579561	0.974	0.91	2.55035e-104	HomC-e
MIR29B2CHG	1.54756e-108	1.40641	0.44	0.178	3.54407e-104	HomC-e
EMP1	2.64149e-108	0.741045	0.915	0.735	6.04927e-104	HomC-e
GHITM	2.92736e-108	0.708728	0.901	0.765	6.70394e-104	HomC-e
ZFAND5	2.49568e-107	0.68943	0.954	0.904	5.71537e-103	HomC-e
H6PD	3.43521e-107	1.54554	0.367	0.133	7.86698e-103	HomC-e
MMADHC	3.765e-107	0.816303	0.866	0.676	8.62223e-103	HomC-e
RPGR	4.96608e-107	1.96985	0.288	0.09	1.13728e-102	HomC-e
LTA4H	6.69717e-107	1.30279	0.572	0.293	1.53372e-102	HomC-e
ANXA7	8.71005e-107	0.793772	0.847	0.667	1.99469e-102	HomC-e
SLC25A6	1.38422e-106	0.572149	0.964	0.914	3.17e-102	HomC-e
LENG8	7.17318e-106	1.52496	0.396	0.155	1.64273e-101	HomC-e
SSR3	1.46629e-105	0.466832	0.996	0.992	3.35795e-101	HomC-e
HNRNPD	1.56262e-105	0.744104	0.888	0.741	3.57856e-101	HomC-e
RBL2	1.80345e-105	1.23697	0.594	0.317	4.13009e-101	HomC-e
C1orf43	1.88375e-105	0.825957	0.849	0.691	4.31398e-101	HomC-e
LUC7L2	2.65256e-105	1.07571	0.698	0.428	6.07462e-101	HomC-e
PDGFRB	8.29827e-105	1.54703	0.388	0.148	1.90039e-100	HomC-e
TOM1	1.17805e-104	1.59161	0.393	0.154	2.69785e-100	HomC-e
SLC25A38	1.50972e-104	1.29105	0.534	0.259	3.45741e-100	HomC-e
SPG21	2.22459e-104	1.30183	0.533	0.258	5.09453e-100	HomC-e
PARM1	3.62187e-104	1.42429	0.561	0.301	8.29444e-100	HomC-e
EWSR1	2.23469e-103	1.05486	0.673	0.397	5.11766e-99	HomC-e
SPRYD3	2.61653e-103	1.20642	0.552	0.278	5.99212e-99	HomC-e
HBP1	2.85864e-103	0.765032	0.873	0.688	6.54658e-99	HomC-e
CBFB	5.2216e-103	1.34884	0.458	0.195	1.1958e-98	HomC-e
LMBRD1	6.96791e-103	1.10515	0.649	0.374	1.59572e-98	HomC-e
GTF2IRD2	7.7098e-103	1.91733	0.254	0.073	1.76562e-98	HomC-e
CALR	1.08177e-102	0.648536	0.991	0.976	2.47736e-98	HomC-e
AL118516.1	1.75551e-102	0.869967	0.805	0.544	4.02029e-98	HomC-e
ZNF207	2.01056e-102	0.863295	0.816	0.605	4.60439e-98	HomC-e
NADK	2.28914e-102	1.63412	0.331	0.115	5.24237e-98	HomC-e
STAT3	3.90689e-102	0.692283	0.932	0.828	8.94716e-98	HomC-e
NOP58	3.92204e-102	1.0863	0.664	0.387	8.98186e-98	HomC-e
PLPP3	6.86046e-102	1.46863	0.397	0.159	1.57111e-97	HomC-e
ARHGDIA	1.08039e-101	0.895227	0.809	0.595	2.4742e-97	HomC-e
WEE1	1.1169e-101	1.26166	0.581	0.314	2.55782e-97	HomC-e
ID3	1.48642e-101	0.927082	0.837	0.59	3.40406e-97	HomC-e
EXOSC6	1.91542e-101	1.23576	0.543	0.272	4.38651e-97	HomC-e
ZNF358	2.44379e-101	1.2226	0.588	0.315	5.59652e-97	HomC-e
TOPORS	5.2443e-101	1.09238	0.689	0.423	1.201e-96	HomC-e
HSPA8	1.32669e-100	0.699832	0.972	0.931	3.03824e-96	HomC-e
IRF2BPL	1.77781e-100	1.80437	0.307	0.105	4.07135e-96	HomC-e
IER5	2.71513e-100	0.782995	0.926	0.824	6.21792e-96	HomC-e
PTGES3	2.90092e-100	0.575217	0.96	0.919	6.6434e-96	HomC-e
DAZAP2	4.35666e-100	1.07969	0.665	0.406	9.9772e-96	HomC-e
TNS2	4.52407e-100	1.32467	0.524	0.257	1.03606e-95	HomC-e
FNIP1	5.83581e-100	1.04063	0.677	0.415	1.33646e-95	HomC-e
HNRNPUL1	8.76473e-100	1.01326	0.706	0.459	2.00721e-95	HomC-e
SERINC1	9.03745e-100	0.780238	0.849	0.691	2.06967e-95	HomC-e
DUSP1	1.41785e-99	0.666938	0.97	0.845	3.24702e-95	HomC-e
MTERF2	2.34011e-99	1.33523	0.447	0.192	5.35908e-95	HomC-e
RBM4	1.11166e-98	1.62379	0.332	0.118	2.5458e-94	HomC-e
TMEM192	1.92917e-98	1.40278	0.424	0.179	4.41799e-94	HomC-e
PXMP2	4.03498e-98	1.314	0.473	0.215	9.2405e-94	HomC-e
KEAP1	4.83448e-98	1.46298	0.392	0.158	1.10714e-93	HomC-e
RNF11	5.44589e-98	0.954536	0.718	0.466	1.24716e-93	HomC-e
KRT8	8.2252e-98	1.11555	0.744	0.514	1.88365e-93	HomC-e
CD164	9.47994e-98	0.730058	0.875	0.709	2.171e-93	HomC-e
ALDH7A1	5.54479e-97	1.30181	0.495	0.239	1.26981e-92	HomC-e
ARHGEF19	1.24621e-96	1.83374	0.27	0.085	2.85394e-92	HomC-e
ZNF385C	1.77932e-96	1.79284	0.27	0.084	4.07482e-92	HomC-e
ANKZF1	1.79774e-96	1.74556	0.283	0.092	4.11699e-92	HomC-e
RPL4	2.02701e-96	0.355316	0.99	0.995	4.64207e-92	HomC-e
AC091271.1	1.18456e-95	1.42929	0.436	0.191	2.71276e-91	HomC-e
AC016831.5	1.61889e-95	1.22503	0.603	0.338	3.70743e-91	HomC-e
PRG4	2.4161e-95	0.936787	0.697	0.406	5.53312e-91	HomC-e
TUBB	3.09427e-95	0.931847	0.863	0.721	7.08619e-91	HomC-e
SRSF6	3.16581e-95	1.084	0.65	0.384	7.25002e-91	HomC-e
LRRC47	3.18008e-95	1.46262	0.374	0.147	7.28269e-91	HomC-e
ADCY2	3.44093e-95	1.44893	0.44	0.196	7.88006e-91	HomC-e
PMPCB	6.33019e-95	1.1697	0.618	0.356	1.44968e-90	HomC-e
SDC4	1.26794e-94	0.896262	0.758	0.497	2.90371e-90	HomC-e
PHIP	1.39234e-94	1.16699	0.603	0.342	3.18859e-90	HomC-e
ACTN4	1.44457e-94	1.14715	0.627	0.367	3.30822e-90	HomC-e
ATF3	2.03265e-94	0.989488	0.821	0.623	4.65498e-90	HomC-e
TM9SF1	2.65396e-94	1.6285	0.295	0.099	6.07783e-90	HomC-e
IL6R	4.33687e-94	1.54643	0.341	0.127	9.93186e-90	HomC-e
SMDT1	6.09122e-94	0.842001	0.805	0.609	1.39495e-89	HomC-e
CTSD	8.08761e-94	0.615452	0.951	0.869	1.85214e-89	HomC-e
SECISBP2	1.25494e-93	1.2655	0.505	0.249	2.87394e-89	HomC-e
AKT1	1.37324e-93	1.20643	0.555	0.294	3.14486e-89	HomC-e
ANXA6	2.0658e-93	1.18987	0.558	0.293	4.73089e-89	HomC-e
ASCC1	2.90168e-93	1.73378	0.275	0.089	6.64514e-89	HomC-e
SND1	2.9084e-93	0.947852	0.732	0.478	6.66052e-89	HomC-e
AC005165.1	5.81816e-93	1.54994	0.42	0.188	1.33242e-88	HomC-e
HNRNPA0	6.6485e-93	0.587243	0.919	0.83	1.52257e-88	HomC-e
ARMCX2	8.49752e-93	1.16518	0.617	0.356	1.94602e-88	HomC-e
SUSD5	1.43756e-92	0.999522	0.737	0.537	3.29215e-88	HomC-e
GGNBP2	4.5443e-92	0.924545	0.76	0.52	1.04069e-87	HomC-e
PER1	5.1667e-92	1.05578	0.671	0.423	1.18323e-87	HomC-e
USP11	8.18183e-92	1.06413	0.667	0.422	1.87372e-87	HomC-e
CLPTM1	8.18388e-92	1.13565	0.55	0.285	1.87419e-87	HomC-e
ZNF12	1.09681e-91	1.40797	0.394	0.163	2.51181e-87	HomC-e
YWHAE	1.60016e-91	0.555328	0.938	0.866	3.66452e-87	HomC-e
AC084036.1	3.06034e-91	1.72569	0.266	0.085	7.00849e-87	HomC-e
TEAD2	3.14138e-91	1.7347	0.278	0.093	7.19408e-87	HomC-e
CREBRF	3.56718e-91	0.985447	0.679	0.431	8.1692e-87	HomC-e
DNAJC3-DT	6.10196e-91	1.63373	0.32	0.118	1.39741e-86	HomC-e
CCDC173	6.53831e-91	1.74027	0.255	0.08	1.49734e-86	HomC-e
RHOB	8.1565e-91	0.808182	0.882	0.739	1.86792e-86	HomC-e
EIF3M	8.98515e-91	0.746072	0.853	0.683	2.05769e-86	HomC-e
EIF4A1	9.40757e-91	0.622088	0.915	0.805	2.15443e-86	HomC-e
NKTR	1.20177e-90	1.16454	0.602	0.346	2.75218e-86	HomC-e
ORAI3	1.29854e-90	1.45782	0.466	0.225	2.97378e-86	HomC-e
SEC24D	1.39898e-90	1.03031	0.698	0.451	3.2038e-86	HomC-e
EIF4H	1.44417e-90	0.710006	0.868	0.718	3.3073e-86	HomC-e
KLHL24	1.91009e-90	1.09269	0.608	0.346	4.3743e-86	HomC-e
MIDN	2.21786e-90	0.776355	0.875	0.687	5.07912e-86	HomC-e
RSL24D1	2.62025e-90	0.531683	0.96	0.909	6.00063e-86	HomC-e
KIF1C	3.96942e-90	1.59602	0.273	0.089	9.09038e-86	HomC-e
NBL1	4.05165e-90	1.69522	0.376	0.156	9.27869e-86	HomC-e
MSRB1	5.35802e-90	1.53562	0.343	0.132	1.22704e-85	HomC-e
TGFBR2	2.17143e-89	0.797953	0.912	0.836	4.97279e-85	HomC-e
HS3ST3B1	2.59459e-89	1.65207	0.292	0.101	5.94187e-85	HomC-e
CCT8	2.95981e-89	0.75637	0.849	0.687	6.77827e-85	HomC-e
SLC16A1-AS1	7.20442e-89	1.64521	0.324	0.124	1.64988e-84	HomC-e
TRA2B	1.15891e-88	0.846151	0.821	0.626	2.65401e-84	HomC-e
SLC38A3	1.29999e-88	1.26085	0.511	0.257	2.97712e-84	HomC-e
MYO1C	1.61676e-88	1.10916	0.561	0.301	3.70255e-84	HomC-e
AES	1.73333e-88	0.848338	0.788	0.588	3.96951e-84	HomC-e
PRPF38A	1.83242e-88	0.911988	0.712	0.455	4.19643e-84	HomC-e
MLLT6	3.37415e-88	1.26497	0.462	0.218	7.72714e-84	HomC-e
MARVELD1	5.55883e-88	1.05355	0.731	0.486	1.27303e-83	HomC-e
FUS	6.48088e-88	0.572521	0.965	0.881	1.48419e-83	HomC-e
TMEM204	7.87419e-88	1.00374	0.735	0.506	1.80327e-83	HomC-e
ODF2L	1.47683e-87	1.19139	0.52	0.265	3.38209e-83	HomC-e
C5orf15	1.78268e-87	0.901605	0.784	0.542	4.08252e-83	HomC-e
LMBR1L	2.0871e-87	1.4291	0.393	0.169	4.77968e-83	HomC-e
LETMD1	2.88993e-87	1.17299	0.555	0.297	6.61822e-83	HomC-e
PDK1	3.5255e-87	1.34914	0.505	0.264	8.07376e-83	HomC-e
PATJ	3.69223e-87	1.53805	0.344	0.136	8.45558e-83	HomC-e
TMEM259	6.19602e-87	1.00714	0.655	0.391	1.41895e-82	HomC-e
ABHD14B	6.28338e-87	1.14407	0.56	0.306	1.43896e-82	HomC-e
FTX	7.705e-87	1.3545	0.424	0.191	1.76452e-82	HomC-e
SMARCD2	8.311e-87	1.36488	0.401	0.175	1.9033e-82	HomC-e
ZNF703	1.042e-86	1.33514	0.542	0.297	2.38628e-82	HomC-e
BCAT1	1.29344e-86	0.725738	0.934	0.868	2.96212e-82	HomC-e
CMTM6	1.93697e-86	1.28581	0.479	0.235	4.43586e-82	HomC-e
SORBS3	4.38958e-86	1.02262	0.637	0.389	1.00526e-81	HomC-e
ICAM1	5.36875e-86	1.21582	0.614	0.355	1.2295e-81	HomC-e
RHOA	6.39916e-86	0.504106	0.945	0.887	1.46547e-81	HomC-e
MRPL49	1.02693e-85	1.09936	0.543	0.288	2.35177e-81	HomC-e
PFN1	1.44905e-85	0.7527	0.854	0.725	3.31846e-81	HomC-e
PEX6	1.56371e-85	1.63866	0.294	0.104	3.58105e-81	HomC-e
BBS2	1.76745e-85	1.70564	0.271	0.093	4.04763e-81	HomC-e
SEC63	2.76322e-85	0.734935	0.837	0.669	6.32806e-81	HomC-e
AC136475.1	4.8294e-85	1.54177	0.257	0.083	1.10598e-80	HomC-e
SAMD4B	9.91946e-85	1.21244	0.515	0.269	2.27166e-80	HomC-e
SRSF1	1.007e-84	0.917622	0.689	0.442	2.30612e-80	HomC-e
ETNK2	3.28802e-84	1.58433	0.291	0.105	7.52989e-80	HomC-e
SNHG7	4.4344e-84	0.720862	0.889	0.76	1.01552e-79	HomC-e
KDM3A	4.6762e-84	1.4886	0.327	0.126	1.0709e-79	HomC-e
SHMT1	5.7123e-84	1.53609	0.306	0.114	1.30817e-79	HomC-e
CKB	6.54271e-84	0.825856	0.81	0.623	1.49835e-79	HomC-e
HDAC5	8.09384e-84	1.22091	0.455	0.216	1.85357e-79	HomC-e
HYOU1	8.49251e-84	1.50741	0.367	0.155	1.94487e-79	HomC-e
TSC2	1.0254e-83	1.46455	0.314	0.118	2.34827e-79	HomC-e
SF3A2	1.05448e-83	1.49739	0.272	0.093	2.41486e-79	HomC-e
PDIA3	1.09238e-83	0.521268	0.979	0.957	2.50166e-79	HomC-e
CSNK2B	1.33226e-83	0.704562	0.849	0.713	3.051e-79	HomC-e
ZKSCAN1	1.81117e-83	1.05695	0.673	0.451	4.14776e-79	HomC-e
ESD	4.50099e-83	0.67307	0.881	0.726	1.03077e-78	HomC-e
LEAP2	9.77603e-83	1.53661	0.319	0.122	2.23881e-78	HomC-e
PNN	1.41359e-82	0.670033	0.891	0.736	3.23726e-78	HomC-e
SNAPC2	1.44706e-82	1.23373	0.436	0.202	3.31392e-78	HomC-e
RRAGC	1.75544e-82	1.24487	0.421	0.191	4.02014e-78	HomC-e
GPATCH8	1.85121e-82	1.05353	0.583	0.327	4.23946e-78	HomC-e
ALDH9A1	1.99522e-82	1.11716	0.496	0.248	4.56926e-78	HomC-e
DNAH11	4.19979e-82	1.66772	0.273	0.095	9.61793e-78	HomC-e
AP2A1	5.62748e-82	1.36258	0.404	0.181	1.28875e-77	HomC-e
APH1A	1.06974e-81	0.992269	0.681	0.458	2.44981e-77	HomC-e
PRKAG2	1.38782e-81	1.50788	0.296	0.108	3.17824e-77	HomC-e
U2AF2	1.60027e-81	1.31226	0.37	0.155	3.66479e-77	HomC-e
SLC38A10	1.82656e-81	0.985782	0.661	0.422	4.183e-77	HomC-e
MRPS27	2.59839e-81	1.39631	0.363	0.153	5.95057e-77	HomC-e
ETV5	2.99338e-81	1.38981	0.373	0.16	6.85513e-77	HomC-e
RPS6KA5	3.37843e-81	1.5158	0.335	0.135	7.73694e-77	HomC-e
TMBIM4	6.69494e-81	0.563443	0.922	0.828	1.53321e-76	HomC-e
YWHAQ	9.25411e-81	0.570209	0.962	0.916	2.11928e-76	HomC-e
SLC6A8	2.37323e-80	0.972822	0.688	0.444	5.43493e-76	HomC-e
PLCD3	2.70616e-80	1.3343	0.348	0.142	6.19738e-76	HomC-e
GRAMD1A	3.58441e-80	1.28211	0.394	0.173	8.20866e-76	HomC-e
RBP4	4.70591e-80	1.0556	0.898	0.765	1.0777e-75	HomC-e
TNRC6C	1.15035e-79	1.25898	0.433	0.207	2.63441e-75	HomC-e
CYB5R3	2.15314e-79	0.508825	0.946	0.892	4.9309e-75	HomC-e
SBNO2	2.93926e-79	1.56128	0.337	0.139	6.7312e-75	HomC-e
STMN1	3.03056e-79	1.57453	0.311	0.121	6.94028e-75	HomC-e
FOXD1	3.41424e-79	0.931999	0.701	0.471	7.81895e-75	HomC-e
SLC1A5	5.72123e-79	0.942063	0.71	0.473	1.31022e-74	HomC-e
GORASP2	6.1308e-79	0.926074	0.663	0.424	1.40401e-74	HomC-e
PCNP	1.54349e-78	0.727225	0.853	0.7	3.53476e-74	HomC-e
SLC25A25	2.30644e-78	1.49854	0.299	0.113	5.28197e-74	HomC-e
SNED1	2.34057e-78	1.35731	0.365	0.158	5.36014e-74	HomC-e
IRF1	2.45358e-78	1.12688	0.561	0.31	5.61894e-74	HomC-e
YPEL3	5.84177e-78	0.888187	0.721	0.507	1.33782e-73	HomC-e
NECAP1	6.98154e-78	1.16449	0.481	0.244	1.59884e-73	HomC-e
YTHDF1	8.39249e-78	1.13274	0.489	0.252	1.92196e-73	HomC-e
DDX54	1.28944e-77	1.30621	0.383	0.169	2.95295e-73	HomC-e
TRIM4	1.2939e-77	1.10077	0.532	0.291	2.96316e-73	HomC-e
SAT2	1.33378e-77	0.778046	0.835	0.689	3.05449e-73	HomC-e
IFRD1	1.36493e-77	0.561514	0.933	0.828	3.12583e-73	HomC-e
CTTNBP2	1.49285e-77	1.60501	0.36	0.161	3.41877e-73	HomC-e
PPP2CA	1.80663e-77	0.770311	0.808	0.616	4.13735e-73	HomC-e
EIF3F	2.63932e-77	0.66936	0.874	0.765	6.0443e-73	HomC-e
TMED10	3.36739e-77	0.459912	0.973	0.952	7.71166e-73	HomC-e
PLA2G16	3.64681e-77	0.848368	0.791	0.6	8.35155e-73	HomC-e
MCCC2	3.65522e-77	1.35025	0.379	0.168	8.37082e-73	HomC-e
BRD2	9.01733e-77	0.704829	0.878	0.743	2.06506e-72	HomC-e
DVL2	9.88543e-77	1.44658	0.293	0.11	2.26386e-72	HomC-e
AK3	1.11831e-76	1.06221	0.551	0.305	2.56104e-72	HomC-e
FBXO44	1.25532e-76	1.34521	0.343	0.142	2.87482e-72	HomC-e
TMUB2	1.9966e-76	1.2884	0.371	0.16	4.57242e-72	HomC-e
TMEM8B	3.1657e-76	1.30882	0.363	0.156	7.24977e-72	HomC-e
NFIB	3.35592e-76	0.925148	0.715	0.503	7.68538e-72	HomC-e
ANKRD37	3.68983e-76	0.96275	0.806	0.645	8.45008e-72	HomC-e
NEO1	7.13186e-76	1.34785	0.396	0.182	1.63327e-71	HomC-e
PCBP1	8.17537e-76	0.48085	0.936	0.896	1.87224e-71	HomC-e
OGFR	8.42587e-76	1.20437	0.384	0.169	1.92961e-71	HomC-e
MYC	1.33538e-75	1.47068	0.592	0.366	3.05816e-71	HomC-e
GPRC5B	1.43112e-75	1.36656	0.323	0.13	3.27741e-71	HomC-e
TPRG1L	2.13856e-75	1.14765	0.452	0.223	4.89751e-71	HomC-e
VWA5A	2.72361e-75	1.45433	0.273	0.099	6.23733e-71	HomC-e
XAB2	4.19949e-75	1.49243	0.275	0.101	9.61726e-71	HomC-e
KLF9	9.53644e-75	0.9098	0.705	0.475	2.18394e-70	HomC-e
CD59	1.61932e-74	0.583474	0.938	0.903	3.70841e-70	HomC-e
DEGS1	1.92247e-74	0.826373	0.753	0.53	4.40266e-70	HomC-e
MAFB	2.15005e-74	0.856163	0.689	0.441	4.92383e-70	HomC-e
C11orf68	2.43609e-74	1.41847	0.297	0.115	5.57888e-70	HomC-e
PPP1R18	2.78954e-74	1.19441	0.403	0.187	6.38832e-70	HomC-e
DIS3	3.26667e-74	0.861311	0.745	0.539	7.481e-70	HomC-e
LINC00513	3.45659e-74	1.499	0.268	0.097	7.91594e-70	HomC-e
SH3BP2	4.18547e-74	1.29625	0.439	0.22	9.58514e-70	HomC-e
SYNJ2	4.32493e-74	1.1827	0.377	0.17	9.90453e-70	HomC-e
PITX1	4.40474e-74	0.92065	0.688	0.455	1.00873e-69	HomC-e
PPP1CB	5.56401e-74	0.575317	0.896	0.789	1.27421e-69	HomC-e
PTOV1	6.76669e-74	0.901254	0.654	0.409	1.54964e-69	HomC-e
HILPDA	6.78143e-74	1.26206	0.634	0.388	1.55301e-69	HomC-e
LAMTOR1	6.91609e-74	0.649817	0.844	0.693	1.58385e-69	HomC-e
PABPC4	8.47032e-74	0.813412	0.759	0.548	1.93979e-69	HomC-e
MBD5	1.03837e-73	1.22643	0.387	0.175	2.37796e-69	HomC-e
GNL1	1.23477e-73	0.908409	0.664	0.435	2.82776e-69	HomC-e
LTBP4	1.3836e-73	0.933009	0.677	0.433	3.16858e-69	HomC-e
PSMD3	1.64001e-73	0.958959	0.646	0.416	3.75579e-69	HomC-e
CNRIP1	1.66172e-73	1.09997	0.525	0.293	3.8055e-69	HomC-e
SREBF1	1.69797e-73	1.23396	0.5	0.273	3.88853e-69	HomC-e
ARHGEF35	1.82481e-73	1.18163	0.409	0.19	4.17901e-69	HomC-e
ANKHD1	2.42535e-73	1.35393	0.325	0.133	5.55428e-69	HomC-e
FOXP1	2.7358e-73	0.890172	0.68	0.438	6.26525e-69	HomC-e
PON3	2.89904e-73	1.3782	0.434	0.22	6.6391e-69	HomC-e
PPP3R1	2.92361e-73	1.20636	0.444	0.221	6.69537e-69	HomC-e
GOLPH3L	2.9914e-73	1.16108	0.392	0.176	6.85061e-69	HomC-e
STK24	3.00948e-73	0.84641	0.736	0.541	6.892e-69	HomC-e
CAP1	3.68927e-73	0.849001	0.675	0.437	8.4488e-69	HomC-e
HNRNPDL	3.79897e-73	0.440211	0.974	0.95	8.70003e-69	HomC-e
NSA2	6.45848e-73	0.594986	0.883	0.769	1.47906e-68	HomC-e
HSPA9	7.72671e-73	0.624392	0.897	0.773	1.76949e-68	HomC-e
ACKR3	7.76365e-73	1.32711	0.616	0.38	1.77795e-68	HomC-e
SESTD1	9.5424e-73	0.948275	0.651	0.427	2.18531e-68	HomC-e
PPP6C	1.03517e-72	1.05439	0.519	0.284	2.37064e-68	HomC-e
TMEM87A	1.13871e-72	0.975174	0.602	0.369	2.60777e-68	HomC-e
BSDC1	1.2301e-72	1.08977	0.464	0.236	2.81705e-68	HomC-e
GGA1	1.28031e-72	1.42122	0.281	0.106	2.93205e-68	HomC-e
ZNF395	1.31684e-72	0.957209	0.579	0.334	3.0157e-68	HomC-e
ARIH1	1.38519e-72	0.81371	0.785	0.609	3.17223e-68	HomC-e
SRGN	1.55351e-72	1.31353	0.773	0.699	3.55769e-68	HomC-e
VPS37B	1.79766e-72	0.839776	0.696	0.458	4.11682e-68	HomC-e
TSKU	2.69385e-72	1.63809	0.343	0.151	6.16918e-68	HomC-e
COPS2	4.57098e-72	0.850164	0.767	0.582	1.0468e-67	HomC-e
FLNA	5.03476e-72	0.839823	0.733	0.518	1.15301e-67	HomC-e
EIF3I	6.17784e-72	0.56523	0.902	0.795	1.41479e-67	HomC-e
NFYC	1.34378e-71	1.30483	0.344	0.149	3.07739e-67	HomC-e
ITPKC	1.3555e-71	1.21686	0.424	0.207	3.10424e-67	HomC-e
SFPQ	1.66528e-71	0.498811	0.973	0.942	3.81365e-67	HomC-e
HNRNPA2B1	1.83308e-71	0.383744	0.992	0.98	4.19794e-67	HomC-e
PLP2	2.08935e-71	0.615572	0.891	0.775	4.78482e-67	HomC-e
CUTA	2.84578e-71	0.57724	0.908	0.798	6.51713e-67	HomC-e
RAB5A	4.61686e-71	0.828527	0.722	0.511	1.05731e-66	HomC-e
NPTN	5.33926e-71	0.778026	0.754	0.547	1.22274e-66	HomC-e
AC008124.1	5.54162e-71	1.35041	0.318	0.131	1.26909e-66	HomC-e
LMNA	9.35854e-71	0.527365	0.966	0.944	2.1432e-66	HomC-e
TM9SF2	1.21304e-70	0.868927	0.67	0.44	2.77798e-66	HomC-e
C1orf56	1.77362e-70	0.936576	0.549	0.307	4.06178e-66	HomC-e
PTP4A2	2.30978e-70	0.56257	0.918	0.799	5.28963e-66	HomC-e
SNAP23	2.40263e-70	1.07977	0.488	0.262	5.50227e-66	HomC-e
PIP4P1	2.47281e-70	1.15712	0.4	0.188	5.66299e-66	HomC-e
ZMYM2	2.68158e-70	0.906865	0.632	0.41	6.14109e-66	HomC-e
PBX2	4.9132e-70	1.31437	0.295	0.116	1.12517e-65	HomC-e
CDC42EP4	5.51474e-70	1.10744	0.516	0.283	1.26293e-65	HomC-e
MNT	8.11625e-70	1.50961	0.263	0.099	1.8587e-65	HomC-e
CABCOCO1	1.00746e-69	1.11129	0.412	0.196	2.30719e-65	HomC-e
POU3F1	1.8717e-69	1.65027	0.283	0.112	4.28639e-65	HomC-e
SRSF4	2.34474e-69	0.856426	0.662	0.438	5.3697e-65	HomC-e
PPT1	2.54342e-69	0.834072	0.716	0.496	5.82468e-65	HomC-e
BCKDHB	2.56691e-69	0.903357	0.636	0.405	5.87848e-65	HomC-e
CD9	3.09004e-69	0.38356	0.996	0.988	7.07651e-65	HomC-e
HK2	3.36951e-69	1.11027	0.441	0.222	7.7165e-65	HomC-e
AC058791.1	4.81363e-69	1.07505	0.548	0.32	1.10237e-64	HomC-e
AAMP	6.20559e-69	0.899101	0.604	0.369	1.42114e-64	HomC-e
HEXB	7.28609e-69	0.768417	0.793	0.61	1.66859e-64	HomC-e
GHDC	1.19079e-68	1.35644	0.33	0.141	2.72703e-64	HomC-e
SLC33A1	1.33607e-68	1.13224	0.392	0.183	3.05974e-64	HomC-e
RNPEP	2.07124e-68	1.21426	0.387	0.183	4.74334e-64	HomC-e
CHDH	2.68954e-68	1.28706	0.315	0.132	6.15932e-64	HomC-e
NMD3	3.22417e-68	1.02377	0.468	0.241	7.38367e-64	HomC-e
TRIM8	3.57212e-68	1.02231	0.596	0.372	8.18051e-64	HomC-e
SSBP3	3.96086e-68	1.16143	0.422	0.211	9.07077e-64	HomC-e
HSP90AA1	4.6579e-68	0.358865	0.997	0.995	1.06671e-63	HomC-e
HSF1	5.15299e-68	1.17226	0.487	0.269	1.18009e-63	HomC-e
VPS26A	5.72584e-68	0.923891	0.601	0.369	1.31128e-63	HomC-e
DAAM2	9.15407e-68	1.1781	0.446	0.229	2.09637e-63	HomC-e
NONO	1.29939e-67	0.915662	0.643	0.424	2.97574e-63	HomC-e
SMPD1	1.99544e-67	1.05542	0.526	0.298	4.56975e-63	HomC-e
ARID5A	2.64766e-67	1.47439	0.437	0.239	6.06342e-63	HomC-e
RGL2	2.78277e-67	1.19764	0.358	0.161	6.37283e-63	HomC-e
TMEM9B	2.88224e-67	1.00221	0.541	0.314	6.60063e-63	HomC-e
OARD1	2.93826e-67	0.990089	0.543	0.317	6.72892e-63	HomC-e
FOXD2	3.00848e-67	1.30585	0.327	0.14	6.88972e-63	HomC-e
FPGS	3.16862e-67	1.347	0.276	0.107	7.25646e-63	HomC-e
DELE1	8.35961e-67	1.17205	0.378	0.176	1.91443e-62	HomC-e
KMT2E	9.09466e-67	0.62601	0.835	0.659	2.08277e-62	HomC-e
TSNAX	1.0284e-66	0.946807	0.548	0.318	2.35515e-62	HomC-e
MAP3K11	1.05606e-66	1.41465	0.268	0.103	2.41848e-62	HomC-e
GPN3	1.08684e-66	0.796742	0.652	0.411	2.48896e-62	HomC-e
CCDC115	1.11913e-66	1.11882	0.422	0.21	2.56292e-62	HomC-e
STAT2	1.27448e-66	1.31459	0.28	0.11	2.91868e-62	HomC-e
C19orf66	1.81633e-66	1.19279	0.383	0.182	4.15958e-62	HomC-e
PCYT2	2.18786e-66	1.14411	0.354	0.158	5.01042e-62	HomC-e
ZMYM5	4.26793e-66	0.916262	0.588	0.356	9.77399e-62	HomC-e
MID1IP1	4.47643e-66	1.13538	0.495	0.281	1.02515e-61	HomC-e
MRPL45	4.68348e-66	1.17356	0.415	0.206	1.07256e-61	HomC-e
FOXN3	4.8206e-66	0.952205	0.592	0.357	1.10397e-61	HomC-e
PLSCR1	6.67506e-66	0.935053	0.57	0.335	1.52866e-61	HomC-e
GNB5	7.58991e-66	1.06204	0.407	0.199	1.73817e-61	HomC-e
SCPEP1	1.32288e-65	0.881144	0.684	0.468	3.02952e-61	HomC-e
TDP2	1.39965e-65	1.24076	0.34	0.151	3.20534e-61	HomC-e
PQLC3	1.89285e-65	1.27337	0.331	0.145	4.33481e-61	HomC-e
TARDBP	2.00684e-65	1.01	0.517	0.292	4.59587e-61	HomC-e
TMEM43	2.35673e-65	0.959304	0.592	0.369	5.39715e-61	HomC-e
PPM1B	2.73037e-65	1.2284	0.331	0.144	6.25282e-61	HomC-e
HDGF	3.47493e-65	0.753735	0.729	0.52	7.95794e-61	HomC-e
SLC14A1	3.86443e-65	1.30289	0.631	0.467	8.84993e-61	HomC-e
SIN3A	4.13848e-65	1.36069	0.289	0.118	9.47754e-61	HomC-e
PYGL	6.55376e-65	0.944454	0.629	0.404	1.50088e-60	HomC-e
MPST	9.10754e-65	0.865656	0.653	0.438	2.08572e-60	HomC-e
GSTT2B	1.17352e-64	0.647375	0.804	0.595	2.68748e-60	HomC-e
ACAT1	1.37263e-64	0.873025	0.619	0.399	3.14346e-60	HomC-e
MOAP1	2.14578e-64	1.27386	0.344	0.156	4.91405e-60	HomC-e
ANXA11	3.61245e-64	0.817429	0.696	0.481	8.27287e-60	HomC-e
LAMP2	4.01759e-64	0.788092	0.721	0.519	9.20068e-60	HomC-e
CRIM1	4.54564e-64	0.749883	0.738	0.537	1.041e-59	HomC-e
IL17RB	6.15366e-64	1.16379	0.358	0.165	1.40925e-59	HomC-e
SCAMP3	1.8129e-63	1.05837	0.4	0.195	4.15172e-59	HomC-e
HMCES	1.98069e-63	1.08638	0.42	0.211	4.53598e-59	HomC-e
ALG2	2.02525e-63	0.874015	0.588	0.365	4.63802e-59	HomC-e
UQCRC2	2.35983e-63	0.801275	0.692	0.487	5.40424e-59	HomC-e
LPP	2.48301e-63	0.94775	0.56	0.341	5.68635e-59	HomC-e
IDS	3.32664e-63	0.673192	0.793	0.615	7.61833e-59	HomC-e
PIP4P2	3.74382e-63	1.19536	0.357	0.166	8.57371e-59	HomC-e
TRIM27	4.50132e-63	1.17923	0.367	0.172	1.03085e-58	HomC-e
ATP6V1H	4.64917e-63	1	0.459	0.239	1.06471e-58	HomC-e
GRSF1	5.17486e-63	0.93582	0.525	0.299	1.1851e-58	HomC-e
JADE1	5.85537e-63	1.02687	0.507	0.296	1.34094e-58	HomC-e
SF3B2	6.35339e-63	0.730624	0.752	0.568	1.45499e-58	HomC-e
CST3	6.53745e-63	0.499867	0.994	0.995	1.49714e-58	HomC-e
GSK3A	6.75236e-63	1.0182	0.451	0.235	1.54636e-58	HomC-e
OLFM1	7.69685e-63	1.06644	0.414	0.21	1.76265e-58	HomC-e
GRAMD2B	9.24303e-63	1.2986	0.315	0.137	2.11675e-58	HomC-e
PRMT5	1.43308e-62	1.15821	0.339	0.153	3.28189e-58	HomC-e
NT5C3B	1.49444e-62	0.85819	0.615	0.39	3.42242e-58	HomC-e
ATP5PB	1.61896e-62	0.666607	0.785	0.624	3.70757e-58	HomC-e
GAS6	1.66673e-62	0.636448	0.879	0.75	3.81698e-58	HomC-e
RAB21	1.82996e-62	0.637832	0.801	0.629	4.19078e-58	HomC-e
FLYWCH1	3.57501e-62	1.16327	0.323	0.142	8.18714e-58	HomC-e
STK39	3.57817e-62	1.1525	0.39	0.193	8.19437e-58	HomC-e
ZNF385B	4.53448e-62	0.967913	0.51	0.29	1.03844e-57	HomC-e
FAM214B	4.82183e-62	1.16878	0.366	0.173	1.10425e-57	HomC-e
SEPHS2	7.21627e-62	1.02779	0.49	0.274	1.6526e-57	HomC-e
ATP6V1B2	1.6427e-61	1.25672	0.371	0.181	3.76195e-57	HomC-e
GPBP1L1	2.73221e-61	1.02071	0.461	0.248	6.25703e-57	HomC-e
BCAP31	3.66698e-61	0.702222	0.756	0.579	8.39775e-57	HomC-e
PIAS1	3.76926e-61	0.951362	0.476	0.259	8.63198e-57	HomC-e
CHPT1	4.28876e-61	0.650466	0.806	0.63	9.82169e-57	HomC-e
BAG6	4.86614e-61	0.938738	0.534	0.31	1.1144e-56	HomC-e
PDCD4	5.57637e-61	0.575377	0.872	0.745	1.27704e-56	HomC-e
RRN3	6.46219e-61	1.22164	0.32	0.141	1.47991e-56	HomC-e
HEXIM1	7.2859e-61	0.789342	0.737	0.545	1.66854e-56	HomC-e
RAF1	8.80901e-61	0.957926	0.485	0.267	2.01735e-56	HomC-e
VCP	9.61056e-61	0.67646	0.798	0.626	2.20091e-56	HomC-e
H1F0	1.00345e-60	1.08734	0.536	0.326	2.29801e-56	HomC-e
SPPL3	1.31836e-60	1.03116	0.428	0.223	3.01918e-56	HomC-e
HES1	1.89453e-60	0.658008	0.709	0.474	4.33867e-56	HomC-e
CAPN2	1.97378e-60	0.782591	0.671	0.454	4.52015e-56	HomC-e
MKRN1	2.34027e-60	0.937135	0.517	0.302	5.35945e-56	HomC-e
UBR5	2.83158e-60	0.942507	0.551	0.325	6.4846e-56	HomC-e
IGF2BP2	2.94495e-60	1.35948	0.285	0.12	6.74423e-56	HomC-e
AGO3	3.15531e-60	0.89676	0.614	0.403	7.22598e-56	HomC-e
NFKBIB	3.4752e-60	1.23325	0.336	0.155	7.95855e-56	HomC-e
MCM7	5.17747e-60	1.32299	0.253	0.099	1.18569e-55	HomC-e
2026-03-05	5.63545e-60	0.891645	0.617	0.396	1.29057e-55	HomC-e
MAN2C1	6.16247e-60	1.2774	0.291	0.124	1.41127e-55	HomC-e
RAB5C	6.42823e-60	0.878311	0.606	0.394	1.47213e-55	HomC-e
NBR1	6.72455e-60	0.913907	0.537	0.321	1.53999e-55	HomC-e
SEC23B	7.24169e-60	1.09232	0.404	0.205	1.65842e-55	HomC-e
ATP8B2	7.39346e-60	1.03979	0.403	0.202	1.69318e-55	HomC-e
MUM1	7.83461e-60	1.21189	0.341	0.158	1.7942e-55	HomC-e
TMEM106A	8.43895e-60	1.43574	0.251	0.099	1.93261e-55	HomC-e
EIF3B	9.37479e-60	0.847303	0.62	0.408	2.14692e-55	HomC-e
NRN1	1.14077e-59	0.563599	0.938	0.887	2.61247e-55	HomC-e
CIZ1	1.61724e-59	1.12663	0.365	0.177	3.70363e-55	HomC-e
SNRNP40	2.13199e-59	1.03127	0.435	0.23	4.88246e-55	HomC-e
LINC01089	2.13216e-59	0.97981	0.504	0.288	4.88286e-55	HomC-e
NFIA	2.18456e-59	0.691393	0.763	0.581	5.00285e-55	HomC-e
DENND4A	2.44953e-59	1.07347	0.45	0.244	5.60968e-55	HomC-e
INTS11	3.02071e-59	1.04591	0.434	0.23	6.91772e-55	HomC-e
SMARCC2	3.04699e-59	0.986569	0.482	0.267	6.97791e-55	HomC-e
CSRP1	3.61319e-59	0.631606	0.806	0.677	8.27456e-55	HomC-e
ACTN1	4.22617e-59	0.719071	0.787	0.624	9.67835e-55	HomC-e
CEBPD	4.4368e-59	0.448555	0.942	0.831	1.01607e-54	HomC-e
HDAC1	6.05463e-59	0.90711	0.555	0.339	1.38657e-54	HomC-e
FBLN1	6.36958e-59	1.50427	0.287	0.125	1.4587e-54	HomC-e
PCF11	6.42308e-59	0.590235	0.848	0.713	1.47095e-54	HomC-e
AATF	7.1456e-59	1.00132	0.473	0.26	1.63641e-54	HomC-e
SLBP	7.81301e-59	0.837598	0.614	0.393	1.78926e-54	HomC-e
MAP1LC3A	9.18932e-59	0.86276	0.608	0.39	2.10445e-54	HomC-e
LHFPL6	1.25888e-58	0.881828	0.677	0.477	2.88297e-54	HomC-e
ADAM17	1.36351e-58	1.16408	0.384	0.191	3.12257e-54	HomC-e
PLIN3	2.48766e-58	0.865996	0.606	0.392	5.69699e-54	HomC-e
MAPK1IP1L	2.58927e-58	0.745074	0.683	0.47	5.92968e-54	HomC-e
ZC3H7A	2.72663e-58	0.910469	0.537	0.319	6.24426e-54	HomC-e
PTPRD-AS1	3.58801e-58	1.0713	0.436	0.232	8.2169e-54	HomC-e
RBBP4	4.56092e-58	0.889128	0.538	0.321	1.0445e-53	HomC-e
SNHG15	4.58413e-58	0.789573	0.603	0.375	1.04981e-53	HomC-e
THBD	5.67183e-58	1.49872	0.263	0.109	1.29891e-53	HomC-e
CBX7	5.85397e-58	1.14769	0.369	0.181	1.34062e-53	HomC-e
CSNK1E	8.49518e-58	1.09809	0.406	0.212	1.94548e-53	HomC-e
TMEM38B	1.00955e-57	1.16754	0.35	0.167	2.31198e-53	HomC-e
CTNNB1	1.19289e-57	0.615339	0.765	0.566	2.73183e-53	HomC-e
MRPS18B	1.46464e-57	0.867713	0.549	0.332	3.35418e-53	HomC-e
DCAF8	1.64702e-57	1.25525	0.32	0.146	3.77185e-53	HomC-e
TBC1D17	2.03479e-57	1.17156	0.295	0.128	4.65988e-53	HomC-e
TCP1	3.10578e-57	0.662584	0.761	0.578	7.11255e-53	HomC-e
TMED7	4.68995e-57	0.755195	0.681	0.482	1.07404e-52	HomC-e
GPSM1	5.82042e-57	0.884941	0.607	0.409	1.33294e-52	HomC-e
ANKRD12	6.66958e-57	0.648799	0.804	0.636	1.5274e-52	HomC-e
SPG7	6.73989e-57	1.02098	0.427	0.224	1.5435e-52	HomC-e
MAP2K7	6.93026e-57	1.24238	0.303	0.136	1.5871e-52	HomC-e
CLEC18A	8.97146e-57	1.37753	0.278	0.12	2.05455e-52	HomC-e
TPD52L2	1.06223e-56	0.895524	0.54	0.332	2.43261e-52	HomC-e
PHF3	1.19172e-56	0.752934	0.691	0.486	2.72916e-52	HomC-e
TRIM28	1.20211e-56	0.772015	0.654	0.438	2.75296e-52	HomC-e
GLRX	1.27073e-56	0.86926	0.725	0.532	2.91011e-52	HomC-e
C2orf69	1.43554e-56	1.08813	0.369	0.181	3.28753e-52	HomC-e
ELF2	1.45539e-56	0.904891	0.575	0.363	3.33299e-52	HomC-e
HSF2	1.48253e-56	1.07245	0.385	0.194	3.39515e-52	HomC-e
CLPX	1.64923e-56	1.09829	0.347	0.166	3.77689e-52	HomC-e
AZIN1	1.97166e-56	0.805304	0.621	0.415	4.51531e-52	HomC-e
STT3A	3.30352e-56	0.960337	0.481	0.275	7.56539e-52	HomC-e
CRTAC1	3.61224e-56	0.709322	0.865	0.748	8.2724e-52	HomC-e
BCL3	4.36739e-56	1.19736	0.334	0.157	1.00018e-51	HomC-e
ING1	5.60546e-56	0.678957	0.745	0.557	1.28371e-51	HomC-e
PNRC1	5.9016e-56	0.337454	0.992	0.996	1.35152e-51	HomC-e
LDLRAD3	6.41907e-56	0.833107	0.609	0.405	1.47003e-51	HomC-e
DNAJB2	7.9034e-56	0.821887	0.579	0.361	1.80996e-51	HomC-e
OTUD5	1.10492e-55	1.06154	0.412	0.218	2.53038e-51	HomC-e
NUMBL	1.18296e-55	1.04824	0.328	0.153	2.70909e-51	HomC-e
TNKS1BP1	1.24706e-55	1.14212	0.327	0.153	2.8559e-51	HomC-e
GCHFR	1.59577e-55	0.963299	0.46	0.258	3.65447e-51	HomC-e
KPNA6	1.70882e-55	0.962758	0.49	0.287	3.91337e-51	HomC-e
N4BP2L2	1.85868e-55	0.579508	0.88	0.763	4.25657e-51	HomC-e
RABGGTB	2.05199e-55	0.824314	0.577	0.366	4.69926e-51	HomC-e
CPSF7	2.35041e-55	1.16507	0.347	0.168	5.38268e-51	HomC-e
VPS4A	2.65127e-55	0.934705	0.436	0.236	6.07167e-51	HomC-e
KCNK6	2.65366e-55	1.43076	0.281	0.124	6.07714e-51	HomC-e
RHEB	2.9893e-55	0.434412	0.95	0.887	6.84579e-51	HomC-e
EML3	3.17473e-55	1.41335	0.252	0.104	7.27046e-51	HomC-e
CALCOCO1	3.59842e-55	0.967672	0.45	0.247	8.24074e-51	HomC-e
RPL39	3.98633e-55	0.257062	0.994	0.998	9.1291e-51	HomC-e
NPEPPS	4.13606e-55	0.936391	0.477	0.274	9.47198e-51	HomC-e
RNF138	9.1354e-55	1.22479	0.299	0.135	2.0921e-50	HomC-e
AIMP1	9.88434e-55	0.724721	0.701	0.508	2.26361e-50	HomC-e
IMPDH2	1.16534e-54	0.656915	0.771	0.61	2.66874e-50	HomC-e
MED19	1.17223e-54	0.781992	0.587	0.372	2.68452e-50	HomC-e
AC048341.1	1.21305e-54	1.23793	0.261	0.108	2.778e-50	HomC-e
MT1G	1.52595e-54	1.36111	0.786	0.529	3.49457e-50	HomC-e
CEP95	1.5522e-54	1.06445	0.405	0.214	3.55469e-50	HomC-e
NOB1	1.97761e-54	1.18506	0.335	0.162	4.52893e-50	HomC-e
CLMP	2.21334e-54	1.06085	0.413	0.222	5.06877e-50	HomC-e
FNDC4	2.31021e-54	0.939886	0.516	0.308	5.29061e-50	HomC-e
HSD17B10	2.32337e-54	0.738368	0.682	0.5	5.32075e-50	HomC-e
BRD4	2.9255e-54	0.743172	0.69	0.49	6.69968e-50	HomC-e
HNRNPU	4.13788e-54	0.385158	0.974	0.932	9.47615e-50	HomC-e
RBMX	9.68366e-54	0.528946	0.875	0.769	2.21765e-49	HomC-e
CTDNEP1	1.76784e-53	0.716674	0.707	0.512	4.04853e-49	HomC-e
FBXO7	1.77955e-53	0.837025	0.52	0.31	4.07535e-49	HomC-e
GPAA1	1.79918e-53	0.753067	0.681	0.485	4.12031e-49	HomC-e
PHB2	1.83535e-53	0.659231	0.784	0.639	4.20314e-49	HomC-e
RARA	1.85792e-53	0.889538	0.488	0.279	4.25482e-49	HomC-e
KDELR2	2.00343e-53	0.412415	0.954	0.898	4.58806e-49	HomC-e
GCC1	2.11093e-53	1.22763	0.27	0.116	4.83425e-49	HomC-e
VAPA	2.41141e-53	0.387301	0.95	0.905	5.52238e-49	HomC-e
SEC22B	2.43679e-53	0.606857	0.792	0.626	5.58049e-49	HomC-e
ZNF10	2.55129e-53	1.14019	0.292	0.13	5.8427e-49	HomC-e
BFAR	2.95966e-53	0.950689	0.488	0.284	6.77791e-49	HomC-e
ZNF579	3.09409e-53	1.20807	0.29	0.13	7.08577e-49	HomC-e
RNF10	5.40977e-53	0.878187	0.499	0.292	1.23889e-48	HomC-e
PDK4	5.55834e-53	1.06172	0.54	0.332	1.27292e-48	HomC-e
KLHDC2	7.01453e-53	0.737446	0.652	0.447	1.6064e-48	HomC-e
RAB7A	1.67203e-52	0.565819	0.834	0.702	3.82911e-48	HomC-e
APP	2.1864e-52	0.654055	0.733	0.542	5.00708e-48	HomC-e
IGSF8	2.25709e-52	0.979062	0.433	0.238	5.16896e-48	HomC-e
RHOBTB3	2.4083e-52	0.51403	0.926	0.868	5.51525e-48	HomC-e
ACADVL	3.12616e-52	0.609676	0.806	0.658	7.15923e-48	HomC-e
TTPAL	3.26161e-52	1.16865	0.309	0.145	7.46941e-48	HomC-e
ANAPC13	4.06044e-52	0.928258	0.454	0.259	9.2988e-48	HomC-e
SLC35E1	4.15397e-52	0.860904	0.528	0.324	9.513e-48	HomC-e
PYCR2	4.57008e-52	0.898963	0.467	0.265	1.04659e-47	HomC-e
BAZ2A	7.23422e-52	1.01896	0.428	0.239	1.65671e-47	HomC-e
VAMP3	7.90623e-52	0.687942	0.705	0.515	1.81061e-47	HomC-e
RNMT	9.20022e-52	0.640723	0.76	0.588	2.10694e-47	HomC-e
NGEF	9.57959e-52	0.847705	0.664	0.489	2.19382e-47	HomC-e
DDB1	1.00638e-51	0.79468	0.566	0.359	2.30471e-47	HomC-e
MECP2	1.27138e-51	0.926214	0.463	0.267	2.91159e-47	HomC-e
PMPCA	1.70662e-51	1.10455	0.304	0.14	3.90833e-47	HomC-e
SNRNP70	1.95672e-51	0.755873	0.645	0.443	4.48109e-47	HomC-e
SDHC	2.50455e-51	0.688802	0.671	0.486	5.73568e-47	HomC-e
CRBN	2.74798e-51	0.886954	0.485	0.282	6.29314e-47	HomC-e
NR4A1	3.69e-51	0.579662	0.919	0.877	8.45048e-47	HomC-e
RALB	4.52114e-51	1.05322	0.339	0.167	1.03539e-46	HomC-e
CYCS	5.55287e-51	0.476721	0.941	0.887	1.27166e-46	HomC-e
SHISA4	5.82254e-51	0.867211	0.472	0.273	1.33342e-46	HomC-e
DAZAP1	5.877e-51	0.955444	0.443	0.248	1.34589e-46	HomC-e
ARF4	6.74798e-51	0.37803	0.961	0.934	1.54535e-46	HomC-e
ANXA1	7.74017e-51	0.300712	0.998	0.99	1.77258e-46	HomC-e
CYB5R1	8.6396e-51	0.734677	0.63	0.436	1.97855e-46	HomC-e
PHLDB1	9.07304e-51	0.881521	0.581	0.383	2.07782e-46	HomC-e
PLXNB2	9.8772e-51	0.990764	0.416	0.224	2.26198e-46	HomC-e
CHMP3	1.10701e-50	0.745736	0.622	0.425	2.53516e-46	HomC-e
COG1	1.40139e-50	1.26726	0.253	0.108	3.20933e-46	HomC-e
UCK1	1.47422e-50	1.20614	0.291	0.133	3.37611e-46	HomC-e
BAG3	1.56934e-50	0.608666	0.842	0.727	3.59395e-46	HomC-e
DDX19A	1.70757e-50	1.15028	0.286	0.129	3.91051e-46	HomC-e
PJA1	1.79765e-50	1.14994	0.275	0.122	4.11679e-46	HomC-e
EMC10	1.82823e-50	0.815658	0.597	0.398	4.18683e-46	HomC-e
PAM	2.01903e-50	0.498343	0.891	0.81	4.62378e-46	HomC-e
RGP1	2.02653e-50	1.2045	0.252	0.107	4.64096e-46	HomC-e
CRTAP	5.24304e-50	0.42902	0.93	0.868	1.20071e-45	HomC-e
FOXO3	5.76362e-50	0.590107	0.805	0.68	1.31993e-45	HomC-e
UBQLN2	9.15166e-50	1.01179	0.351	0.176	2.09582e-45	HomC-e
TMX4	1.01112e-49	0.589747	0.748	0.562	2.31557e-45	HomC-e
LONP2	1.07465e-49	0.91245	0.449	0.255	2.46105e-45	HomC-e
AC245297.3	1.2721e-49	0.834005	0.509	0.308	2.91325e-45	HomC-e
SLC26A11	1.47144e-49	1.0621	0.317	0.152	3.36975e-45	HomC-e
RAP1A	1.54668e-49	0.594255	0.751	0.576	3.54204e-45	HomC-e
TRAF4	1.58707e-49	0.981962	0.42	0.232	3.63456e-45	HomC-e
KANSL1	1.76179e-49	0.919284	0.492	0.298	4.03468e-45	HomC-e
EFNA5	2.06152e-49	1.04881	0.394	0.214	4.7211e-45	HomC-e
SMAD2	2.25673e-49	0.860587	0.463	0.265	5.16813e-45	HomC-e
CASC3	2.27891e-49	0.963459	0.356	0.18	5.21894e-45	HomC-e
RALY	2.33813e-49	0.818718	0.492	0.289	5.35456e-45	HomC-e
C8orf82	2.60804e-49	0.793103	0.597	0.407	5.97267e-45	HomC-e
TTC14	3.03374e-49	0.881064	0.528	0.33	6.94757e-45	HomC-e
EPHX1	3.21855e-49	1.08144	0.314	0.151	7.37079e-45	HomC-e
TSPYL1	3.3051e-49	0.594435	0.76	0.593	7.56901e-45	HomC-e
CDK5RAP3	4.38737e-49	0.829848	0.514	0.308	1.00475e-44	HomC-e
SDHAF2	4.87375e-49	0.810007	0.468	0.273	1.11614e-44	HomC-e
MCOLN3	5.74121e-49	1.09029	0.375	0.198	1.31479e-44	HomC-e
SUMF2	6.30095e-49	0.683494	0.689	0.514	1.44298e-44	HomC-e
RELA	8.59135e-49	0.773954	0.557	0.357	1.96751e-44	HomC-e
RSRP1	1.01432e-48	0.398127	0.969	0.917	2.32289e-44	HomC-e
BGN	1.18601e-48	0.250453	1	1	2.71609e-44	HomC-e
NFATC3	1.60662e-48	1.05451	0.355	0.183	3.67932e-44	HomC-e
CCDC14	1.77103e-48	0.987671	0.392	0.207	4.05583e-44	HomC-e
BNIP3	2.02922e-48	0.515503	0.979	0.941	4.64711e-44	HomC-e
SET	2.86287e-48	0.368874	0.936	0.893	6.55625e-44	HomC-e
ZNF91	3.39948e-48	1.125	0.253	0.109	7.78514e-44	HomC-e
PITHD1	4.31077e-48	0.574779	0.801	0.647	9.87209e-44	HomC-e
FBXO21	4.94208e-48	0.924469	0.438	0.249	1.13179e-43	HomC-e
FOSB	5.00357e-48	0.259079	0.97	0.892	1.14587e-43	HomC-e
SHISA5	5.06403e-48	0.836727	0.475	0.282	1.15971e-43	HomC-e
MAT2B	5.47726e-48	0.955875	0.388	0.208	1.25435e-43	HomC-e
MGAT2	5.9814e-48	0.864694	0.438	0.248	1.3698e-43	HomC-e
EMC1	6.8118e-48	1.00289	0.392	0.212	1.55997e-43	HomC-e
ATP6V0D1	7.20254e-48	0.983817	0.441	0.258	1.64945e-43	HomC-e
EBP	7.39245e-48	1.05784	0.321	0.156	1.69295e-43	HomC-e
SARS	1.07435e-47	0.578794	0.782	0.614	2.46038e-43	HomC-e
RAB1A	1.08488e-47	0.435383	0.92	0.841	2.48448e-43	HomC-e
PQBP1	1.08699e-47	0.735544	0.591	0.392	2.48932e-43	HomC-e
PRX	1.26266e-47	1.19108	0.263	0.118	2.89163e-43	HomC-e
COL16A1	1.33248e-47	0.697641	0.689	0.493	3.05151e-43	HomC-e
ACOX1	1.93569e-47	0.904211	0.404	0.22	4.43291e-43	HomC-e
HSPB8	2.01054e-47	1.34088	0.285	0.136	4.60433e-43	HomC-e
TSPAN31	2.03707e-47	0.790037	0.539	0.338	4.6651e-43	HomC-e
FKBP7	2.12725e-47	0.602966	0.775	0.614	4.87162e-43	HomC-e
RING1	2.90666e-47	0.845146	0.463	0.27	6.65654e-43	HomC-e
RICTOR	3.46457e-47	1.1866	0.285	0.133	7.93422e-43	HomC-e
TMEM214	4.41863e-47	0.884393	0.476	0.287	1.01191e-42	HomC-e
PA2G4	5.32057e-47	0.62832	0.742	0.595	1.21846e-42	HomC-e
CDKN1B	6.45604e-47	0.696575	0.599	0.393	1.4785e-42	HomC-e
POLR1D	6.64378e-47	0.528028	0.861	0.771	1.52149e-42	HomC-e
RAE1	7.32503e-47	1.11186	0.252	0.111	1.6775e-42	HomC-e
VSIR	8.82077e-47	1.00332	0.525	0.344	2.02004e-42	HomC-e
PNMA1	9.83073e-47	1.05643	0.291	0.137	2.25134e-42	HomC-e
PIK3R1	1.28816e-46	0.797595	0.654	0.483	2.95001e-42	HomC-e
CCDC28A	1.3615e-46	0.874279	0.412	0.226	3.11796e-42	HomC-e
ASH1L	1.44812e-46	0.638112	0.713	0.543	3.31634e-42	HomC-e
BHLHE40	1.67119e-46	0.784255	0.841	0.737	3.82719e-42	HomC-e
THAP11	1.7035e-46	1.0344	0.306	0.147	3.90118e-42	HomC-e
TUBD1	1.94382e-46	0.902542	0.439	0.249	4.45155e-42	HomC-e
CITED2	2.04305e-46	0.696592	0.673	0.48	4.67879e-42	HomC-e
SERPINB1	2.21913e-46	0.655223	0.729	0.556	5.08202e-42	HomC-e
RBM23	2.39972e-46	0.910228	0.38	0.204	5.49559e-42	HomC-e
PFKFB3	2.80896e-46	0.758962	0.718	0.573	6.4328e-42	HomC-e
FXR2	3.2474e-46	1.02141	0.279	0.128	7.43686e-42	HomC-e
CBX6	3.42449e-46	1.03444	0.368	0.196	7.84241e-42	HomC-e
UTP4	5.0376e-46	1.16922	0.261	0.118	1.15366e-41	HomC-e
IGBP1	5.34009e-46	0.630493	0.749	0.593	1.22293e-41	HomC-e
ARID1B	5.67779e-46	0.775159	0.639	0.458	1.30027e-41	HomC-e
CHAD	6.20219e-46	0.627879	0.958	0.974	1.42036e-41	HomC-e
RSL1D1	6.395e-46	0.502188	0.86	0.757	1.46452e-41	HomC-e
EPN1	7.32805e-46	0.966106	0.4	0.223	1.6782e-41	HomC-e
NFKB2	7.67044e-46	1.177	0.275	0.128	1.75661e-41	HomC-e
CNPPD1	8.45077e-46	1.1248	0.278	0.131	1.93531e-41	HomC-e
SCAMP4	9.1821e-46	1.22002	0.253	0.113	2.10279e-41	HomC-e
CIR1	9.26563e-46	0.701419	0.633	0.432	2.12192e-41	HomC-e
OGA	1.04512e-45	0.882402	0.437	0.253	2.39342e-41	HomC-e
ZNF638	1.04727e-45	0.772117	0.544	0.354	2.39835e-41	HomC-e
MRPL10	1.07181e-45	1.07984	0.311	0.154	2.45456e-41	HomC-e
SIAH1	1.38407e-45	0.825637	0.456	0.267	3.16965e-41	HomC-e
ILF3-DT	1.50504e-45	0.690043	0.631	0.43	3.44669e-41	HomC-e
EGLN3	1.55072e-45	0.723259	0.711	0.553	3.55131e-41	HomC-e
ALYREF	1.55486e-45	0.817096	0.482	0.292	3.56079e-41	HomC-e
PCGF2	1.74674e-45	0.949759	0.343	0.175	4.0002e-41	HomC-e
EIF3D	1.94118e-45	0.553057	0.808	0.686	4.4455e-41	HomC-e
MYL12A	2.00468e-45	0.428593	0.888	0.811	4.59093e-41	HomC-e
SMS	2.01854e-45	0.755925	0.549	0.352	4.62267e-41	HomC-e
PPIG	2.21086e-45	0.547619	0.799	0.624	5.06309e-41	HomC-e
SNAI2	2.88157e-45	0.709689	0.655	0.475	6.59909e-41	HomC-e
ABTB1	3.46524e-45	1.08811	0.286	0.136	7.93575e-41	HomC-e
WDR45	4.21356e-45	0.701919	0.609	0.414	9.64947e-41	HomC-e
RNPS1	4.77281e-45	0.63512	0.686	0.494	1.09302e-40	HomC-e
HDAC3	5.60052e-45	0.930114	0.335	0.17	1.28258e-40	HomC-e
ESCO1	6.19914e-45	0.988931	0.327	0.166	1.41966e-40	HomC-e
NDUFAF7	6.76782e-45	0.985773	0.314	0.155	1.5499e-40	HomC-e
TMEM106C	9.13125e-45	0.701484	0.637	0.46	2.09115e-40	HomC-e
GRINA	1.01084e-44	0.855804	0.427	0.245	2.31493e-40	HomC-e
EMC4	1.02941e-44	0.537294	0.77	0.596	2.35745e-40	HomC-e
MAPRE1	1.10675e-44	0.599283	0.705	0.53	2.53456e-40	HomC-e
BSG	1.13455e-44	0.447268	0.878	0.773	2.59824e-40	HomC-e
LTBP3	1.41996e-44	0.456484	0.902	0.788	3.25184e-40	HomC-e
ATXN2L	1.4379e-44	1.05512	0.32	0.162	3.29293e-40	HomC-e
RNF187	1.74808e-44	0.641283	0.698	0.529	4.00327e-40	HomC-e
ACO1	1.79806e-44	1.06528	0.302	0.148	4.11773e-40	HomC-e
WDFY2	1.82482e-44	1.16796	0.275	0.13	4.17901e-40	HomC-e
SDHD	2.23429e-44	0.728594	0.621	0.432	5.11676e-40	HomC-e
MYL9	3.49558e-44	0.968161	0.338	0.176	8.00524e-40	HomC-e
ATIC	4.57053e-44	0.899687	0.369	0.197	1.0467e-39	HomC-e
SUCLG2	4.86502e-44	0.860985	0.444	0.261	1.11414e-39	HomC-e
GALE	5.02323e-44	0.693065	0.614	0.42	1.15037e-39	HomC-e
AC097376.2	5.21976e-44	0.979197	0.361	0.192	1.19538e-39	HomC-e
ORC3	6.78838e-44	1.00559	0.302	0.148	1.55461e-39	HomC-e
ERICH1	7.33007e-44	0.811041	0.428	0.244	1.67866e-39	HomC-e
IFNGR1	7.94616e-44	0.857617	0.453	0.27	1.81975e-39	HomC-e
TMEM216	9.23022e-44	0.956441	0.39	0.22	2.11381e-39	HomC-e
OFD1	1.40278e-43	0.742122	0.58	0.394	3.21251e-39	HomC-e
GNAI3	1.60641e-43	0.613361	0.705	0.516	3.67884e-39	HomC-e
RNF146	1.66182e-43	0.865566	0.405	0.228	3.80574e-39	HomC-e
NCOR1	1.89528e-43	0.694972	0.662	0.484	4.34037e-39	HomC-e
MIRLET7BHG	1.89605e-43	1.15078	0.29	0.142	4.34215e-39	HomC-e
MTA1	2.26315e-43	0.945913	0.353	0.185	5.18283e-39	HomC-e
TEX261	2.56621e-43	0.988293	0.348	0.184	5.87689e-39	HomC-e
CREBZF	2.62073e-43	0.915211	0.408	0.231	6.00173e-39	HomC-e
RNF114	2.65631e-43	0.681725	0.661	0.483	6.08321e-39	HomC-e
EPHX2	3.3554e-43	0.947422	0.346	0.182	7.6842e-39	HomC-e
H2AFX	3.95532e-43	0.669174	0.649	0.483	9.05807e-39	HomC-e
MAN2B2	4.11839e-43	1.00378	0.384	0.217	9.43154e-39	HomC-e
SNX2	5.81995e-43	0.86455	0.436	0.255	1.33283e-38	HomC-e
RBMS3	6.9137e-43	0.95456	0.364	0.2	1.58331e-38	HomC-e
CTBP1	6.92496e-43	0.954943	0.322	0.165	1.58589e-38	HomC-e
SMTN	7.48618e-43	0.888481	0.42	0.242	1.71441e-38	HomC-e
IPO5	7.67037e-43	0.710894	0.582	0.389	1.75659e-38	HomC-e
SH3GLB2	9.49781e-43	1.11934	0.273	0.13	2.17509e-38	HomC-e
ALDH3A2	9.74324e-43	0.857101	0.53	0.341	2.2313e-38	HomC-e
ARSA	1.31506e-42	0.935981	0.307	0.152	3.01161e-38	HomC-e
GMDS	1.43778e-42	0.655031	0.765	0.633	3.29266e-38	HomC-e
SETD3	2.09408e-42	0.831984	0.449	0.267	4.79565e-38	HomC-e
EPHA2	2.23943e-42	1.16829	0.271	0.13	5.12851e-38	HomC-e
STX12	2.4567e-42	0.782215	0.471	0.282	5.62609e-38	HomC-e
TMEM248	2.4752e-42	0.602235	0.701	0.521	5.66847e-38	HomC-e
GTF2F1	2.49889e-42	0.774385	0.473	0.286	5.72271e-38	HomC-e
HGS	2.50349e-42	1.0047	0.296	0.145	5.73323e-38	HomC-e
SLC16A4	2.79786e-42	0.943329	0.32	0.163	6.40739e-38	HomC-e
LRRC8A	2.84827e-42	0.901164	0.437	0.264	6.52283e-38	HomC-e
PMM1	3.03957e-42	0.826026	0.484	0.304	6.96092e-38	HomC-e
RBM5	3.49423e-42	0.818793	0.442	0.258	8.00214e-38	HomC-e
NFKBIL1	4.90152e-42	0.69015	0.621	0.439	1.1225e-37	HomC-e
SWAP70	5.19812e-42	0.617352	0.647	0.473	1.19042e-37	HomC-e
PDGFRA	5.87722e-42	1.03893	0.309	0.159	1.34594e-37	HomC-e
CDC37	7.24562e-42	0.565024	0.73	0.563	1.65932e-37	HomC-e
CYB561A3	8.7569e-42	1.02515	0.326	0.171	2.00542e-37	HomC-e
RBM12B	1.17438e-41	0.918541	0.358	0.194	2.68945e-37	HomC-e
GABPB1-AS1	1.22187e-41	0.672775	0.697	0.537	2.79819e-37	HomC-e
ZFAND1	1.27099e-41	0.608386	0.724	0.562	2.9107e-37	HomC-e
OGT	1.31794e-41	0.762862	0.46	0.277	3.01821e-37	HomC-e
KATNA1	1.45511e-41	0.703606	0.516	0.325	3.33235e-37	HomC-e
RHOG	1.55194e-41	0.924552	0.387	0.219	3.55409e-37	HomC-e
CENPB	1.59385e-41	0.79245	0.45	0.269	3.65008e-37	HomC-e
MBD1	2.08068e-41	1.07897	0.259	0.122	4.76497e-37	HomC-e
TOLLIP	2.08617e-41	0.78348	0.437	0.256	4.77754e-37	HomC-e
KLHL29	2.13354e-41	1.05641	0.335	0.18	4.88603e-37	HomC-e
RANGRF	2.15166e-41	0.929458	0.327	0.172	4.92751e-37	HomC-e
SQSTM1	2.16194e-41	0.309569	0.978	0.963	4.95105e-37	HomC-e
C6orf62	2.30986e-41	0.655561	0.641	0.468	5.28981e-37	HomC-e
PHOSPHO2	2.46954e-41	1.03061	0.291	0.144	5.65549e-37	HomC-e
DUSP11	2.47156e-41	0.781615	0.48	0.296	5.66012e-37	HomC-e
GPR108	2.48093e-41	0.76569	0.555	0.371	5.68159e-37	HomC-e
IFITM1	2.52835e-41	0.791462	0.512	0.322	5.79017e-37	HomC-e
PAIP1	2.62419e-41	0.696457	0.541	0.352	6.00965e-37	HomC-e
SDHB	2.74736e-41	0.689133	0.569	0.375	6.29174e-37	HomC-e
SNX14	3.17403e-41	0.912543	0.368	0.203	7.26885e-37	HomC-e
TM2D3	3.44935e-41	0.62911	0.677	0.5	7.89937e-37	HomC-e
SEC61A1	3.72075e-41	0.644332	0.697	0.541	8.5209e-37	HomC-e
FBXO4	3.72312e-41	1.01159	0.319	0.166	8.52632e-37	HomC-e
POLR2J3.1	3.79995e-41	0.864811	0.42	0.245	8.70227e-37	HomC-e
TRAM1	4.553e-41	0.427356	0.898	0.824	1.04268e-36	HomC-e
NAMPT	6.03574e-41	0.401371	0.84	0.703	1.38224e-36	HomC-e
GLG1	8.73548e-41	0.519233	0.801	0.685	2.00051e-36	HomC-e
ATP1B2	1.06339e-40	0.928613	0.382	0.217	2.43527e-36	HomC-e
ARF1	1.1687e-40	0.352774	0.943	0.9	2.67645e-36	HomC-e
RAB29	1.55587e-40	1.06467	0.283	0.141	3.5631e-36	HomC-e
TMEM41B	1.64118e-40	0.692518	0.576	0.39	3.75846e-36	HomC-e
AC060780.1	1.9794e-40	1.1246	0.261	0.125	4.53302e-36	HomC-e
ATN1	2.12659e-40	1.15667	0.262	0.126	4.87011e-36	HomC-e
RNF41	2.81699e-40	1.00466	0.315	0.165	6.45119e-36	HomC-e
CNPY3	3.45157e-40	0.759006	0.457	0.275	7.90443e-36	HomC-e
SNHG12	3.60405e-40	0.900679	0.641	0.474	8.25364e-36	HomC-e
TNRC6B	3.69185e-40	0.710714	0.596	0.418	8.4547e-36	HomC-e
PSMD5	3.86278e-40	1.10283	0.277	0.136	8.84615e-36	HomC-e
GTF2H1	4.13732e-40	0.997443	0.327	0.173	9.47488e-36	HomC-e
TRIB2	4.55823e-40	0.8979	0.328	0.173	1.04388e-35	HomC-e
FGGY	4.97793e-40	0.951223	0.316	0.164	1.14e-35	HomC-e
ZCCHC3	6.12414e-40	0.908073	0.386	0.221	1.40249e-35	HomC-e
GRPEL1	6.53323e-40	0.581129	0.716	0.547	1.49617e-35	HomC-e
CISH	8.17908e-40	1.06165	0.259	0.125	1.87309e-35	HomC-e
ELAVL1	1.31053e-39	0.780727	0.478	0.301	3.00125e-35	HomC-e
SGTA	1.53374e-39	0.803972	0.432	0.258	3.51242e-35	HomC-e
ZYX	2.31337e-39	0.871639	0.372	0.21	5.29784e-35	HomC-e
TMEM222	2.62036e-39	0.845351	0.444	0.27	6.00088e-35	HomC-e
FGFR2	2.68511e-39	0.659839	0.68	0.511	6.14918e-35	HomC-e
NUCB1	2.90701e-39	0.447628	0.859	0.761	6.65734e-35	HomC-e
KIZ	3.0596e-39	0.966733	0.331	0.177	7.0068e-35	HomC-e
TAF9	4.32885e-39	0.445143	0.586	0.394	9.91349e-35	HomC-e
TRIM13	4.56038e-39	0.690839	0.558	0.371	1.04437e-34	HomC-e
KDSR	6.59512e-39	0.509346	0.817	0.696	1.51035e-34	HomC-e
ERGIC1	6.64413e-39	0.664877	0.572	0.39	1.52157e-34	HomC-e
VASP	7.09869e-39	0.832737	0.42	0.248	1.62567e-34	HomC-e
SAV1	7.37123e-39	0.516832	0.818	0.696	1.68808e-34	HomC-e
SDCBP	9.69039e-39	0.395049	0.922	0.842	2.2192e-34	HomC-e
MAZ	1.23652e-38	0.621843	0.637	0.459	2.83176e-34	HomC-e
RBM15B	1.2681e-38	0.928464	0.343	0.189	2.90407e-34	HomC-e
FOXK1	1.41391e-38	1.11807	0.255	0.123	3.238e-34	HomC-e
ZNF580	1.43548e-38	0.698959	0.497	0.317	3.28738e-34	HomC-e
TMEM39A	1.49839e-38	0.786434	0.471	0.299	3.43146e-34	HomC-e
RNF103	1.59525e-38	0.702093	0.511	0.327	3.65328e-34	HomC-e
HNRNPL	1.7869e-38	0.825666	0.385	0.22	4.09218e-34	HomC-e
ZNF639	1.90331e-38	0.806532	0.427	0.258	4.35878e-34	HomC-e
FAM214A	2.18865e-38	0.856067	0.428	0.256	5.01223e-34	HomC-e
FAM129B	2.64956e-38	0.805925	0.585	0.427	6.06777e-34	HomC-e
HDAC2	2.86359e-38	0.788023	0.453	0.28	6.5579e-34	HomC-e
DCN	3.80282e-38	0.251016	1	1	8.70883e-34	HomC-e
ANKRD42	4.36489e-38	0.819803	0.35	0.192	9.99604e-34	HomC-e
DCAF12	4.40442e-38	0.958678	0.276	0.138	1.00866e-33	HomC-e
COPG1	4.44098e-38	0.773964	0.464	0.291	1.01703e-33	HomC-e
KYAT3	4.80628e-38	0.96194	0.264	0.128	1.10069e-33	HomC-e
KPNA3	4.8578e-38	0.834832	0.38	0.214	1.11248e-33	HomC-e
HARS	4.92398e-38	0.805583	0.424	0.256	1.12764e-33	HomC-e
GPRC5C	5.53609e-38	0.543161	0.793	0.676	1.26782e-33	HomC-e
TXNDC11	7.10173e-38	0.870957	0.46	0.292	1.62637e-33	HomC-e
AARS	7.28343e-38	1.0222	0.319	0.172	1.66798e-33	HomC-e
ISCU	9.27244e-38	0.564587	0.721	0.568	2.12348e-33	HomC-e
GATAD1	1.01149e-37	0.638973	0.62	0.446	2.31642e-33	HomC-e
MANBA	1.32292e-37	0.910238	0.296	0.151	3.02962e-33	HomC-e
TMEM129	1.48549e-37	0.942251	0.342	0.188	3.40191e-33	HomC-e
ASCC2	2.30049e-37	0.94686	0.289	0.148	5.26835e-33	HomC-e
KIAA2026	2.55456e-37	0.715752	0.557	0.379	5.8502e-33	HomC-e
RBM25	2.82719e-37	0.397676	0.902	0.782	6.47455e-33	HomC-e
CFLAR	2.96685e-37	0.926379	0.336	0.187	6.79438e-33	HomC-e
MPDU1	3.03087e-37	0.979846	0.275	0.137	6.94099e-33	HomC-e
REV3L	3.24648e-37	0.785202	0.472	0.303	7.43476e-33	HomC-e
BLVRA	3.33391e-37	0.666066	0.569	0.39	7.63498e-33	HomC-e
HABP4	3.67631e-37	0.832852	0.359	0.203	8.41911e-33	HomC-e
RALGDS	4.086e-37	1.13901	0.254	0.124	9.35735e-33	HomC-e
SIX1	4.27202e-37	0.707446	0.499	0.32	9.78336e-33	HomC-e
LMF2	4.38513e-37	0.901037	0.357	0.202	1.00424e-32	HomC-e
CRK	5.00188e-37	0.641916	0.633	0.47	1.14548e-32	HomC-e
KIF22	5.24624e-37	0.822881	0.412	0.248	1.20144e-32	HomC-e
SNHG10	5.2694e-37	0.979956	0.28	0.142	1.20675e-32	HomC-e
METTL16	5.30044e-37	0.868528	0.308	0.161	1.21385e-32	HomC-e
ACTR1B	6.0561e-37	0.987335	0.295	0.154	1.38691e-32	HomC-e
SEMA3B	6.26813e-37	0.90155	0.443	0.274	1.43547e-32	HomC-e
CELF1	7.18668e-37	0.825345	0.343	0.186	1.64582e-32	HomC-e
SRP72	7.7348e-37	0.530167	0.749	0.597	1.77135e-32	HomC-e
PPP1CC	9.13548e-37	0.633584	0.616	0.442	2.09212e-32	HomC-e
CDIPT	1.05541e-36	0.700276	0.561	0.382	2.41699e-32	HomC-e
TBC1D15	1.27746e-36	0.689303	0.568	0.399	2.92551e-32	HomC-e
FNTA	1.32159e-36	0.638489	0.587	0.414	3.02658e-32	HomC-e
ECD	1.99714e-36	0.938253	0.32	0.171	4.57366e-32	HomC-e
NAA15	2.07549e-36	0.751611	0.396	0.231	4.75307e-32	HomC-e
MCMBP	2.19565e-36	0.911992	0.279	0.141	5.02826e-32	HomC-e
NUDC	2.50817e-36	0.396627	0.866	0.767	5.74397e-32	HomC-e
GMPR2	2.59768e-36	0.665594	0.581	0.41	5.94895e-32	HomC-e
ZNF771	3.28992e-36	0.829074	0.329	0.179	7.53424e-32	HomC-e
GSTM4	3.43717e-36	0.966564	0.261	0.129	7.87145e-32	HomC-e
TAPBP	4.89925e-36	0.609168	0.665	0.496	1.12198e-31	HomC-e
RAB5B	6.0234e-36	0.771391	0.404	0.241	1.37942e-31	HomC-e
PLBD2	6.26582e-36	0.853571	0.348	0.194	1.43494e-31	HomC-e
ZCCHC8	6.79642e-36	0.824235	0.359	0.203	1.55645e-31	HomC-e
LZTS2	7.37517e-36	0.764397	0.435	0.265	1.68899e-31	HomC-e
ATP6V0A1	7.38913e-36	0.808548	0.48	0.315	1.69218e-31	HomC-e
RBM6	7.65196e-36	0.835639	0.42	0.253	1.75238e-31	HomC-e
CAPZB	7.88167e-36	0.581909	0.662	0.504	1.80498e-31	HomC-e
C4orf3	7.98439e-36	0.318979	0.947	0.914	1.82851e-31	HomC-e
CPD	8.09642e-36	0.884219	0.343	0.193	1.85416e-31	HomC-e
RXRB	8.96069e-36	0.927978	0.31	0.166	2.05209e-31	HomC-e
MKRN2	1.29426e-35	0.84687	0.331	0.182	2.96399e-31	HomC-e
SAFB	1.68136e-35	0.635245	0.528	0.352	3.85048e-31	HomC-e
MED28	1.74054e-35	0.774567	0.416	0.25	3.98601e-31	HomC-e
NCKAP1	1.8647e-35	0.585728	0.697	0.545	4.27035e-31	HomC-e
NISCH	1.86679e-35	0.921567	0.279	0.144	4.27514e-31	HomC-e
TLE3	2.01971e-35	0.847293	0.444	0.278	4.62534e-31	HomC-e
PKIG	2.08403e-35	0.467503	0.773	0.646	4.77263e-31	HomC-e
XBP1	2.12648e-35	0.302563	0.981	0.965	4.86986e-31	HomC-e
SRP68	2.28307e-35	0.765347	0.402	0.239	5.22845e-31	HomC-e
NUB1	2.28354e-35	0.580932	0.635	0.452	5.22955e-31	HomC-e
SEPT1	2.32189e-35	0.706623	0.512	0.343	5.31735e-31	HomC-e
MKLN1	2.61403e-35	0.657413	0.553	0.385	5.98639e-31	HomC-e
IQCK	3.05135e-35	0.782267	0.312	0.166	6.98789e-31	HomC-e
DDR2	3.52968e-35	0.412485	0.923	0.859	8.08332e-31	HomC-e
CTDSP1	4.32631e-35	0.728061	0.472	0.301	9.90769e-31	HomC-e
NOLC1	4.56376e-35	0.663002	0.512	0.335	1.04515e-30	HomC-e
SEC22C	4.8283e-35	0.806926	0.363	0.207	1.10573e-30	HomC-e
ST5	6.06376e-35	0.956526	0.302	0.163	1.38866e-30	HomC-e
NCK1	6.37005e-35	0.664561	0.533	0.356	1.45881e-30	HomC-e
TMEM41A	6.38428e-35	0.863385	0.292	0.153	1.46206e-30	HomC-e
PERP	6.54681e-35	0.628028	0.631	0.467	1.49928e-30	HomC-e
MGAT1	6.79433e-35	0.665875	0.644	0.493	1.55597e-30	HomC-e
ELP2	7.38121e-35	0.662689	0.539	0.365	1.69037e-30	HomC-e
CDO1	7.86758e-35	0.457089	0.975	0.975	1.80175e-30	HomC-e
CAPNS1	7.89572e-35	0.526714	0.709	0.563	1.8082e-30	HomC-e
IMP3	9.77217e-35	0.624533	0.637	0.472	2.23792e-30	HomC-e
EIF2A	9.95992e-35	0.526418	0.764	0.629	2.28092e-30	HomC-e
DCAKD	1.1069e-34	0.82513	0.32	0.174	2.53492e-30	HomC-e
ALDOA	1.1972e-34	0.79354	0.389	0.232	2.7417e-30	HomC-e
CCNDBP1	1.23184e-34	0.69234	0.528	0.358	2.82104e-30	HomC-e
EP300	1.2521e-34	0.710472	0.437	0.268	2.86744e-30	HomC-e
ASL	1.27198e-34	0.743565	0.445	0.276	2.91295e-30	HomC-e
ATP5F1A	1.32022e-34	0.453936	0.797	0.678	3.02344e-30	HomC-e
COQ10B	1.43845e-34	0.537784	0.71	0.566	3.2942e-30	HomC-e
SH3BGRL	1.52475e-34	0.471761	0.821	0.731	3.49184e-30	HomC-e
GFOD1	1.60461e-34	0.801049	0.361	0.208	3.67473e-30	HomC-e
ARHGEF1	1.89037e-34	0.727514	0.427	0.265	4.32914e-30	HomC-e
MRPS2	2.22783e-34	0.850213	0.339	0.19	5.10196e-30	HomC-e
CERS5	2.28649e-34	0.795673	0.38	0.222	5.2363e-30	HomC-e
ARL8A	2.46952e-34	0.710289	0.456	0.289	5.65544e-30	HomC-e
UTP18	2.50697e-34	0.663973	0.464	0.293	5.74121e-30	HomC-e
CNOT9	3.35879e-34	0.955677	0.282	0.149	7.69197e-30	HomC-e
COPS3	3.56087e-34	0.642445	0.528	0.354	8.15475e-30	HomC-e
TXNDC12	3.6721e-34	0.500827	0.721	0.559	8.40947e-30	HomC-e
ZCCHC7	3.67745e-34	0.830862	0.382	0.229	8.42174e-30	HomC-e
FBXW4	3.92694e-34	0.926704	0.296	0.159	8.9931e-30	HomC-e
WASHC4	4.25425e-34	0.873294	0.346	0.198	9.74265e-30	HomC-e
KAT8	4.29344e-34	0.746383	0.397	0.238	9.83242e-30	HomC-e
ELMSAN1	4.4497e-34	0.785329	0.421	0.263	1.01903e-29	HomC-e
HAT1	4.48652e-34	0.555347	0.643	0.467	1.02746e-29	HomC-e
RGS10	6.36182e-34	0.60028	0.723	0.568	1.45692e-29	HomC-e
COTL1	6.48684e-34	0.875607	0.344	0.198	1.48555e-29	HomC-e
MRPS36	7.516e-34	0.59429	0.584	0.415	1.72124e-29	HomC-e
MRNIP	7.62142e-34	0.686798	0.534	0.369	1.74538e-29	HomC-e
ZNF493	8.49746e-34	0.983386	0.255	0.128	1.946e-29	HomC-e
EMD	8.84076e-34	0.602645	0.576	0.411	2.02462e-29	HomC-e
ITSN2	9.54426e-34	0.824409	0.35	0.2	2.18573e-29	HomC-e
LPIN1	1.07931e-33	0.88735	0.348	0.199	2.47173e-29	HomC-e
SSRP1	1.31061e-33	0.805844	0.396	0.239	3.00143e-29	HomC-e
DCAF7	1.41766e-33	0.805667	0.366	0.214	3.24659e-29	HomC-e
TNIP1	1.61118e-33	0.834744	0.384	0.23	3.68977e-29	HomC-e
NCOA4	1.74854e-33	0.695665	0.428	0.264	4.00433e-29	HomC-e
PDXDC1	1.81948e-33	0.69793	0.52	0.355	4.16679e-29	HomC-e
UACA	1.89027e-33	0.777499	0.515	0.36	4.3289e-29	HomC-e
PYM1	1.9517e-33	0.746984	0.356	0.205	4.46959e-29	HomC-e
GLO1	2.65289e-33	0.489304	0.721	0.553	6.07539e-29	HomC-e
TCEAL1	2.68368e-33	0.780999	0.346	0.198	6.1459e-29	HomC-e
BET1L	2.97027e-33	0.774516	0.365	0.215	6.80221e-29	HomC-e
SRP9	3.33047e-33	0.350615	0.895	0.839	7.6271e-29	HomC-e
HERPUD1	3.40292e-33	0.269722	0.994	0.99	7.79303e-29	HomC-e
AHCY	3.5257e-33	0.750608	0.42	0.265	8.0742e-29	HomC-e
ATXN2	4.13045e-33	0.687915	0.533	0.371	9.45913e-29	HomC-e
GPRASP2	4.5926e-33	1.0315	0.255	0.131	1.05175e-28	HomC-e
CNOT7	5.22416e-33	0.643298	0.536	0.368	1.19639e-28	HomC-e
INF2	5.90399e-33	1.04373	0.275	0.146	1.35207e-28	HomC-e
XRCC6	6.15748e-33	0.376063	0.876	0.783	1.41013e-28	HomC-e
AR	7.20779e-33	0.938749	0.322	0.181	1.65066e-28	HomC-e
MTCH1	7.87017e-33	0.572075	0.701	0.567	1.80235e-28	HomC-e
ACTR1A	7.93846e-33	0.852627	0.275	0.143	1.81799e-28	HomC-e
TULP3	8.16497e-33	0.605547	0.553	0.391	1.86986e-28	HomC-e
MAGI1	8.25156e-33	0.999943	0.283	0.154	1.88969e-28	HomC-e
M6PR	9.07864e-33	0.660713	0.472	0.306	2.0791e-28	HomC-e
SS18	1.08316e-32	0.752201	0.4	0.245	2.48055e-28	HomC-e
FOPNL	1.20159e-32	0.902015	0.331	0.194	2.75176e-28	HomC-e
STX5	1.2425e-32	0.638597	0.477	0.309	2.84545e-28	HomC-e
HIP1	1.38861e-32	0.702599	0.472	0.31	3.18005e-28	HomC-e
ITPRIP	1.57338e-32	0.659088	0.606	0.449	3.6032e-28	HomC-e
AKT1S1	1.93233e-32	0.785778	0.405	0.252	4.42522e-28	HomC-e
MTHFD2L	2.16012e-32	0.940097	0.27	0.143	4.94688e-28	HomC-e
DNAJB11	2.30297e-32	0.696863	0.577	0.423	5.27402e-28	HomC-e
LRIG3	2.74604e-32	0.799384	0.396	0.243	6.2887e-28	HomC-e
USP8	3.05361e-32	0.68879	0.576	0.415	6.99307e-28	HomC-e
AC016831.7	4.54892e-32	0.751813	0.39	0.236	1.04175e-27	HomC-e
PLEKHB2	4.89146e-32	0.672755	0.476	0.31	1.12019e-27	HomC-e
GGA2	5.00293e-32	0.872819	0.275	0.145	1.14572e-27	HomC-e
EMILIN1	5.4524e-32	0.687157	0.538	0.376	1.24865e-27	HomC-e
RYK	6.63763e-32	0.619214	0.587	0.424	1.52008e-27	HomC-e
SLC25A33	6.68997e-32	0.573202	0.644	0.483	1.53207e-27	HomC-e
MED29	6.99029e-32	0.644911	0.528	0.366	1.60085e-27	HomC-e
ABCB9	8.56319e-32	1.05893	0.259	0.136	1.96106e-27	HomC-e
ZNF275	8.7453e-32	0.983193	0.266	0.141	2.00276e-27	HomC-e
PPM1A	9.36209e-32	0.77353	0.347	0.201	2.14401e-27	HomC-e
ZNF83	1.07812e-31	0.740613	0.351	0.203	2.469e-27	HomC-e
SART1	1.27566e-31	0.735548	0.378	0.226	2.92138e-27	HomC-e
SIAH2	1.29938e-31	0.491909	0.681	0.514	2.97571e-27	HomC-e
PDCD6IP	1.42271e-31	0.644112	0.528	0.365	3.25815e-27	HomC-e
TOMM22	1.43869e-31	0.620573	0.577	0.415	3.29475e-27	HomC-e
MED26	1.5005e-31	0.89086	0.293	0.16	3.4363e-27	HomC-e
TAF15	1.63807e-31	0.620787	0.559	0.391	3.75133e-27	HomC-e
SLC38A1	1.65196e-31	0.658146	0.559	0.394	3.78315e-27	HomC-e
MFSD14B	2.16958e-31	0.752047	0.361	0.214	4.96856e-27	HomC-e
SUN1	2.24195e-31	0.719592	0.504	0.343	5.13429e-27	HomC-e
LRRC41	2.46634e-31	0.66784	0.468	0.304	5.64817e-27	HomC-e
JAGN1	2.74553e-31	0.652169	0.564	0.406	6.28755e-27	HomC-e
SPTLC1	3.75309e-31	0.679467	0.507	0.347	8.59494e-27	HomC-e
CLK3	4.67384e-31	0.63862	0.408	0.253	1.07036e-26	HomC-e
PDE12	4.7625e-31	0.878151	0.301	0.167	1.09066e-26	HomC-e
ATAD1	5.22922e-31	0.707361	0.444	0.285	1.19754e-26	HomC-e
ANG	5.42528e-31	0.562203	0.693	0.547	1.24244e-26	HomC-e
DCP1A	5.53299e-31	0.63616	0.525	0.363	1.26711e-26	HomC-e
PABPN1	6.5321e-31	0.601452	0.562	0.398	1.49592e-26	HomC-e
COPS8	6.91437e-31	0.518895	0.621	0.461	1.58346e-26	HomC-e
TANK	7.34667e-31	0.710183	0.454	0.296	1.68246e-26	HomC-e
RPA2	7.59776e-31	0.611888	0.497	0.333	1.73996e-26	HomC-e
TATDN1	7.66015e-31	0.606051	0.556	0.388	1.75425e-26	HomC-e
RNF14	7.92273e-31	0.86943	0.25	0.129	1.81439e-26	HomC-e
LRRC58	8.21627e-31	0.722559	0.401	0.248	1.88161e-26	HomC-e
APMAP	8.4292e-31	0.766977	0.337	0.193	1.93037e-26	HomC-e
ZBTB7A	1.2172e-30	0.536763	0.7	0.547	2.78752e-26	HomC-e
ATG12	1.31679e-30	0.530524	0.622	0.462	3.01558e-26	HomC-e
SAP30	1.53077e-30	0.340109	0.857	0.75	3.50561e-26	HomC-e
ZNF33A	1.58278e-30	0.721264	0.396	0.245	3.62472e-26	HomC-e
DHX15	1.59309e-30	0.535268	0.624	0.46	3.64833e-26	HomC-e
POLR2C	1.69268e-30	0.502275	0.693	0.539	3.87642e-26	HomC-e
RBM22	1.94306e-30	0.660055	0.489	0.331	4.44979e-26	HomC-e
FBXO3	2.04742e-30	0.846797	0.279	0.15	4.6888e-26	HomC-e
PRDX6	2.14395e-30	0.288007	0.956	0.929	4.90986e-26	HomC-e
PHTF1	2.18536e-30	0.873734	0.252	0.131	5.0047e-26	HomC-e
ZNF655	2.27988e-30	0.749351	0.364	0.219	5.22116e-26	HomC-e
RFNG	2.45818e-30	0.526147	0.664	0.507	5.62949e-26	HomC-e
CHMP1A	2.50353e-30	0.804524	0.295	0.161	5.73333e-26	HomC-e
CLDN12	3.01341e-30	0.88764	0.26	0.138	6.901e-26	HomC-e
ATXN10	3.07544e-30	0.50044	0.686	0.536	7.04306e-26	HomC-e
NT5C2	3.30978e-30	0.833177	0.294	0.162	7.57972e-26	HomC-e
MYNN	3.4295e-30	0.735751	0.313	0.175	7.85389e-26	HomC-e
CAMLG	3.49214e-30	0.356279	0.902	0.858	7.99735e-26	HomC-e
SEC23A	3.67638e-30	0.558393	0.592	0.424	8.41927e-26	HomC-e
DDRGK1	3.86165e-30	0.667822	0.512	0.353	8.84357e-26	HomC-e
AC068888.1	4.14234e-30	0.455377	0.741	0.605	9.48637e-26	HomC-e
SDK2	5.52915e-30	0.747181	0.46	0.311	1.26623e-25	HomC-e
RCOR3	6.15563e-30	0.695317	0.376	0.227	1.4097e-25	HomC-e
TNFSF12	6.36373e-30	0.721516	0.403	0.253	1.45736e-25	HomC-e
MAP3K3	7.58198e-30	0.879359	0.307	0.174	1.73635e-25	HomC-e
KXD1	7.7875e-30	0.601044	0.508	0.351	1.78342e-25	HomC-e
MET	8.5841e-30	0.868127	0.254	0.133	1.96584e-25	HomC-e
SH3GL1	9.01472e-30	0.723037	0.396	0.247	2.06446e-25	HomC-e
ARMCX3	9.01562e-30	0.466748	0.753	0.648	2.06467e-25	HomC-e
ITGB5	9.02038e-30	0.626882	0.58	0.424	2.06576e-25	HomC-e
ZNF787	1.03528e-29	0.76679	0.342	0.201	2.37088e-25	HomC-e
ZBED5	1.08844e-29	0.71159	0.345	0.2	2.49263e-25	HomC-e
SLC30A1	1.1569e-29	0.970522	0.401	0.259	2.64942e-25	HomC-e
YIPF4	1.17154e-29	0.61397	0.532	0.378	2.68295e-25	HomC-e
EI24	1.28258e-29	0.618136	0.486	0.326	2.93723e-25	HomC-e
LASP1	1.3313e-29	0.767714	0.354	0.214	3.04882e-25	HomC-e
UBXN1	1.33705e-29	0.400264	0.849	0.771	3.06198e-25	HomC-e
RSPRY1	1.42127e-29	0.675284	0.417	0.261	3.25485e-25	HomC-e
CFL2	1.69158e-29	0.629708	0.588	0.442	3.87388e-25	HomC-e
SYBU	1.69659e-29	0.739135	0.341	0.201	3.88535e-25	HomC-e
RHOC	1.73156e-29	0.356518	0.88	0.798	3.96545e-25	HomC-e
PEG3	1.94578e-29	1.00802	0.3	0.171	4.45602e-25	HomC-e
VAT1	2.1292e-29	0.691077	0.439	0.287	4.87607e-25	HomC-e
DLD	2.27508e-29	0.892932	0.254	0.134	5.21017e-25	HomC-e
SRSF5	2.36937e-29	0.295515	0.935	0.895	5.42609e-25	HomC-e
FARSB	2.9703e-29	0.902478	0.252	0.134	6.80228e-25	HomC-e
MAD2L1BP	3.62878e-29	0.798608	0.296	0.166	8.31028e-25	HomC-e
GTPBP1	3.71591e-29	0.81982	0.285	0.158	8.50981e-25	HomC-e
MEAF6	3.79593e-29	0.486675	0.645	0.491	8.69305e-25	HomC-e
CRTC3	4.12312e-29	0.834089	0.273	0.148	9.44236e-25	HomC-e
PHF23	4.34811e-29	0.789755	0.314	0.179	9.95761e-25	HomC-e
SLC30A7	4.67446e-29	0.813898	0.375	0.234	1.0705e-24	HomC-e
CLN5	5.03723e-29	0.707592	0.479	0.324	1.15358e-24	HomC-e
CTBS	5.64126e-29	0.407643	0.809	0.697	1.2919e-24	HomC-e
ZNF800	5.65054e-29	0.59484	0.523	0.359	1.29403e-24	HomC-e
AC093323.1	6.29264e-29	0.834563	0.257	0.137	1.44108e-24	HomC-e
DARS	6.7788e-29	0.473848	0.761	0.638	1.55241e-24	HomC-e
JKAMP	7.52718e-29	0.555281	0.556	0.39	1.7238e-24	HomC-e
MAFK	8.11393e-29	0.711232	0.428	0.28	1.85817e-24	HomC-e
RAD23A	8.29438e-29	0.432974	0.792	0.68	1.8995e-24	HomC-e
RPF2	9.46618e-29	0.672834	0.471	0.317	2.16785e-24	HomC-e
AQR	9.51526e-29	0.811689	0.312	0.182	2.17909e-24	HomC-e
STC2	9.70479e-29	1.18524	0.782	0.756	2.22249e-24	HomC-e
PHF21A	9.77166e-29	0.792219	0.295	0.165	2.23781e-24	HomC-e
GOLT1B	1.28588e-28	0.546475	0.596	0.436	2.9448e-24	HomC-e
GOLPH3	1.37302e-28	0.511502	0.599	0.444	3.14436e-24	HomC-e
MIR99AHG	1.43638e-28	0.686278	0.477	0.324	3.28946e-24	HomC-e
SSR1	1.47455e-28	0.461686	0.775	0.662	3.37686e-24	HomC-e
PIP5K1A	1.48059e-28	0.675683	0.383	0.236	3.3907e-24	HomC-e
WAC-AS1	1.48852e-28	0.815609	0.352	0.215	3.40887e-24	HomC-e
B3GAT3	1.71966e-28	0.678688	0.493	0.339	3.9382e-24	HomC-e
RAB11A	1.89213e-28	0.566217	0.57	0.415	4.33316e-24	HomC-e
CRYL1	1.89507e-28	0.576468	0.558	0.4	4.3399e-24	HomC-e
FBXL5	1.94421e-28	0.86178	0.313	0.183	4.45243e-24	HomC-e
TTC32	1.97341e-28	0.679533	0.396	0.248	4.51931e-24	HomC-e
ILF3	2.02085e-28	0.540037	0.59	0.432	4.62795e-24	HomC-e
NASP	2.30547e-28	0.393779	0.815	0.708	5.27976e-24	HomC-e
PTGR2	2.39507e-28	0.834777	0.255	0.137	5.48494e-24	HomC-e
AL135925.1	2.48237e-28	0.749042	0.352	0.215	5.68487e-24	HomC-e
STEAP3	3.24266e-28	0.714965	0.431	0.285	7.42601e-24	HomC-e
MIR210HG	3.37367e-28	0.67606	0.558	0.409	7.72603e-24	HomC-e
JDP2	3.55338e-28	0.629569	0.53	0.377	8.1376e-24	HomC-e
VAPB	3.68101e-28	0.740614	0.326	0.192	8.42988e-24	HomC-e
CDK13	3.81287e-28	0.653576	0.54	0.387	8.73186e-24	HomC-e
TOB2	4.02667e-28	0.476891	0.751	0.623	9.22149e-24	HomC-e
MIR193BHG	4.33702e-28	0.742153	0.338	0.202	9.93221e-24	HomC-e
ZSCAN18	4.40188e-28	0.595739	0.428	0.273	1.00807e-23	HomC-e
NPAT	4.63995e-28	0.784236	0.282	0.156	1.06259e-23	HomC-e
ISY1	6.66209e-28	0.70127	0.35	0.212	1.52568e-23	HomC-e
TRABD	6.6943e-28	0.892697	0.273	0.153	1.53306e-23	HomC-e
KARS	7.74458e-28	0.675094	0.425	0.275	1.77359e-23	HomC-e
MAD2L2	9.17435e-28	0.73736	0.305	0.176	2.10102e-23	HomC-e
FUNDC2	9.43323e-28	0.470357	0.735	0.613	2.1603e-23	HomC-e
RBBP5	1.00992e-27	0.859224	0.328	0.196	2.31283e-23	HomC-e
NEMF	1.07917e-27	0.59224	0.51	0.355	2.4714e-23	HomC-e
PPIF	1.1061e-27	0.796869	0.314	0.183	2.53309e-23	HomC-e
NTN4	1.26411e-27	0.804896	0.487	0.344	2.89493e-23	HomC-e
PIAS2	1.39001e-27	0.793482	0.328	0.196	3.18326e-23	HomC-e
C1orf21	1.40188e-27	0.441171	0.772	0.667	3.21044e-23	HomC-e
RAB11FIP5	1.40831e-27	0.583865	0.532	0.375	3.22517e-23	HomC-e
AC016831.1	1.41853e-27	0.944461	0.326	0.197	3.24857e-23	HomC-e
GPANK1	1.51447e-27	0.719342	0.369	0.228	3.4683e-23	HomC-e
PI4KB	1.59043e-27	0.877438	0.279	0.157	3.64224e-23	HomC-e
DDX39B	1.70409e-27	0.860426	0.275	0.154	3.90253e-23	HomC-e
MMGT1	1.70647e-27	0.785957	0.341	0.206	3.90799e-23	HomC-e
SLC10A3	1.77333e-27	0.786019	0.341	0.208	4.0611e-23	HomC-e
ITFG1	1.80308e-27	0.5735	0.554	0.389	4.12924e-23	HomC-e
CHMP4A	1.81227e-27	0.580722	0.601	0.458	4.15027e-23	HomC-e
ADAM15	2.23168e-27	0.835688	0.267	0.146	5.11078e-23	HomC-e
PTMS	2.30621e-27	0.282209	0.964	0.946	5.28144e-23	HomC-e
OSER1	2.60442e-27	0.406286	0.774	0.672	5.96437e-23	HomC-e
UBE2G2	2.8176e-27	0.619251	0.463	0.307	6.45258e-23	HomC-e
PSMF1	2.89743e-27	0.571254	0.544	0.39	6.6354e-23	HomC-e
MKNK2	3.07233e-27	0.49554	0.666	0.511	7.03595e-23	HomC-e
STK11	3.30107e-27	0.831519	0.303	0.177	7.55979e-23	HomC-e
RBM7	4.05211e-27	0.466012	0.694	0.551	9.27974e-23	HomC-e
WIPF2	4.12979e-27	0.645555	0.355	0.217	9.45764e-23	HomC-e
VEZT	4.31112e-27	0.732903	0.356	0.221	9.8729e-23	HomC-e
LAS1L	4.5229e-27	0.697256	0.305	0.176	1.03579e-22	HomC-e
IRS2	5.32754e-27	0.490129	0.65	0.515	1.22006e-22	HomC-e
ILF2	5.44864e-27	0.373752	0.853	0.756	1.24779e-22	HomC-e
TRIM23	5.53011e-27	0.732718	0.319	0.189	1.26645e-22	HomC-e
INTS3	6.00444e-27	0.825557	0.259	0.143	1.37508e-22	HomC-e
GCH1	6.08413e-27	0.653772	0.407	0.26	1.39333e-22	HomC-e
TBCC	6.3583e-27	0.691092	0.359	0.221	1.45611e-22	HomC-e
CFL1	7.40182e-27	0.291661	0.951	0.949	1.69509e-22	HomC-e
ZBTB1	7.65293e-27	0.664623	0.398	0.254	1.7526e-22	HomC-e
RAB3GAP1	1.00574e-26	0.630389	0.359	0.218	2.30324e-22	HomC-e
TOGARAM1	1.05206e-26	0.751744	0.259	0.141	2.40932e-22	HomC-e
CLIC1	1.29752e-26	0.265926	0.936	0.898	2.97146e-22	HomC-e
NRBP1	1.31863e-26	0.528311	0.55	0.392	3.01979e-22	HomC-e
ETS2	1.32448e-26	0.49427	0.737	0.622	3.03319e-22	HomC-e
SNX17	1.33237e-26	0.460856	0.658	0.51	3.05125e-22	HomC-e
CAPZA2	1.41592e-26	0.378255	0.765	0.617	3.2426e-22	HomC-e
MPDZ	1.477e-26	0.679565	0.372	0.235	3.38247e-22	HomC-e
LIFR	1.50973e-26	0.674855	0.48	0.33	3.45743e-22	HomC-e
EID3	1.8118e-26	0.787561	0.328	0.197	4.14919e-22	HomC-e
FN3KRP	1.85228e-26	0.756749	0.291	0.166	4.24191e-22	HomC-e
UTP3	1.87186e-26	0.614551	0.42	0.27	4.28675e-22	HomC-e
TMX1	1.94161e-26	0.531846	0.496	0.334	4.44648e-22	HomC-e
CORO1B	2.00557e-26	0.712456	0.291	0.167	4.59295e-22	HomC-e
SPART	2.09831e-26	0.433073	0.696	0.538	4.80534e-22	HomC-e
ZBTB20	2.53523e-26	0.300248	0.92	0.868	5.80592e-22	HomC-e
FAM20C	2.61882e-26	0.465408	0.767	0.653	5.99735e-22	HomC-e
NELFB	3.3279e-26	0.699914	0.323	0.193	7.62122e-22	HomC-e
CCNL2	3.4166e-26	0.810166	0.335	0.204	7.82435e-22	HomC-e
ZNF581	4.00775e-26	0.775912	0.315	0.189	9.17814e-22	HomC-e
NFATC1	4.10592e-26	0.466239	0.722	0.604	9.40296e-22	HomC-e
ABCA5	4.68127e-26	0.562225	0.633	0.486	1.07206e-21	HomC-e
PEF1	4.90941e-26	0.541736	0.473	0.321	1.1243e-21	HomC-e
POR	4.9145e-26	0.773427	0.307	0.18	1.12547e-21	HomC-e
ANKRD40	5.70102e-26	0.714571	0.279	0.158	1.30559e-21	HomC-e
GLMP	5.80836e-26	0.637157	0.356	0.217	1.33017e-21	HomC-e
EPS8	5.90449e-26	0.390174	0.823	0.714	1.35219e-21	HomC-e
ARID4A	6.63918e-26	0.532507	0.527	0.379	1.52044e-21	HomC-e
TMEM245	6.81492e-26	0.769921	0.271	0.154	1.56069e-21	HomC-e
ABR	8.17283e-26	0.757874	0.305	0.18	1.87166e-21	HomC-e
SORBS1	9.01545e-26	0.826195	0.256	0.142	2.06463e-21	HomC-e
GTPBP6	1.24273e-25	0.56463	0.474	0.323	2.84598e-21	HomC-e
PGAM1	1.26478e-25	0.281485	0.947	0.922	2.89646e-21	HomC-e
COQ10A	1.37986e-25	0.653345	0.327	0.195	3.16002e-21	HomC-e
UBAP1	1.86717e-25	0.600554	0.385	0.244	4.27601e-21	HomC-e
DVL1	1.9137e-25	0.845717	0.307	0.184	4.38257e-21	HomC-e
OTUB1	2.11099e-25	0.68175	0.337	0.206	4.83438e-21	HomC-e
FBXO32	2.16153e-25	0.812766	0.272	0.157	4.95011e-21	HomC-e
STT3B	2.16878e-25	0.539884	0.581	0.438	4.96673e-21	HomC-e
TIMP2	2.32536e-25	0.328926	0.91	0.857	5.32531e-21	HomC-e
PLRG1	2.53728e-25	0.525566	0.455	0.299	5.81063e-21	HomC-e
ZNF672	2.56728e-25	0.810589	0.259	0.145	5.87934e-21	HomC-e
NDFIP2	2.69156e-25	0.667493	0.355	0.22	6.16394e-21	HomC-e
RTCA	2.71146e-25	0.699719	0.359	0.226	6.20951e-21	HomC-e
UBTD1	2.94494e-25	0.71029	0.308	0.183	6.74421e-21	HomC-e
IST1	2.97568e-25	0.49898	0.577	0.418	6.8146e-21	HomC-e
SF3B4	3.09077e-25	0.62312	0.418	0.275	7.07817e-21	HomC-e
CTNND1	3.51156e-25	0.878968	0.255	0.142	8.04181e-21	HomC-e
RNF145	3.51433e-25	0.665424	0.425	0.282	8.04817e-21	HomC-e
POU2F1	3.64187e-25	0.766618	0.309	0.185	8.34024e-21	HomC-e
RLF	3.69108e-25	0.520958	0.527	0.37	8.45294e-21	HomC-e
TADA3	3.74454e-25	0.467745	0.61	0.46	8.57538e-21	HomC-e
ZNFX1	3.74564e-25	0.675206	0.376	0.243	8.57789e-21	HomC-e
DDX6	3.80631e-25	0.448922	0.67	0.534	8.71682e-21	HomC-e
PEX19	3.88908e-25	0.772097	0.264	0.15	8.90637e-21	HomC-e
TPM1	4.23195e-25	0.607227	0.495	0.351	9.69159e-21	HomC-e
MTHFD2	4.42512e-25	0.54779	0.682	0.553	1.0134e-20	HomC-e
NR2C1	4.71188e-25	0.741924	0.261	0.146	1.07907e-20	HomC-e
IFI16	5.23551e-25	0.633009	0.471	0.324	1.19898e-20	HomC-e
PSMA1	6.40032e-25	0.361976	0.821	0.727	1.46574e-20	HomC-e
MAP3K20	6.97624e-25	0.715081	0.36	0.228	1.59763e-20	HomC-e
CERK	7.18521e-25	0.653094	0.38	0.245	1.64548e-20	HomC-e
KLHL42	7.23065e-25	0.705524	0.332	0.204	1.65589e-20	HomC-e
GOT1	7.85637e-25	0.675544	0.385	0.249	1.79919e-20	HomC-e
PRPS1	7.93248e-25	0.604898	0.449	0.305	1.81662e-20	HomC-e
HPS1	8.98993e-25	0.772474	0.27	0.155	2.05878e-20	HomC-e
ATM	1.05812e-24	0.646869	0.476	0.334	2.4232e-20	HomC-e
PPM1D	1.07281e-24	0.736199	0.339	0.213	2.45683e-20	HomC-e
AC084816.1	1.11366e-24	0.818513	0.286	0.168	2.5504e-20	HomC-e
MLX	1.24979e-24	0.772867	0.255	0.143	2.86215e-20	HomC-e
TWSG1	1.42473e-24	0.484125	0.659	0.511	3.26278e-20	HomC-e
PLEKHA4	1.44559e-24	0.809031	0.284	0.167	3.31055e-20	HomC-e
FUBP3	1.49896e-24	0.713432	0.319	0.193	3.43276e-20	HomC-e
RB1CC1	1.6255e-24	0.519328	0.606	0.463	3.72256e-20	HomC-e
MLF1	1.70932e-24	0.420833	0.664	0.51	3.91452e-20	HomC-e
BRMS1	1.95148e-24	0.763337	0.311	0.187	4.46908e-20	HomC-e
DXO	1.99381e-24	0.679601	0.332	0.203	4.56603e-20	HomC-e
NFATC2IP	2.15185e-24	0.785275	0.258	0.146	4.92795e-20	HomC-e
WDR1	2.26024e-24	0.50907	0.502	0.352	5.17617e-20	HomC-e
DYM	2.26877e-24	0.625626	0.414	0.275	5.19571e-20	HomC-e
DRG1	2.67189e-24	0.599374	0.396	0.259	6.1189e-20	HomC-e
OLA1	2.67913e-24	0.611743	0.475	0.334	6.13547e-20	HomC-e
SBF2	2.77188e-24	0.752619	0.275	0.159	6.34788e-20	HomC-e
TMEM243	2.80868e-24	0.417202	0.725	0.604	6.43216e-20	HomC-e
SAFB2	2.96116e-24	0.463485	0.624	0.476	6.78136e-20	HomC-e
PIGH	3.58292e-24	0.51604	0.549	0.396	8.20525e-20	HomC-e
PAF1	3.70357e-24	0.583706	0.392	0.253	8.48155e-20	HomC-e
KIAA1191	3.71002e-24	0.551766	0.509	0.37	8.49632e-20	HomC-e
HMG20B	3.75174e-24	0.54464	0.446	0.298	8.59186e-20	HomC-e
PGRMC1	4.08226e-24	0.423339	0.682	0.538	9.34877e-20	HomC-e
USP22	4.43727e-24	0.526156	0.461	0.314	1.01618e-19	HomC-e
FBXO33	4.5298e-24	0.664115	0.425	0.289	1.03737e-19	HomC-e
TMEM91	4.7348e-24	0.69724	0.365	0.235	1.08432e-19	HomC-e
ZNF622	5.34564e-24	0.451461	0.669	0.523	1.22421e-19	HomC-e
TTC19	5.6214e-24	0.510009	0.584	0.451	1.28736e-19	HomC-e
ATP2B1	5.89457e-24	0.415628	0.664	0.519	1.34992e-19	HomC-e
ZCCHC24	6.09106e-24	0.797324	0.261	0.15	1.39491e-19	HomC-e
SAMD8	6.2907e-24	0.634176	0.347	0.218	1.44063e-19	HomC-e
DYNC2H1	6.90003e-24	0.779597	0.28	0.165	1.58018e-19	HomC-e
NUP54	7.05566e-24	0.557751	0.376	0.238	1.61582e-19	HomC-e
THRAP3	7.42016e-24	0.461513	0.681	0.547	1.69929e-19	HomC-e
FAM168B	7.61387e-24	0.622621	0.397	0.257	1.74365e-19	HomC-e
CBWD5	7.76712e-24	0.793476	0.306	0.185	1.77875e-19	HomC-e
DYRK1A	8.77212e-24	0.59947	0.439	0.295	2.0089e-19	HomC-e
SOD2	8.91556e-24	0.322997	0.979	0.922	2.04175e-19	HomC-e
SLC39A1	9.69296e-24	0.501006	0.663	0.525	2.21979e-19	HomC-e
OSTM1	1.10425e-23	0.665619	0.295	0.175	2.52884e-19	HomC-e
LARP1	1.12473e-23	0.568614	0.476	0.337	2.57575e-19	HomC-e
PNP	1.20609e-23	0.430528	0.769	0.657	2.76206e-19	HomC-e
MUT	1.61353e-23	0.636199	0.377	0.244	3.69514e-19	HomC-e
NUMA1	1.62946e-23	0.535633	0.562	0.418	3.73163e-19	HomC-e
ZRANB2	1.63117e-23	0.34172	0.777	0.66	3.73554e-19	HomC-e
HACL1	1.68478e-23	0.687187	0.287	0.17	3.85831e-19	HomC-e
ERP44	1.69188e-23	0.420382	0.666	0.519	3.87457e-19	HomC-e
NCOR2	1.73556e-23	0.543306	0.526	0.383	3.97459e-19	HomC-e
BCLAF1	1.93414e-23	0.489809	0.641	0.498	4.42937e-19	HomC-e
RRM1	2.02201e-23	0.783574	0.287	0.172	4.63061e-19	HomC-e
PSME1	2.16592e-23	0.535473	0.582	0.445	4.96018e-19	HomC-e
IDH1	2.24519e-23	0.607504	0.417	0.283	5.14171e-19	HomC-e
UBE2E1	2.26474e-23	0.536386	0.497	0.354	5.18649e-19	HomC-e
LYRM2	2.35206e-23	0.551562	0.404	0.265	5.38646e-19	HomC-e
SDR39U1	2.49268e-23	0.619447	0.376	0.241	5.70848e-19	HomC-e
CHKA	2.54944e-23	0.499258	0.496	0.353	5.83848e-19	HomC-e
NEU1	2.74176e-23	0.52683	0.555	0.415	6.27889e-19	HomC-e
ERGIC3	2.91697e-23	0.382169	0.77	0.661	6.68015e-19	HomC-e
CDS2	3.06521e-23	0.757259	0.289	0.174	7.01963e-19	HomC-e
BBS4	3.27405e-23	0.72345	0.287	0.17	7.4979e-19	HomC-e
RLIM	3.35813e-23	0.532164	0.49	0.344	7.69045e-19	HomC-e
TM2D1	3.44076e-23	0.377353	0.779	0.665	7.8797e-19	HomC-e
LDOC1	4.00404e-23	0.685121	0.335	0.21	9.16965e-19	HomC-e
HMBOX1	4.22348e-23	0.754511	0.259	0.149	9.67219e-19	HomC-e
SEMA4C	4.51548e-23	0.680646	0.293	0.175	1.03409e-18	HomC-e
DICER1	4.51821e-23	0.696706	0.353	0.227	1.03472e-18	HomC-e
TMEM47	4.5523e-23	0.489109	0.558	0.409	1.04252e-18	HomC-e
INTS10	4.69758e-23	0.532796	0.499	0.356	1.07579e-18	HomC-e
RBMXL1	4.82153e-23	0.661479	0.326	0.202	1.10418e-18	HomC-e
SCYL1	5.36715e-23	0.590686	0.434	0.296	1.22913e-18	HomC-e
PSEN1	5.4121e-23	0.790711	0.253	0.144	1.23943e-18	HomC-e
FBXL3	5.47916e-23	0.555058	0.436	0.293	1.25478e-18	HomC-e
BRWD1	5.67531e-23	0.585746	0.382	0.249	1.2997e-18	HomC-e
EFS	6.31807e-23	0.518605	0.495	0.349	1.4469e-18	HomC-e
NABP2	6.34491e-23	0.660532	0.315	0.194	1.45305e-18	HomC-e
SLC11A2	6.63862e-23	0.637763	0.347	0.221	1.52031e-18	HomC-e
SCAF11	7.41912e-23	0.360989	0.832	0.734	1.69905e-18	HomC-e
SLC2A4RG	7.5277e-23	0.532938	0.475	0.332	1.72392e-18	HomC-e
TMEM123	7.86829e-23	0.563069	0.442	0.307	1.80192e-18	HomC-e
GALNT10	8.11287e-23	0.638413	0.421	0.289	1.85793e-18	HomC-e
WDR61	8.87496e-23	0.410886	0.67	0.536	2.03245e-18	HomC-e
TCEAL8	9.94278e-23	0.419213	0.681	0.557	2.27699e-18	HomC-e
TNS1	1.00945e-22	0.752193	0.385	0.261	2.31173e-18	HomC-e
TRIOBP	1.1226e-22	0.5508	0.455	0.312	2.57086e-18	HomC-e
WDR26	1.12919e-22	0.632438	0.397	0.269	2.58595e-18	HomC-e
SUPT5H	1.12942e-22	0.522173	0.504	0.367	2.58648e-18	HomC-e
TTC9C	1.15446e-22	0.776444	0.275	0.165	2.64383e-18	HomC-e
XPC	1.24904e-22	0.65709	0.287	0.171	2.86042e-18	HomC-e
TMED5	1.27485e-22	0.436656	0.627	0.479	2.91954e-18	HomC-e
CLNS1A	1.35123e-22	0.454587	0.722	0.595	3.09445e-18	HomC-e
PPA2	1.54135e-22	0.587433	0.38	0.25	3.52985e-18	HomC-e
GGPS1	1.56298e-22	0.500038	0.433	0.294	3.57938e-18	HomC-e
SAP30BP	1.58817e-22	0.495005	0.415	0.276	3.63706e-18	HomC-e
DNPEP	1.65891e-22	0.70355	0.319	0.202	3.79907e-18	HomC-e
TBX15	1.70656e-22	0.463398	0.524	0.375	3.90819e-18	HomC-e
MRFAP1L1	1.71726e-22	0.713327	0.283	0.168	3.93269e-18	HomC-e
NR1D2	1.96408e-22	0.540948	0.451	0.313	4.49794e-18	HomC-e
ADNP2	2.06292e-22	0.745485	0.294	0.178	4.7243e-18	HomC-e
PTBP1	2.17603e-22	0.46769	0.62	0.479	4.98332e-18	HomC-e
GNS	2.24555e-22	0.629173	0.326	0.204	5.14253e-18	HomC-e
MAPK3	2.27464e-22	0.580904	0.441	0.306	5.20914e-18	HomC-e
ZBTB44	2.35285e-22	0.71708	0.334	0.213	5.38825e-18	HomC-e
C9orf78	2.43335e-22	0.461409	0.624	0.496	5.57261e-18	HomC-e
MIS12	2.47495e-22	0.53369	0.381	0.246	5.66787e-18	HomC-e
RAD1	2.63016e-22	0.600265	0.403	0.269	6.02333e-18	HomC-e
MAP7D1	2.66156e-22	0.595259	0.367	0.237	6.09525e-18	HomC-e
USP47	2.86684e-22	0.468377	0.619	0.477	6.56536e-18	HomC-e
UPF3A	2.96049e-22	0.491167	0.571	0.436	6.77981e-18	HomC-e
MIR222HG	3.06302e-22	0.99497	0.263	0.16	7.01463e-18	HomC-e
AKAP8	3.06325e-22	0.68578	0.255	0.146	7.01515e-18	HomC-e
SIX4	3.39424e-22	0.642589	0.336	0.214	7.77315e-18	HomC-e
LEPROT	3.94261e-22	0.299526	0.865	0.799	9.02898e-18	HomC-e
BCL6	4.18243e-22	0.462953	0.659	0.524	9.57818e-18	HomC-e
CAV2	4.33935e-22	0.464245	0.611	0.477	9.93754e-18	HomC-e
PAPSS1	4.58595e-22	0.415351	0.674	0.542	1.05023e-17	HomC-e
SF3A3	4.72086e-22	0.57088	0.476	0.334	1.08112e-17	HomC-e
GINM1	4.79264e-22	0.405125	0.711	0.58	1.09756e-17	HomC-e
CRY2	5.06554e-22	0.706805	0.285	0.173	1.16006e-17	HomC-e
CAMK2D	5.15238e-22	0.647177	0.397	0.268	1.17995e-17	HomC-e
BRK1	5.2914e-22	0.254796	0.916	0.889	1.21178e-17	HomC-e
CYB5B	5.36924e-22	0.547119	0.397	0.261	1.22961e-17	HomC-e
DCAF10	5.37571e-22	0.596332	0.341	0.216	1.23109e-17	HomC-e
LRRC42	5.39828e-22	0.652123	0.319	0.198	1.23626e-17	HomC-e
HOXC10	5.64038e-22	0.485619	0.605	0.466	1.2917e-17	HomC-e
POLDIP3	6.25201e-22	0.722656	0.304	0.188	1.43177e-17	HomC-e
CENPC	6.31545e-22	0.440844	0.48	0.333	1.4463e-17	HomC-e
SLC35E3	6.86239e-22	0.629116	0.425	0.294	1.57156e-17	HomC-e
SMG1	7.31526e-22	0.521114	0.467	0.326	1.67527e-17	HomC-e
OAT	7.81143e-22	0.357025	0.841	0.75	1.7889e-17	HomC-e
ZDHHC6	8.08685e-22	0.648301	0.308	0.191	1.85197e-17	HomC-e
FOXP4	8.39586e-22	0.619097	0.346	0.221	1.92274e-17	HomC-e
TAF1D	8.96008e-22	0.469968	0.756	0.648	2.05195e-17	HomC-e
ATP2A2	9.6297e-22	0.475618	0.616	0.486	2.2053e-17	HomC-e
FAM104A	1.01958e-21	0.591291	0.352	0.226	2.33493e-17	HomC-e
EID2	1.08878e-21	0.494315	0.404	0.266	2.49342e-17	HomC-e
HADHB	1.1971e-21	0.467441	0.472	0.328	2.74149e-17	HomC-e
HSD17B4	1.25973e-21	0.711305	0.313	0.196	2.88491e-17	HomC-e
SRSF8	1.29447e-21	0.425426	0.631	0.493	2.96446e-17	HomC-e
ZNF146	1.33766e-21	0.593608	0.32	0.198	3.06338e-17	HomC-e
BTG3	1.37558e-21	0.325953	0.894	0.805	3.15023e-17	HomC-e
SREK1	1.42653e-21	0.487018	0.546	0.406	3.2669e-17	HomC-e
ZNF330	1.53298e-21	0.549683	0.403	0.271	3.51068e-17	HomC-e
UQCRC1	1.6414e-21	0.530875	0.474	0.337	3.75897e-17	HomC-e
IL6ST	1.72722e-21	0.316011	0.845	0.767	3.9555e-17	HomC-e
MVP	1.73695e-21	0.58424	0.384	0.253	3.97779e-17	HomC-e
PAIP2	1.82667e-21	0.347445	0.779	0.678	4.18326e-17	HomC-e
NAT9	1.83635e-21	0.561431	0.372	0.244	4.20543e-17	HomC-e
DERL2	2.22539e-21	0.403648	0.657	0.516	5.09638e-17	HomC-e
WDR13	2.59679e-21	0.486684	0.545	0.414	5.94691e-17	HomC-e
COASY	2.63284e-21	0.653951	0.263	0.154	6.02947e-17	HomC-e
RAB34	2.8819e-21	0.295234	0.884	0.814	6.59984e-17	HomC-e
CWC25	2.96042e-21	0.592288	0.354	0.229	6.77967e-17	HomC-e
CLK4	3.03237e-21	0.709696	0.272	0.164	6.94444e-17	HomC-e
AMPD2	3.14547e-21	0.727377	0.289	0.176	7.20344e-17	HomC-e
PLEKHM1	3.17195e-21	0.693833	0.279	0.169	7.26408e-17	HomC-e
TSPAN13	3.25572e-21	0.470755	0.57	0.438	7.45592e-17	HomC-e
CDK4	3.2654e-21	0.495722	0.491	0.354	7.4781e-17	HomC-e
SRP54	3.57562e-21	0.366738	0.757	0.614	8.18852e-17	HomC-e
SLC39A6	3.92308e-21	0.400512	0.681	0.549	8.98424e-17	HomC-e
PEX16	3.97839e-21	0.722249	0.287	0.176	9.11092e-17	HomC-e
LCMT1	3.98546e-21	0.573885	0.43	0.299	9.1271e-17	HomC-e
RNF139	4.04506e-21	0.563593	0.464	0.332	9.26359e-17	HomC-e
ENSA	4.13579e-21	0.474729	0.559	0.42	9.47138e-17	HomC-e
PDLIM5	4.17801e-21	0.371459	0.793	0.719	9.56806e-17	HomC-e
ANXA4	4.53773e-21	0.339436	0.711	0.584	1.03919e-16	HomC-e
VEZF1	5.26218e-21	0.551063	0.42	0.29	1.20509e-16	HomC-e
TOR1AIP1	5.34378e-21	0.441768	0.624	0.487	1.22378e-16	HomC-e
SIDT2	5.42324e-21	0.669035	0.252	0.148	1.24198e-16	HomC-e
SRSF11	5.42731e-21	0.253232	0.899	0.831	1.24291e-16	HomC-e
ASB8	5.58242e-21	0.625043	0.255	0.149	1.27843e-16	HomC-e
FXR1	5.64578e-21	0.364965	0.752	0.637	1.29294e-16	HomC-e
EMC3	5.79367e-21	0.489758	0.584	0.448	1.32681e-16	HomC-e
CAT	6.36507e-21	0.68294	0.331	0.212	1.45767e-16	HomC-e
AAED1	7.05624e-21	0.630498	0.307	0.194	1.61595e-16	HomC-e
NDFIP1	7.31465e-21	0.257623	0.901	0.847	1.67513e-16	HomC-e
ADD1	7.61862e-21	0.421318	0.544	0.4	1.74474e-16	HomC-e
YY1AP1	7.61889e-21	0.601541	0.355	0.234	1.7448e-16	HomC-e
ABHD12	7.93973e-21	0.652548	0.31	0.197	1.81828e-16	HomC-e
TMF1	8.32655e-21	0.368447	0.757	0.646	1.90686e-16	HomC-e
UFM1	8.71079e-21	0.368915	0.742	0.646	1.99486e-16	HomC-e
TECR	8.92733e-21	0.420167	0.724	0.623	2.04445e-16	HomC-e
ENOSF1	9.54972e-21	0.6284	0.375	0.248	2.18698e-16	HomC-e
CLIP1	1.01006e-20	0.476257	0.588	0.462	2.31314e-16	HomC-e
GPS1	1.07992e-20	0.661575	0.288	0.176	2.47312e-16	HomC-e
SMAD9	1.19589e-20	0.669683	0.297	0.186	2.7387e-16	HomC-e
FLII	1.30495e-20	0.609189	0.331	0.212	2.98847e-16	HomC-e
PSMA3	1.31839e-20	0.348157	0.79	0.683	3.01926e-16	HomC-e
VAMP2	1.34061e-20	0.310561	0.837	0.741	3.07012e-16	HomC-e
GOLGA7	1.41117e-20	0.497715	0.47	0.332	3.23172e-16	HomC-e
MAP2K6	1.54018e-20	0.644255	0.641	0.533	3.52717e-16	HomC-e
SBNO1	1.66443e-20	0.556549	0.497	0.368	3.81171e-16	HomC-e
THAP9-AS1	1.75056e-20	0.567825	0.406	0.277	4.00896e-16	HomC-e
EIF2B4	1.81439e-20	0.678385	0.267	0.158	4.15514e-16	HomC-e
C16orf58	1.94138e-20	0.676954	0.293	0.181	4.44595e-16	HomC-e
ZNF721	2.05726e-20	0.674719	0.266	0.159	4.71133e-16	HomC-e
RNF5	2.11135e-20	0.478889	0.575	0.432	4.8352e-16	HomC-e
ATP5F1D	2.32271e-20	0.256259	0.916	0.885	5.31924e-16	HomC-e
SOX15	2.33563e-20	0.579139	0.315	0.198	5.34882e-16	HomC-e
ZNF654	2.49393e-20	0.568816	0.327	0.207	5.71134e-16	HomC-e
LAYN	2.6547e-20	0.449835	0.547	0.407	6.07954e-16	HomC-e
TBC1D9B	2.91706e-20	0.640355	0.319	0.204	6.68037e-16	HomC-e
SLC25A28	3.00042e-20	0.546799	0.416	0.285	6.87125e-16	HomC-e
SLC12A4	3.27942e-20	0.614242	0.282	0.172	7.5102e-16	HomC-e
TAF11	3.35357e-20	0.523821	0.368	0.243	7.68e-16	HomC-e
SLC16A1	3.41076e-20	0.440843	0.643	0.51	7.81099e-16	HomC-e
GDI1	3.4231e-20	0.557458	0.364	0.24	7.83924e-16	HomC-e
TMEM50A	3.95374e-20	0.386764	0.704	0.578	9.05446e-16	HomC-e
AKAP17A	4.11725e-20	0.483962	0.461	0.321	9.4289e-16	HomC-e
TGFB1I1	4.17774e-20	0.554506	0.377	0.251	9.56744e-16	HomC-e
PGRMC2	4.22524e-20	0.421563	0.658	0.522	9.67621e-16	HomC-e
CNN3	4.25499e-20	0.290227	0.924	0.856	9.74434e-16	HomC-e
ATP5S	4.37084e-20	0.660013	0.325	0.21	1.00097e-15	HomC-e
PTCD3	4.97317e-20	0.705578	0.292	0.182	1.13891e-15	HomC-e
LRIG1	5.95013e-20	0.602523	0.342	0.223	1.36264e-15	HomC-e
SERPINA3	6.11282e-20	0.867271	0.259	0.158	1.3999e-15	HomC-e
SS18L2	7.02692e-20	0.430406	0.588	0.455	1.60923e-15	HomC-e
RRAGD	7.32491e-20	0.720066	0.293	0.184	1.67748e-15	HomC-e
ZFAND2A	7.52823e-20	0.496002	0.405	0.279	1.72404e-15	HomC-e
DYNC1LI1	7.69218e-20	0.437616	0.488	0.352	1.76159e-15	HomC-e
SELENOP	7.71133e-20	0.756278	0.281	0.177	1.76597e-15	HomC-e
TMEM80	8.47124e-20	0.615431	0.307	0.194	1.94e-15	HomC-e
FAM192A	8.67004e-20	0.611656	0.321	0.209	1.98553e-15	HomC-e
COX7A2L	8.87265e-20	0.323166	0.857	0.794	2.03192e-15	HomC-e
MAOB	9.20017e-20	0.783481	0.459	0.342	2.10693e-15	HomC-e
KLHL28	9.96814e-20	0.571519	0.392	0.267	2.2828e-15	HomC-e
OTUD6B-AS1	1.02391e-19	0.347633	0.753	0.626	2.34486e-15	HomC-e
SHC1	1.04697e-19	0.554728	0.386	0.261	2.39766e-15	HomC-e
GART	1.08511e-19	0.595871	0.265	0.159	2.48502e-15	HomC-e
PSMC1	1.09064e-19	0.363808	0.758	0.641	2.49768e-15	HomC-e
SNX13	1.11609e-19	0.544782	0.368	0.244	2.55596e-15	HomC-e
GLT8D1	1.1261e-19	0.523079	0.482	0.35	2.57889e-15	HomC-e
HNRNPM	1.18709e-19	0.276317	0.91	0.855	2.71855e-15	HomC-e
MCM3	1.36575e-19	0.681363	0.259	0.156	3.1277e-15	HomC-e
ARRDC3	1.38794e-19	0.286994	0.59	0.448	3.17852e-15	HomC-e
ATP6V1C1	1.40344e-19	0.606984	0.299	0.188	3.21402e-15	HomC-e
ERO1A	1.46294e-19	0.66724	0.439	0.317	3.35027e-15	HomC-e
SNX4	1.56644e-19	0.555037	0.311	0.198	3.5873e-15	HomC-e
IK	1.61946e-19	0.383252	0.707	0.583	3.70872e-15	HomC-e
AKAP8L	1.72523e-19	0.421944	0.512	0.375	3.95096e-15	HomC-e
MFSD14C	1.75545e-19	0.619228	0.272	0.166	4.02015e-15	HomC-e
PIP4K2A	1.96422e-19	0.604871	0.324	0.21	4.49826e-15	HomC-e
SH3PXD2A	1.99655e-19	0.678875	0.255	0.155	4.5723e-15	HomC-e
ANKRD10	2.27084e-19	0.562815	0.445	0.318	5.20046e-15	HomC-e
PRPF4	2.31532e-19	0.499743	0.36	0.237	5.30231e-15	HomC-e
TMEM50B	2.55821e-19	0.421559	0.532	0.395	5.85856e-15	HomC-e
TM2D2	2.69603e-19	0.554616	0.403	0.275	6.17417e-15	HomC-e
SCML1	3.05395e-19	0.44025	0.524	0.393	6.99384e-15	HomC-e
SLU7	3.24544e-19	0.363101	0.611	0.474	7.43238e-15	HomC-e
METTL15	3.2613e-19	0.710024	0.316	0.206	7.46869e-15	HomC-e
RAP1B	3.54541e-19	0.310903	0.749	0.632	8.11934e-15	HomC-e
SAMD1	3.555e-19	0.551455	0.304	0.193	8.1413e-15	HomC-e
DIAPH1	3.65708e-19	0.498011	0.505	0.374	8.37507e-15	HomC-e
CAB39	3.66119e-19	0.602532	0.345	0.23	8.3845e-15	HomC-e
SNTA1	3.71775e-19	0.624464	0.259	0.156	8.51401e-15	HomC-e
PTPRE	3.75384e-19	0.419423	0.552	0.411	8.59667e-15	HomC-e
DIDO1	4.10127e-19	0.587665	0.314	0.203	9.39232e-15	HomC-e
MTX1	4.10637e-19	0.565973	0.359	0.241	9.404e-15	HomC-e
SYDE1	4.16814e-19	0.545065	0.337	0.22	9.54547e-15	HomC-e
MITD1	4.2516e-19	0.604518	0.286	0.178	9.73659e-15	HomC-e
TRIB1	4.3586e-19	0.588977	0.601	0.482	9.98163e-15	HomC-e
HMGN2	4.48057e-19	0.302017	0.88	0.812	1.0261e-14	HomC-e
INPPL1	4.99409e-19	0.601731	0.315	0.202	1.1437e-14	HomC-e
LRCH3	5.24052e-19	0.682259	0.279	0.174	1.20013e-14	HomC-e
TMEM167B	5.36582e-19	0.512561	0.439	0.31	1.22883e-14	HomC-e
CBY1	6.02046e-19	0.540098	0.346	0.226	1.37875e-14	HomC-e
CLPP	6.05963e-19	0.474704	0.467	0.337	1.38772e-14	HomC-e
NCBP2	6.24841e-19	0.529424	0.432	0.305	1.43095e-14	HomC-e
MAPKAPK2	6.26155e-19	0.420091	0.721	0.613	1.43396e-14	HomC-e
MAF1	6.60434e-19	0.41217	0.575	0.445	1.51246e-14	HomC-e
PSMC6	6.85701e-19	0.380181	0.681	0.564	1.57032e-14	HomC-e
SLC36A4	7.26259e-19	0.549164	0.428	0.304	1.66321e-14	HomC-e
NQO2	7.31399e-19	0.386393	0.679	0.559	1.67498e-14	HomC-e
STX16	9.09466e-19	0.494011	0.345	0.226	2.08277e-14	HomC-e
CPSF6	9.71003e-19	0.430701	0.505	0.368	2.22369e-14	HomC-e
RPS6KB1	1.10485e-18	0.646797	0.304	0.195	2.53021e-14	HomC-e
HIPK2	1.13175e-18	0.68587	0.278	0.175	2.59182e-14	HomC-e
MED6	1.20843e-18	0.567799	0.364	0.247	2.76743e-14	HomC-e
JPX	1.2562e-18	0.424869	0.499	0.358	2.87682e-14	HomC-e
COPA	1.41123e-18	0.340673	0.714	0.604	3.23186e-14	HomC-e
RPRD2	1.42627e-18	0.602908	0.306	0.196	3.26631e-14	HomC-e
NF1	1.55811e-18	0.561793	0.384	0.263	3.56822e-14	HomC-e
USP36	1.67222e-18	0.517934	0.342	0.224	3.82956e-14	HomC-e
IGF2R	1.84356e-18	0.53238	0.417	0.292	4.22193e-14	HomC-e
TMEM220	2.05183e-18	0.514658	0.46	0.335	4.69889e-14	HomC-e
UBE2I	2.16909e-18	0.391662	0.668	0.551	4.96743e-14	HomC-e
MTMR2	2.26752e-18	0.40624	0.565	0.439	5.19285e-14	HomC-e
NIPA2	2.28846e-18	0.65184	0.331	0.217	5.2408e-14	HomC-e
SLC44A1	2.30134e-18	0.624569	0.311	0.203	5.2703e-14	HomC-e
PLAUR	2.4033e-18	0.546255	0.388	0.27	5.50379e-14	HomC-e
PPP1R11	2.57127e-18	0.488165	0.439	0.315	5.88846e-14	HomC-e
TPRA1	2.68832e-18	0.648389	0.269	0.167	6.15651e-14	HomC-e
ZNF281	2.77256e-18	0.64605	0.274	0.171	6.34944e-14	HomC-e
TMEM70	3.07012e-18	0.436116	0.542	0.414	7.03089e-14	HomC-e
TGFB1	3.1219e-18	0.371329	0.781	0.693	7.14947e-14	HomC-e
CCDC47	3.45907e-18	0.338837	0.779	0.664	7.92162e-14	HomC-e
SLC44A2	3.52496e-18	0.548956	0.479	0.361	8.07251e-14	HomC-e
STK3	3.57936e-18	0.539474	0.343	0.225	8.19709e-14	HomC-e
SURF4	3.6168e-18	0.352248	0.753	0.643	8.28283e-14	HomC-e
UMAD1	3.69584e-18	0.580632	0.284	0.179	8.46383e-14	HomC-e
NKIRAS2	3.91196e-18	0.636732	0.3	0.194	8.95877e-14	HomC-e
CD302	3.92066e-18	0.407489	0.54	0.406	8.97871e-14	HomC-e
NDRG1	4.00688e-18	0.360733	0.783	0.694	9.17615e-14	HomC-e
TCTA	4.05393e-18	0.551221	0.307	0.198	9.28389e-14	HomC-e
IRF3	4.1082e-18	0.529933	0.402	0.283	9.40818e-14	HomC-e
IFI6	4.26698e-18	0.586741	0.466	0.347	9.77182e-14	HomC-e
TIMM17A	4.28239e-18	0.424231	0.653	0.537	9.8071e-14	HomC-e
LYRM9	4.73854e-18	0.542063	0.334	0.222	1.08517e-13	HomC-e
ECSIT	4.75475e-18	0.639102	0.306	0.199	1.08888e-13	HomC-e
ADPGK	5.09267e-18	0.521025	0.284	0.178	1.16627e-13	HomC-e
TIMM44	5.2022e-18	0.564292	0.373	0.257	1.19136e-13	HomC-e
CREG1	5.36028e-18	0.397458	0.71	0.607	1.22756e-13	HomC-e
LAMTOR3	5.82235e-18	0.494769	0.4	0.28	1.33338e-13	HomC-e
PLIN2	6.14017e-18	0.376533	0.554	0.417	1.40616e-13	HomC-e
SLC9A3R1	6.24606e-18	0.499562	0.42	0.296	1.43041e-13	HomC-e
PBX1	6.2559e-18	0.571162	0.364	0.251	1.43266e-13	HomC-e
LAMB2	7.66008e-18	0.363006	0.754	0.653	1.75423e-13	HomC-e
RCHY1	7.99669e-18	0.592633	0.291	0.186	1.83132e-13	HomC-e
SCP2	8.83239e-18	0.388668	0.629	0.504	2.0227e-13	HomC-e
POGZ	8.90253e-18	0.462372	0.465	0.338	2.03877e-13	HomC-e
EED	8.96706e-18	0.59293	0.256	0.157	2.05355e-13	HomC-e
ZPR1	9.03018e-18	0.491868	0.367	0.249	2.068e-13	HomC-e
LRPPRC	9.32879e-18	0.652978	0.33	0.221	2.13639e-13	HomC-e
SEPT2	9.76015e-18	0.3476	0.712	0.596	2.23517e-13	HomC-e
RNF113A	9.77093e-18	0.502661	0.432	0.311	2.23764e-13	HomC-e
NOA1	9.98491e-18	0.69728	0.252	0.156	2.28664e-13	HomC-e
RHOQ	1.00518e-17	0.323618	0.736	0.626	2.30196e-13	HomC-e
EIF2AK3	1.04576e-17	0.578691	0.319	0.21	2.3949e-13	HomC-e
AP1S2	1.20234e-17	0.523587	0.353	0.238	2.75349e-13	HomC-e
SEPHS1	1.25969e-17	0.634922	0.293	0.191	2.88482e-13	HomC-e
CNIH1	1.26046e-17	0.390448	0.705	0.584	2.88658e-13	HomC-e
DMWD	1.36539e-17	0.557069	0.323	0.214	3.12688e-13	HomC-e
EXOC1	1.37971e-17	0.624094	0.283	0.181	3.15966e-13	HomC-e
UFL1	1.39515e-17	0.412401	0.571	0.438	3.19504e-13	HomC-e
OTUD1	1.40863e-17	0.521688	0.39	0.272	3.2259e-13	HomC-e
DEDD2	1.4711e-17	0.578485	0.285	0.183	3.36898e-13	HomC-e
SLC20A1	1.47388e-17	0.513995	0.787	0.703	3.37534e-13	HomC-e
RBM42	1.49977e-17	0.482557	0.447	0.322	3.43463e-13	HomC-e
ENO2	1.55551e-17	0.638365	0.332	0.225	3.56228e-13	HomC-e
PKN1	1.63385e-17	0.642156	0.333	0.226	3.74168e-13	HomC-e
MAPKAPK5-AS1	1.63972e-17	0.549309	0.308	0.2	3.75512e-13	HomC-e
WSCD2	1.81859e-17	0.477144	0.459	0.335	4.16475e-13	HomC-e
PPP2R5C	1.98295e-17	0.469757	0.477	0.353	4.54115e-13	HomC-e
DNAJB14	2.02612e-17	0.412743	0.6	0.476	4.64001e-13	HomC-e
SF3A1	2.09192e-17	0.481526	0.371	0.254	4.79071e-13	HomC-e
DRAM2	2.15551e-17	0.538361	0.31	0.202	4.93633e-13	HomC-e
CHURC1	2.47873e-17	0.31166	0.751	0.643	5.67655e-13	HomC-e
PCID2	2.49538e-17	0.555416	0.381	0.27	5.71466e-13	HomC-e
TENT5C	2.5119e-17	0.589779	0.279	0.178	5.7525e-13	HomC-e
ARHGAP23	2.84268e-17	0.625798	0.269	0.171	6.51002e-13	HomC-e
POLR1E	2.93686e-17	0.561966	0.326	0.215	6.7257e-13	HomC-e
SETD5	2.95415e-17	0.449522	0.515	0.396	6.7653e-13	HomC-e
GANAB	3.01389e-17	0.458777	0.503	0.381	6.90211e-13	HomC-e
PHF13	3.02856e-17	0.556886	0.356	0.244	6.93572e-13	HomC-e
FUT11	3.04053e-17	0.520285	0.337	0.226	6.96312e-13	HomC-e
MBD2	3.11524e-17	0.362944	0.661	0.545	7.1342e-13	HomC-e
DHPS	3.45411e-17	0.444701	0.547	0.423	7.91025e-13	HomC-e
GADD45A	3.5344e-17	0.280818	0.789	0.692	8.09412e-13	HomC-e
NFKBID	3.97182e-17	0.559325	0.38	0.268	9.09586e-13	HomC-e
SLC25A37	3.97388e-17	0.349427	0.916	0.866	9.10057e-13	HomC-e
USP9X	3.97689e-17	0.472569	0.519	0.396	9.10747e-13	HomC-e
MRPL23	4.04746e-17	0.476448	0.445	0.327	9.26909e-13	HomC-e
HNRNPA3	4.2588e-17	0.281623	0.898	0.856	9.75307e-13	HomC-e
ARL6IP6	4.31304e-17	0.517793	0.302	0.195	9.87728e-13	HomC-e
NLRP1	4.56104e-17	0.346343	0.715	0.584	1.04452e-12	HomC-e
BRAF	4.59618e-17	0.492411	0.419	0.295	1.05257e-12	HomC-e
ZNF302	4.99951e-17	0.511849	0.356	0.242	1.14494e-12	HomC-e
OSMR	5.00425e-17	0.422611	0.649	0.541	1.14602e-12	HomC-e
LOX	5.30657e-17	1.67578	0.58	0.461	1.21526e-12	HomC-e
DAP	5.38615e-17	0.273911	0.806	0.731	1.23348e-12	HomC-e
STK25	5.90234e-17	0.501156	0.392	0.273	1.35169e-12	HomC-e
CDK17	6.02993e-17	0.457985	0.338	0.224	1.38092e-12	HomC-e
PLEKHA5	6.55338e-17	0.579978	0.257	0.161	1.50079e-12	HomC-e
RPN1	6.73301e-17	0.449835	0.535	0.408	1.54193e-12	HomC-e
PSME4	6.82817e-17	0.472475	0.553	0.429	1.56372e-12	HomC-e
WDR75	7.06325e-17	0.620098	0.251	0.156	1.61755e-12	HomC-e
NT5C3A	8.91098e-17	0.479702	0.42	0.302	2.0407e-12	HomC-e
PRPF6	9.18818e-17	0.379742	0.566	0.433	2.10419e-12	HomC-e
CAMSAP2	9.2616e-17	0.394527	0.697	0.588	2.121e-12	HomC-e
RNF126	9.78118e-17	0.500152	0.408	0.288	2.23999e-12	HomC-e
DCAF5	1.0248e-16	0.548657	0.352	0.241	2.3469e-12	HomC-e
PRPSAP2	1.11269e-16	0.632755	0.303	0.202	2.54817e-12	HomC-e
PIGX	1.13143e-16	0.492769	0.37	0.255	2.5911e-12	HomC-e
MIIP	1.34541e-16	0.537628	0.316	0.21	3.08113e-12	HomC-e
ZC3H14	1.40729e-16	0.454605	0.415	0.298	3.22284e-12	HomC-e
AHDC1	1.41854e-16	0.537416	0.292	0.189	3.24859e-12	HomC-e
UBE2E2	1.46148e-16	0.569841	0.287	0.186	3.34694e-12	HomC-e
HLA-DPA1	1.47194e-16	0.513226	0.301	0.195	3.37089e-12	HomC-e
NXF1	1.5478e-16	0.422872	0.506	0.385	3.54462e-12	HomC-e
GZF1	1.64224e-16	0.359472	0.286	0.18	3.76089e-12	HomC-e
CLK1	1.70466e-16	0.264708	0.817	0.728	3.90384e-12	HomC-e
TRPM7	1.98663e-16	0.554662	0.361	0.25	4.54958e-12	HomC-e
CACYBP	2.08462e-16	0.361224	0.619	0.49	4.77399e-12	HomC-e
ZNF609	2.12671e-16	0.644706	0.25	0.157	4.87038e-12	HomC-e
POLK	2.16866e-16	0.531816	0.303	0.199	4.96646e-12	HomC-e
ORMDL1	2.25053e-16	0.336637	0.726	0.63	5.15394e-12	HomC-e
WTAP	2.27671e-16	0.337764	0.865	0.809	5.2139e-12	HomC-e
FAM89A	2.56446e-16	0.544577	0.358	0.251	5.87286e-12	HomC-e
NAA35	2.58169e-16	0.587989	0.307	0.204	5.91233e-12	HomC-e
MAP2K1	2.59655e-16	0.533232	0.307	0.203	5.94635e-12	HomC-e
ZNHIT3	2.74658e-16	0.384547	0.617	0.495	6.28994e-12	HomC-e
SUMO3	2.90908e-16	0.37303	0.652	0.526	6.66208e-12	HomC-e
PSMG2	2.91642e-16	0.348185	0.726	0.624	6.6789e-12	HomC-e
ERGIC2	2.92009e-16	0.40042	0.577	0.457	6.6873e-12	HomC-e
ZFP36L2	3.02021e-16	0.358821	0.723	0.606	6.91658e-12	HomC-e
ME1	3.13014e-16	0.514598	0.303	0.197	7.16833e-12	HomC-e
SCNM1	3.15173e-16	0.549575	0.283	0.184	7.21777e-12	HomC-e
BROX	3.1581e-16	0.510037	0.33	0.222	7.23236e-12	HomC-e
NUP98	3.20432e-16	0.507786	0.379	0.264	7.33822e-12	HomC-e
TMEM9	3.4408e-16	0.398846	0.522	0.398	7.87978e-12	HomC-e
DCTD	3.65261e-16	0.426134	0.502	0.374	8.36484e-12	HomC-e
VPS25	3.92715e-16	0.481633	0.405	0.29	8.99357e-12	HomC-e
RIC8A	4.06523e-16	0.548641	0.283	0.184	9.30978e-12	HomC-e
UBA1	4.14645e-16	0.502413	0.438	0.322	9.49578e-12	HomC-e
RTN3	4.45907e-16	0.469114	0.504	0.387	1.02117e-11	HomC-e
MZF1	4.73173e-16	0.60129	0.269	0.173	1.08361e-11	HomC-e
SURF1	5.13228e-16	0.338419	0.646	0.53	1.17534e-11	HomC-e
SND1-IT1	5.26365e-16	0.63385	0.259	0.166	1.20543e-11	HomC-e
PPARA	5.38775e-16	0.539999	0.329	0.223	1.23385e-11	HomC-e
MPRIP	5.80445e-16	0.461483	0.359	0.249	1.32928e-11	HomC-e
BEX4	5.88161e-16	0.254923	0.831	0.755	1.34695e-11	HomC-e
MOSMO	6.24137e-16	0.474511	0.429	0.314	1.42934e-11	HomC-e
KAT6A	6.29772e-16	0.482499	0.283	0.183	1.44224e-11	HomC-e
SMARCA2	6.39596e-16	0.410393	0.52	0.391	1.46474e-11	HomC-e
CYTH2	6.66555e-16	0.451541	0.381	0.266	1.52648e-11	HomC-e
UBA2	7.20355e-16	0.355141	0.594	0.462	1.64968e-11	HomC-e
KLC1	7.69143e-16	0.439293	0.388	0.272	1.76142e-11	HomC-e
ZFPL1	7.72243e-16	0.412332	0.466	0.345	1.76851e-11	HomC-e
CLCC1	7.99559e-16	0.522278	0.287	0.187	1.83107e-11	HomC-e
PLXNA3	8.13331e-16	0.664977	0.283	0.186	1.86261e-11	HomC-e
MEF2D	8.22157e-16	0.389217	0.528	0.411	1.88282e-11	HomC-e
CCNC	9.01218e-16	0.350101	0.554	0.425	2.06388e-11	HomC-e
NUTM2B-AS1	9.10177e-16	0.445131	0.439	0.318	2.0844e-11	HomC-e
AC005261.1	9.90888e-16	0.65295	0.251	0.159	2.26923e-11	HomC-e
SERPINB6	1.15112e-15	0.275955	0.826	0.752	2.63617e-11	HomC-e
IVNS1ABP	1.16797e-15	0.297694	0.906	0.865	2.67477e-11	HomC-e
FBXO11	1.17418e-15	0.415279	0.477	0.353	2.68899e-11	HomC-e
CTNNA1	1.29032e-15	0.311892	0.74	0.629	2.95496e-11	HomC-e
PPP3CB	1.32753e-15	0.497592	0.412	0.302	3.04018e-11	HomC-e
APEX1	1.44946e-15	0.40632	0.546	0.428	3.3194e-11	HomC-e
GMPS	1.6818e-15	0.480623	0.404	0.288	3.85149e-11	HomC-e
TTC17	1.70007e-15	0.573913	0.304	0.204	3.89333e-11	HomC-e
NDUFB5	1.75715e-15	0.354966	0.703	0.604	4.02405e-11	HomC-e
ETFRF1	1.82496e-15	0.43594	0.465	0.344	4.17934e-11	HomC-e
ZHX3	1.97958e-15	0.497245	0.291	0.192	4.53345e-11	HomC-e
CBR4	1.99674e-15	0.535722	0.28	0.183	4.57273e-11	HomC-e
TRAF3IP2	2.18725e-15	0.413731	0.391	0.275	5.00903e-11	HomC-e
ZDHHC9	2.19205e-15	0.565134	0.324	0.222	5.02002e-11	HomC-e
ADH5	2.22436e-15	0.407473	0.584	0.474	5.094e-11	HomC-e
FKBP9	2.47598e-15	0.330853	0.522	0.395	5.67024e-11	HomC-e
ICE2	2.74279e-15	0.596474	0.3	0.203	6.28127e-11	HomC-e
PRKCSH	2.84134e-15	0.430236	0.483	0.366	6.50695e-11	HomC-e
TLE4	2.84921e-15	0.519874	0.46	0.352	6.52498e-11	HomC-e
PRRC2A	2.90062e-15	0.511809	0.394	0.282	6.64272e-11	HomC-e
ARF6	3.1668e-15	0.337932	0.645	0.537	7.2523e-11	HomC-e
YIPF5	3.24429e-15	0.34642	0.719	0.617	7.42974e-11	HomC-e
FUCA2	3.39843e-15	0.39982	0.52	0.391	7.78275e-11	HomC-e
MCFD2	3.41934e-15	0.308237	0.777	0.698	7.83063e-11	HomC-e
MRPL39	3.43543e-15	0.544243	0.295	0.195	7.86749e-11	HomC-e
SYVN1	3.4957e-15	0.64098	0.252	0.163	8.00551e-11	HomC-e
MAN1B1	3.50562e-15	0.397926	0.457	0.338	8.02822e-11	HomC-e
SIRPA	3.63677e-15	0.487663	0.316	0.212	8.32857e-11	HomC-e
C21orf2	3.65424e-15	0.402112	0.436	0.318	8.36858e-11	HomC-e
TMEM106B	3.70688e-15	0.399849	0.575	0.46	8.48914e-11	HomC-e
UBE2V2	3.81055e-15	0.323219	0.677	0.559	8.72654e-11	HomC-e
UBE2N	4.58502e-15	0.392919	0.626	0.51	1.05002e-10	HomC-e
ATP13A3	4.64417e-15	0.480022	0.339	0.233	1.06356e-10	HomC-e
AMZ2	4.77889e-15	0.455936	0.397	0.288	1.09441e-10	HomC-e
IDH3A	4.82787e-15	0.55371	0.328	0.227	1.10563e-10	HomC-e
LYSMD3	5.29173e-15	0.361719	0.464	0.344	1.21186e-10	HomC-e
STON1	5.67382e-15	0.449376	0.326	0.221	1.29936e-10	HomC-e
MOB4	6.38911e-15	0.402469	0.453	0.328	1.46317e-10	HomC-e
FAF2	6.46689e-15	0.463469	0.384	0.276	1.48098e-10	HomC-e
PHF20	7.12373e-15	0.428732	0.444	0.33	1.6314e-10	HomC-e
BMI1	7.28717e-15	0.475032	0.324	0.221	1.66883e-10	HomC-e
SYS1	7.76484e-15	0.412348	0.4	0.284	1.77823e-10	HomC-e
NARS	7.90223e-15	0.343868	0.576	0.451	1.80969e-10	HomC-e
MTERF4	8.57329e-15	0.525906	0.278	0.182	1.96337e-10	HomC-e
GCLM	8.99785e-15	0.548676	0.382	0.277	2.0606e-10	HomC-e
PLA2G12A	9.55277e-15	0.536954	0.254	0.163	2.18768e-10	HomC-e
RRAS2	1.03446e-14	0.461336	0.315	0.215	2.36902e-10	HomC-e
SLC35B2	1.13938e-14	0.444409	0.446	0.333	2.60928e-10	HomC-e
IFT52	1.15891e-14	0.472051	0.299	0.2	2.65401e-10	HomC-e
PSMC5	1.32818e-14	0.270108	0.829	0.773	3.04168e-10	HomC-e
BAG4	1.37314e-14	0.476312	0.28	0.184	3.14462e-10	HomC-e
FSCN1	1.42188e-14	0.375535	0.634	0.521	3.25626e-10	HomC-e
PPP4C	1.4662e-14	0.487095	0.362	0.255	3.35775e-10	HomC-e
PTEN	1.47511e-14	0.386357	0.573	0.46	3.37816e-10	HomC-e
NEPRO	1.48217e-14	0.513794	0.283	0.188	3.39432e-10	HomC-e
NOP16	1.48903e-14	0.501426	0.252	0.161	3.41004e-10	HomC-e
PRKAR1A	1.49696e-14	0.275756	0.747	0.651	3.4282e-10	HomC-e
SPATA13	1.61966e-14	0.541073	0.318	0.222	3.70919e-10	HomC-e
GPATCH2L	1.83966e-14	0.582753	0.315	0.218	4.213e-10	HomC-e
BAIAP2	1.86518e-14	0.447263	0.495	0.387	4.27145e-10	HomC-e
HCG18	2.00417e-14	0.407022	0.464	0.347	4.58975e-10	HomC-e
RAC3	2.0328e-14	0.495485	0.262	0.17	4.65531e-10	HomC-e
FZD9	2.12701e-14	0.467107	0.504	0.396	4.87107e-10	HomC-e
PCYT1A	2.16249e-14	0.44737	0.378	0.27	4.95232e-10	HomC-e
CBWD1	2.21827e-14	0.429527	0.371	0.263	5.08007e-10	HomC-e
PIK3R3	2.2486e-14	0.42281	0.363	0.255	5.14951e-10	HomC-e
RNF217	2.60838e-14	0.333293	0.557	0.442	5.97345e-10	HomC-e
CNTFR	2.62389e-14	0.465428	0.581	0.481	6.00896e-10	HomC-e
FAM3A	2.67583e-14	0.475302	0.412	0.303	6.12791e-10	HomC-e
WAC	2.72012e-14	0.287389	0.749	0.654	6.22934e-10	HomC-e
BLCAP	2.81134e-14	0.63176	0.283	0.193	6.43825e-10	HomC-e
UBQLN1	2.94553e-14	0.403284	0.453	0.335	6.74556e-10	HomC-e
ASNA1	3.11852e-14	0.46576	0.326	0.227	7.14172e-10	HomC-e
ISG20L2	3.20425e-14	0.471438	0.351	0.249	7.33806e-10	HomC-e
HCG11	3.22869e-14	0.554541	0.259	0.17	7.39403e-10	HomC-e
BCOR	3.43242e-14	0.557489	0.273	0.181	7.86059e-10	HomC-e
RECK	3.50428e-14	0.524193	0.288	0.195	8.02514e-10	HomC-e
PHYKPL	3.59453e-14	0.50993	0.37	0.267	8.23184e-10	HomC-e
NUDT4	3.86582e-14	0.318637	0.698	0.588	8.85312e-10	HomC-e
PRKAR2A	4.16026e-14	0.468115	0.479	0.372	9.52742e-10	HomC-e
RNF130	4.20716e-14	0.257662	0.781	0.683	9.63483e-10	HomC-e
ADAMTSL3	4.25855e-14	0.570492	0.289	0.195	9.75251e-10	HomC-e
TUFM	4.48246e-14	0.300533	0.761	0.656	1.02653e-09	HomC-e
AKAP11	4.48557e-14	0.501931	0.323	0.225	1.02724e-09	HomC-e
LINC00632	4.73834e-14	0.492704	0.407	0.302	1.08513e-09	HomC-e
AIDA	4.78778e-14	0.418014	0.356	0.249	1.09645e-09	HomC-e
NDUFS1	5.31763e-14	0.482066	0.393	0.289	1.21779e-09	HomC-e
SNX27	5.54882e-14	0.557062	0.289	0.197	1.27073e-09	HomC-e
TAF3	5.83898e-14	0.448635	0.295	0.199	1.33718e-09	HomC-e
KAT5	6.13267e-14	0.541163	0.313	0.217	1.40444e-09	HomC-e
SENP2	6.23654e-14	0.477981	0.271	0.179	1.42823e-09	HomC-e
HK1	6.2519e-14	0.282336	0.673	0.558	1.43175e-09	HomC-e
CHSY1	6.8111e-14	0.433998	0.56	0.456	1.55981e-09	HomC-e
ARHGAP29	6.97704e-14	0.41343	0.395	0.285	1.59781e-09	HomC-e
PDRG1	7.51081e-14	0.461692	0.271	0.178	1.72005e-09	HomC-e
[truncated: 4,528 more rows]

## Sheet:  HomC GO
HomC-0
ID	Description	GeneRatio	p.adjust	Count
GO:0071456	cellular response to hypoxia	8/47	3.72133e-06	8
GO:0036294	cellular response to decreased oxygen levels	8/47	3.72133e-06	8
GO:0071453	cellular response to oxygen levels	8/47	5.08639e-06	8
GO:0001666	response to hypoxia	8/47	0.000230963	8
GO:0036293	response to decreased oxygen levels	8/47	0.000256245	8
HomC-1
GO:0030199	collagen fibril organization	6/45	7.29137e-06	6
GO:0002181	cytoplasmic translation	7/45	2.65366e-05	7
GO:0035987	endodermal cell differentiation	5/45	2.65366e-05	5
GO:0001706	endoderm formation	5/45	4.78888e-05	5
GO:0030198	extracellular matrix organization	8/45	8.82079e-05	8
HomC-2
GO:1903131	mononuclear cell differentiation	9/46	0.00154902	9
GO:0045444	fat cell differentiation	7/46	0.00154902	7
GO:2001198	regulation of dendritic cell differentiation	3/46	0.00154902	3
GO:0061043	regulation of vascular wound healing	3/46	0.00191554	3
GO:1903706	regulation of hemopoiesis	8/46	0.00215366	8
HomC-3
GO:0030199	collagen fibril organization	8/46	3.96907e-09	8
GO:0030198	extracellular matrix organization	9/46	2.31322e-05	9
GO:0043062	extracellular structure organization	9/46	2.31322e-05	9
GO:0045229	external encapsulating structure organization	9/46	2.31322e-05	9
GO:0007179	transforming growth factor beta receptor signaling pathway	7/46	0.000270711	7
HomC-4
GO:0002181	cytoplasmic translation	33/48	1.16136e-55	33
GO:0042274	ribosomal small subunit biogenesis	7/48	4.07289e-07	7
GO:0042254	ribosome biogenesis	10/48	7.30741e-07	10
GO:0006364	rRNA processing	9/48	7.30741e-07	9
GO:0016072	rRNA metabolic process	9/48	2.44962e-06	9
HomC-5
GO:0010038	response to metal ion	6/47	0.0858369	6
GO:0034612	response to tumor necrosis factor	5/47	0.0858369	5
GO:0060213	positive regulation of nuclear-transcribed mRNA poly(A) tail shortening	2/47	0.0858369	2
GO:0032757	positive regulation of interleukin-8 production	3/47	0.0858369	3
GO:0048255	mRNA stabilization	3/47	0.0858369	3

## Sheet: HTC marker
gene	p_val	avg_log2FC	pct.1	pct.2	p_val_adj	cluster
GYG1	0	2.11465	0.814	0.289	0	HTC-a
GALNT15	0	2.04336	0.945	0.439	0	HTC-a
ATOH8	0	2.47497	0.704	0.22	0	HTC-a
KLF15	0	2.59781	0.6	0.128	0	HTC-a
SUN2	0	1.93649	0.859	0.396	0	HTC-a
ALDH1L1	0	2.77976	0.537	0.106	0	HTC-a
ASS1	0	1.9414	0.892	0.48	0	HTC-a
CHI3L1	0	1.87704	0.991	0.601	0	HTC-a
TXNIP	0	1.68473	0.98	0.635	0	HTC-a
DCXR	0	1.94237	0.953	0.609	0	HTC-a
CCNB1IP1	0	1.57308	0.962	0.637	0	HTC-a
APOD	0	2.88144	0.996	0.683	0	HTC-a
SYF2	0	1.24847	0.945	0.662	0	HTC-a
TSC22D3	0	2.08839	0.964	0.775	0	HTC-a
DDIT4	0	1.63066	0.993	0.839	0	HTC-a
PABPC1	0	1.12557	0.966	0.814	0	HTC-a
MT1E	0	1.80499	0.997	0.847	0	HTC-a
PSAP	0	1.28873	0.997	0.888	0	HTC-a
EIF4A2	0	1.03438	0.985	0.893	0	HTC-a
CNBP	0	0.892166	0.988	0.901	0	HTC-a
GPX3	0	2.2513	0.999	0.938	0	HTC-a
MT2A	0	1.73371	1	0.951	0	HTC-a
MT1X	0	1.52673	1	0.955	0	HTC-a
RPS26	0	0.962001	0.996	0.967	0	HTC-a
CCNI	0	1.27651	0.999	0.975	0	HTC-a
CIRBP	0	1.18244	1	0.981	0	HTC-a
BTF3	0	0.66693	0.996	0.986	0	HTC-a
EEF1A1	0	0.488296	1	1	0	HTC-a
VIM	0	0.81748	1	1	0	HTC-a
GDI2	1.81693e-306	1.4563	0.896	0.522	4.16096e-302	HTC-a
TMOD1	8.79522e-288	2.04727	0.59	0.14	2.01419e-283	HTC-a
ZBTB16	2.51216e-286	1.69633	0.798	0.369	5.75309e-282	HTC-a
EIF4B	3.6832e-286	0.938184	0.974	0.832	8.4349e-282	HTC-a
MFGE8	2.91966e-285	1.23033	0.964	0.759	6.68632e-281	HTC-a
MT1M	6.75604e-285	1.70808	0.969	0.668	1.5472e-280	HTC-a
CSDE1	9.176e-284	1.08034	0.959	0.703	2.1014e-279	HTC-a
NRN1	1.09885e-283	1.10001	0.967	0.832	2.51648e-279	HTC-a
PRR13	4.79253e-283	1.50239	0.838	0.387	1.09754e-278	HTC-a
CCT4	2.72103e-280	1.41209	0.881	0.542	6.23143e-276	HTC-a
RBM3	3.92714e-275	0.939589	0.976	0.837	8.99354e-271	HTC-a
TIMP4	6.15297e-270	2.03917	0.89	0.59	1.40909e-265	HTC-a
PTGES3	4.29056e-269	0.930995	0.977	0.857	9.82581e-265	HTC-a
CTH	5.23669e-268	2.04071	0.664	0.229	1.19925e-263	HTC-a
CCNG1	6.87409e-268	1.64753	0.765	0.338	1.57423e-263	HTC-a
MXI1	1.84288e-267	1.41447	0.864	0.488	4.22038e-263	HTC-a
GID8	3.51996e-263	1.54334	0.794	0.36	8.06107e-259	HTC-a
ZFP36	2.31524e-261	1.27227	0.945	0.704	5.30214e-257	HTC-a
INTS6	2.98503e-261	1.19696	0.952	0.687	6.83601e-257	HTC-a
EEF2	5.18799e-261	0.649863	0.994	0.978	1.1881e-256	HTC-a
ANP32B	7.59133e-257	1.1131	0.931	0.722	1.73849e-252	HTC-a
SNRPA	9.67372e-257	1.6007	0.756	0.325	2.21538e-252	HTC-a
SNX3	2.29118e-256	0.916522	0.975	0.816	5.24704e-252	HTC-a
GPM6B	7.32057e-256	2.00119	0.681	0.258	1.67648e-251	HTC-a
PNPLA2	8.06289e-256	1.60734	0.777	0.365	1.84648e-251	HTC-a
EIF3E	8.40221e-256	0.759752	0.991	0.925	1.92419e-251	HTC-a
SNHG12	7.85591e-254	1.39417	0.893	0.606	1.79908e-249	HTC-a
FKBP5	3.61452e-249	1.97805	0.68	0.27	8.27762e-245	HTC-a
ORAI3	2.25442e-248	1.80462	0.69	0.272	5.16285e-244	HTC-a
QSOX1	8.436e-245	1.48901	0.889	0.585	1.93193e-240	HTC-a
TUBB	5.15005e-244	1.21792	0.924	0.661	1.17941e-239	HTC-a
LDHB	8.92454e-239	0.940552	0.952	0.79	2.04381e-234	HTC-a
EFHD1	1.45364e-238	1.79504	0.749	0.372	3.32899e-234	HTC-a
TMBIM1	1.60087e-238	1.02339	0.879	0.451	3.66615e-234	HTC-a
ST13	2.5786e-236	0.829004	0.973	0.87	5.90524e-232	HTC-a
SMIM3	1.91421e-230	1.377	0.796	0.382	4.38374e-226	HTC-a
IFITM3	3.06244e-229	0.933315	0.981	0.882	7.01328e-225	HTC-a
AXL	3.59958e-228	1.52193	0.737	0.33	8.2434e-224	HTC-a
COPS2	4.961e-226	1.16907	0.876	0.533	1.13612e-221	HTC-a
NPC2	4.30065e-224	0.907668	0.955	0.818	9.84891e-220	HTC-a
EBPL	1.89387e-218	1.25891	0.842	0.532	4.33715e-214	HTC-a
WBP2	7.9134e-216	1.18914	0.866	0.536	1.81225e-211	HTC-a
TSPAN4	1.50163e-215	1.30137	0.834	0.493	3.43889e-211	HTC-a
UBE2D3	4.01381e-214	0.764086	0.974	0.844	9.19202e-210	HTC-a
PCNP	6.26072e-214	1.05843	0.918	0.636	1.43377e-209	HTC-a
PHF1	1.25708e-211	1.2531	0.819	0.442	2.87883e-207	HTC-a
PFN2	4.27875e-209	1.61914	0.685	0.295	9.79876e-205	HTC-a
RHOB	4.08807e-208	0.930199	0.948	0.764	9.36208e-204	HTC-a
OS9	8.32405e-208	0.894534	0.948	0.779	1.90629e-203	HTC-a
RGS10	2.7627e-207	1.32617	0.825	0.515	6.32687e-203	HTC-a
LOX	3.93771e-207	2.23674	0.808	0.475	9.01774e-203	HTC-a
NPM1	4.25279e-207	0.479014	0.997	0.997	9.73932e-203	HTC-a
C1orf43	1.07708e-206	1.09	0.894	0.619	2.46662e-202	HTC-a
IGFBP6	3.64108e-206	2.1198	0.824	0.538	8.33843e-202	HTC-a
TMEM120A	5.01738e-205	1.71298	0.619	0.236	1.14903e-200	HTC-a
ALDH6A1	8.2294e-205	1.82589	0.58	0.202	1.88461e-200	HTC-a
RSL24D1	3.83173e-204	0.799854	0.97	0.845	8.77504e-200	HTC-a
KHDRBS1	3.83707e-202	1.03398	0.896	0.64	8.78728e-198	HTC-a
GLUL	8.05625e-202	1.05566	0.871	0.519	1.84496e-197	HTC-a
OXA1L	1.56094e-201	1.40986	0.723	0.347	3.5747e-197	HTC-a
UBE2R2	4.66568e-201	1.09329	0.872	0.552	1.06849e-196	HTC-a
SERPING1	5.05575e-200	1.06755	0.938	0.832	1.15782e-195	HTC-a
SNHG7	2.7798e-199	0.962143	0.937	0.717	6.36601e-195	HTC-a
EIF2S3	7.58417e-199	1.33116	0.781	0.43	1.73685e-194	HTC-a
ACAN	6.42012e-198	0.686983	0.998	0.997	1.47027e-193	HTC-a
NFIC	3.10534e-197	1.04505	0.915	0.714	7.11153e-193	HTC-a
CCND3	2.482e-196	1.57511	0.651	0.276	5.68402e-192	HTC-a
CYBRD1	1.01787e-195	1.15678	0.871	0.602	2.33103e-191	HTC-a
CIART	1.98439e-195	2.15563	0.483	0.139	4.54446e-191	HTC-a
PHC2	1.02965e-193	0.925114	0.726	0.29	2.358e-189	HTC-a
RETREG2	5.70378e-193	1.39112	0.68	0.284	1.30622e-188	HTC-a
POLR1D	3.9357e-192	0.976007	0.912	0.7	9.01314e-188	HTC-a
EIF1	3.13754e-189	0.438367	0.999	1	7.18528e-185	HTC-a
PMPCB	6.17421e-189	1.3822	0.715	0.342	1.41396e-184	HTC-a
MAOA	8.17344e-189	3.28168	0.296	0.038	1.8718e-184	HTC-a
LDHA	1.47832e-187	0.580937	0.999	0.996	3.3855e-183	HTC-a
CD68	6.33109e-187	1.4355	0.619	0.234	1.44988e-182	HTC-a
WSB1	6.46113e-187	0.721492	0.984	0.868	1.47966e-182	HTC-a
AP001160.1	7.527e-187	1.72239	0.568	0.205	1.72376e-182	HTC-a
LETMD1	1.22248e-185	1.42298	0.706	0.344	2.79961e-181	HTC-a
NFKBIL1	1.67361e-184	1.29831	0.766	0.435	3.83273e-180	HTC-a
CCT8	2.14276e-183	0.956251	0.892	0.615	4.90714e-179	HTC-a
PCBP2	1.60382e-180	0.855736	0.923	0.729	3.67292e-176	HTC-a
PPP1R3C	1.74624e-180	1.09284	0.928	0.727	3.99907e-176	HTC-a
PPP2R1A	3.02579e-180	1.34195	0.67	0.287	6.92935e-176	HTC-a
AMFR	2.17274e-179	1.4468	0.618	0.244	4.97578e-175	HTC-a
BNIP3	1.10661e-178	0.848111	0.978	0.901	2.53426e-174	HTC-a
SPSB3	1.57912e-177	1.44897	0.677	0.322	3.61635e-173	HTC-a
C5orf38	8.91305e-177	2.88627	0.288	0.038	2.04118e-172	HTC-a
SLC25A38	8.93888e-176	1.52397	0.632	0.277	2.04709e-171	HTC-a
CMPK1	2.54418e-175	0.850201	0.93	0.726	5.82644e-171	HTC-a
LAPTM4A	7.28043e-175	0.507272	0.998	0.965	1.66729e-170	HTC-a
LTA4H	1.08716e-174	1.38176	0.667	0.308	2.4897e-170	HTC-a
ARMCX1	5.27476e-174	1.28786	0.732	0.376	1.20797e-169	HTC-a
JADE1	2.88332e-173	1.46636	0.642	0.288	6.6031e-169	HTC-a
SAT2	6.05149e-172	0.94688	0.899	0.644	1.38585e-167	HTC-a
SLC25A3	5.32607e-170	0.625499	0.983	0.932	1.21972e-165	HTC-a
SCNN1A	1.19053e-169	2.55137	0.333	0.064	2.72643e-165	HTC-a
MT1G	2.31509e-169	1.5873	0.803	0.458	5.30178e-165	HTC-a
SERINC3	2.9253e-169	0.948902	0.872	0.59	6.69924e-165	HTC-a
APH1A	5.79055e-169	1.09744	0.812	0.462	1.32609e-164	HTC-a
ZNF791	1.31716e-168	1.32863	0.709	0.356	3.01643e-164	HTC-a
ASCC1	7.05003e-168	1.86581	0.461	0.141	1.61453e-163	HTC-a
ABHD14B	2.98051e-167	1.41555	0.66	0.312	6.82566e-163	HTC-a
EIF4H	3.68254e-167	0.873911	0.912	0.665	8.43338e-163	HTC-a
PLP2	5.83341e-167	0.862215	0.918	0.716	1.33591e-162	HTC-a
BFAR	4.39212e-166	1.32902	0.672	0.307	1.00584e-161	HTC-a
MMADHC	3.85966e-163	0.987456	0.852	0.577	8.839e-159	HTC-a
HOXC10	1.0243e-162	1.32388	0.725	0.405	2.34576e-158	HTC-a
HLA-E	3.39214e-161	0.766537	0.944	0.727	7.76835e-157	HTC-a
EIF3M	1.01493e-160	0.957711	0.864	0.615	2.32429e-156	HTC-a
CSNK2B	1.07195e-160	0.888746	0.892	0.649	2.45488e-156	HTC-a
RPA1	2.10945e-157	1.60474	0.533	0.202	4.83084e-153	HTC-a
C1R	4.02198e-157	1.06392	0.825	0.516	9.21075e-153	HTC-a
EPB41L4A-AS1	1.56743e-156	0.723366	0.956	0.866	3.58958e-152	HTC-a
PARVA	3.82824e-156	1.507	0.561	0.224	8.76706e-152	HTC-a
CTSD	4.17386e-156	0.833495	0.942	0.788	9.55855e-152	HTC-a
SARAF	1.03056e-155	0.656109	0.967	0.828	2.36009e-151	HTC-a
MPST	2.58964e-154	1.30434	0.682	0.356	5.93053e-150	HTC-a
ACTB	3.34308e-154	0.610045	0.996	0.978	7.65599e-150	HTC-a
YBX3	9.76979e-152	0.551415	0.991	0.948	2.23738e-147	HTC-a
H1FX	2.6434e-151	0.958689	0.929	0.77	6.05365e-147	HTC-a
HLA-B	3.01837e-151	0.574328	0.989	0.867	6.91238e-147	HTC-a
AL031777.3	6.49636e-151	2.53728	0.316	0.066	1.48773e-146	HTC-a
EIF3L	1.07125e-150	0.686828	0.952	0.815	2.45328e-146	HTC-a
CFL2	1.66965e-150	1.19474	0.72	0.385	3.82367e-146	HTC-a
VSIR	2.32946e-150	1.5956	0.598	0.275	5.3347e-146	HTC-a
CDA	4.03889e-150	1.98398	0.71	0.448	9.24946e-146	HTC-a
GSTM3	5.87567e-150	0.989714	0.858	0.565	1.34559e-145	HTC-a
ZFAND1	6.40681e-149	1.0542	0.8	0.513	1.46722e-144	HTC-a
TOB1	4.27701e-148	0.934059	0.906	0.681	9.79477e-144	HTC-a
KLF9	3.46758e-147	1.02424	0.779	0.46	7.94111e-143	HTC-a
HNRNPH1	3.87875e-147	0.960335	0.892	0.659	8.88272e-143	HTC-a
JUN	6.04174e-147	0.741339	0.991	0.893	1.38362e-142	HTC-a
SOD3	1.11006e-146	0.564045	1	0.999	2.54215e-142	HTC-a
NET1	1.96807e-146	1.32117	0.689	0.373	4.50708e-142	HTC-a
SLC39A14	9.77322e-146	0.646219	0.945	0.786	2.23816e-141	HTC-a
CAVIN1	8.6901e-145	0.874747	0.878	0.639	1.99012e-140	HTC-a
VAMP3	1.99575e-143	1.05775	0.788	0.477	4.57046e-139	HTC-a
FOPNL	3.56127e-143	1.48072	0.535	0.216	8.15566e-139	HTC-a
BCAT1	8.18244e-143	0.820369	0.913	0.753	1.87386e-138	HTC-a
XIST	1.53876e-141	0.765551	0.93	0.58	3.52392e-137	HTC-a
KPNB1	2.35159e-141	1.10335	0.73	0.42	5.38538e-137	HTC-a
TNFRSF1A	8.12044e-141	0.835005	0.817	0.488	1.85966e-136	HTC-a
PLD3	8.6218e-141	0.828916	0.889	0.669	1.97448e-136	HTC-a
ACADL	3.68205e-140	2.45775	0.302	0.065	8.43227e-136	HTC-a
ACKR3	1.53508e-139	1.16682	0.639	0.302	3.51549e-135	HTC-a
SDC2	2.04432e-139	0.645375	0.984	0.92	4.6817e-135	HTC-a
ETNK2	6.2545e-139	1.90744	0.377	0.107	1.43234e-134	HTC-a
TMEM43	1.06245e-138	1.22141	0.656	0.328	2.43313e-134	HTC-a
FOS	1.97555e-138	0.475506	0.999	0.978	4.52421e-134	HTC-a
NGEF	3.99771e-138	1.18558	0.739	0.459	9.15515e-134	HTC-a
CDCA7L	1.62321e-136	2.19855	0.346	0.093	3.71732e-132	HTC-a
RBMX	1.72692e-136	0.840899	0.897	0.692	3.95482e-132	HTC-a
TTC38	3.31373e-136	2.02692	0.344	0.09	7.58878e-132	HTC-a
SYPL1	3.39035e-136	0.840931	0.785	0.448	7.76424e-132	HTC-a
ARPC4	1.72318e-135	1.1276	0.667	0.335	3.94625e-131	HTC-a
IER2	3.78006e-135	0.68345	0.99	0.921	8.65671e-131	HTC-a
MAPK1IP1L	1.60973e-134	1.10407	0.726	0.404	3.68645e-130	HTC-a
STC2	4.97172e-134	1.49969	0.838	0.695	1.13857e-129	HTC-a
TOM1	1.11569e-133	1.31832	0.552	0.229	2.55504e-129	HTC-a
C1S	8.88074e-133	0.941846	0.892	0.697	2.03378e-128	HTC-a
JAGN1	1.58365e-132	1.15974	0.685	0.374	3.62672e-128	HTC-a
C1orf21	3.91763e-132	0.956176	0.836	0.599	8.97177e-128	HTC-a
CEBPD	4.02692e-132	0.675568	0.963	0.821	9.22204e-128	HTC-a
ARL6IP1	5.19595e-132	0.746862	0.9	0.644	1.18993e-127	HTC-a
ALDH2	9.40015e-132	1.00781	0.772	0.471	2.15273e-127	HTC-a
ESD	1.21591e-131	0.84298	0.878	0.646	2.78456e-127	HTC-a
DDIT3	1.26248e-131	0.840977	0.879	0.608	2.89122e-127	HTC-a
ZFYVE21	5.01392e-131	1.17083	0.752	0.487	1.14824e-126	HTC-a
GBP2	5.29971e-131	1.02827	0.727	0.396	1.21369e-126	HTC-a
SORBS3	1.32248e-130	1.09902	0.682	0.361	3.02862e-126	HTC-a
RAD23A	3.115e-130	0.882239	0.844	0.603	7.13366e-126	HTC-a
DSE	3.34744e-130	1.00537	0.746	0.435	7.66596e-126	HTC-a
HSF1	4.24243e-130	1.30822	0.573	0.261	9.71559e-126	HTC-a
DARS	1.16575e-129	0.93619	0.823	0.586	2.66969e-125	HTC-a
ASB13	1.93431e-129	2.04639	0.329	0.086	4.42977e-125	HTC-a
MYADM	2.03152e-129	0.859127	0.874	0.633	4.65237e-125	HTC-a
SCN1B	2.9896e-129	1.38436	0.548	0.245	6.84649e-125	HTC-a
ADIPOR1	3.84942e-128	1.01712	0.719	0.405	8.81556e-124	HTC-a
CNN2	5.24517e-128	1.60708	0.462	0.179	1.2012e-123	HTC-a
EIF3I	6.40037e-128	0.704053	0.914	0.729	1.46575e-123	HTC-a
ERRFI1	2.14953e-127	0.768504	0.95	0.824	4.92263e-123	HTC-a
GGNBP2	1.35256e-126	0.928219	0.802	0.512	3.09751e-122	HTC-a
TMX2	1.66065e-126	1.13927	0.659	0.349	3.80307e-122	HTC-a
TRIM4	4.47753e-126	1.23977	0.602	0.296	1.0254e-121	HTC-a
CUTA	1.46164e-125	0.75581	0.905	0.72	3.3473e-121	HTC-a
EIF4EBP2	3.27598e-125	1.22786	0.573	0.271	7.50232e-121	HTC-a
AASS	5.8233e-125	1.89966	0.347	0.099	1.33359e-120	HTC-a
PA2G4	1.83283e-124	0.863862	0.83	0.545	4.19737e-120	HTC-a
EFCAB1	5.18459e-124	1.91448	0.358	0.107	1.18732e-119	HTC-a
ADAMTSL4	5.80036e-124	2.26163	0.297	0.073	1.32834e-119	HTC-a
PMM1	1.1555e-123	1.27272	0.597	0.298	2.64622e-119	HTC-a
BARX2	1.76312e-123	2.0341	0.321	0.085	4.03772e-119	HTC-a
SLC30A1	5.56189e-123	1.72216	0.51	0.221	1.27373e-118	HTC-a
ZFAND5	1.89439e-122	0.748062	0.932	0.828	4.33833e-118	HTC-a
TMBIM6	1.93712e-122	0.422464	0.973	0.886	4.43621e-118	HTC-a
RNF187	3.48772e-122	0.954755	0.763	0.478	7.98723e-118	HTC-a
2026-03-06	4.28706e-122	0.971994	0.745	0.436	9.81779e-118	HTC-a
CYP3A5	7.91827e-122	2.44918	0.262	0.054	1.81336e-117	HTC-a
MRPL49	8.62129e-122	1.17827	0.618	0.306	1.97436e-117	HTC-a
SARS	7.05496e-120	0.894233	0.807	0.53	1.61566e-115	HTC-a
ZCCHC7	1.58763e-119	1.24117	0.571	0.268	3.63583e-115	HTC-a
DHRS3	3.25191e-119	0.912999	0.819	0.565	7.4472e-115	HTC-a
INSR	3.71402e-119	1.42308	0.474	0.19	8.50547e-115	HTC-a
NONO	4.13973e-118	1.01353	0.694	0.38	9.4804e-114	HTC-a
TMEM222	2.13967e-117	1.16497	0.599	0.296	4.90005e-113	HTC-a
DCAF11	2.26161e-117	1.60081	0.4	0.139	5.1793e-113	HTC-a
SRSF6	3.87612e-116	1.06321	0.703	0.4	8.8767e-112	HTC-a
ATP5MC2	4.70535e-116	0.511283	0.97	0.923	1.07757e-111	HTC-a
CTDNEP1	5.04081e-116	0.959414	0.745	0.446	1.1544e-111	HTC-a
PRELP	1.53745e-115	0.618359	0.999	0.993	3.52092e-111	HTC-a
MCCC2	3.83217e-115	1.55204	0.434	0.169	8.77606e-111	HTC-a
CIR1	6.77022e-115	0.958182	0.747	0.465	1.55045e-110	HTC-a
APEX1	7.54634e-115	1.08783	0.673	0.387	1.72819e-110	HTC-a
DHRS7	7.73513e-115	1.04009	0.691	0.4	1.77142e-110	HTC-a
NXPH4	3.63554e-114	1.57987	0.508	0.235	8.32576e-110	HTC-a
CRTAC1	3.31599e-113	0.918811	0.862	0.622	7.59396e-109	HTC-a
GMPR2	8.27212e-113	1.04235	0.695	0.408	1.8944e-108	HTC-a
PCBP1	1.25219e-112	0.559387	0.949	0.815	2.86764e-108	HTC-a
RABGGTB	1.29119e-112	1.09397	0.628	0.335	2.95695e-108	HTC-a
CHP1	1.56946e-112	1.28578	0.541	0.263	3.59421e-108	HTC-a
MRPS18B	2.74032e-112	1.122	0.629	0.344	6.2756e-108	HTC-a
RASSF7	3.66749e-112	2.01254	0.305	0.084	8.39893e-108	HTC-a
HSPA9	2.26584e-111	0.739661	0.884	0.656	5.189e-107	HTC-a
PBXIP1	5.84147e-111	1.25989	0.536	0.251	1.33775e-106	HTC-a
TATDN1	7.39543e-111	1.06009	0.665	0.372	1.69363e-106	HTC-a
MRPL10	7.49303e-111	1.40853	0.475	0.206	1.71598e-106	HTC-a
CLNS1A	7.95843e-111	0.885301	0.786	0.533	1.82256e-106	HTC-a
RAB11B	1.39936e-110	1.1309	0.592	0.303	3.20467e-106	HTC-a
FADS3	3.27403e-110	1.28679	0.523	0.243	7.49786e-106	HTC-a
DNAH11	4.25673e-110	1.16905	0.49	0.198	9.74834e-106	HTC-a
UBC	6.11289e-110	0.384281	1	0.999	1.39991e-105	HTC-a
NR1D1	1.00994e-109	0.781737	0.791	0.496	2.31286e-105	HTC-a
RFNG	2.79693e-109	1.02934	0.708	0.444	6.40524e-105	HTC-a
HNRNPF	3.38418e-109	0.732265	0.861	0.618	7.75011e-105	HTC-a
HSD17B14	1.12469e-108	1.57906	0.392	0.142	2.57566e-104	HTC-a
NDRG2	1.9623e-108	1.2574	0.803	0.632	4.49386e-104	HTC-a
GHITM	2.12211e-108	0.659773	0.895	0.691	4.85984e-104	HTC-a
LUC7L2	3.169e-108	0.951748	0.705	0.41	7.25734e-104	HTC-a
NOB1	9.29364e-108	1.2865	0.465	0.196	2.12834e-103	HTC-a
NEAT1	1.27304e-107	0.359306	0.999	0.987	2.91538e-103	HTC-a
CREG1	1.96728e-107	0.863675	0.805	0.54	4.50526e-103	HTC-a
APLP2	3.01278e-107	0.726843	0.873	0.646	6.89956e-103	HTC-a
HLA-G	7.14146e-107	1.46143	0.468	0.203	1.63547e-102	HTC-a
CKB	1.70732e-106	1.02901	0.743	0.509	3.90994e-102	HTC-a
EIF3J-DT	2.12298e-106	0.970954	0.692	0.406	4.86183e-102	HTC-a
MCL1	5.5104e-106	0.565707	0.965	0.85	1.26194e-101	HTC-a
IFRD1	6.03191e-105	0.625111	0.939	0.738	1.38137e-100	HTC-a
LTBP4	7.20504e-105	1.04028	0.648	0.356	1.65003e-100	HTC-a
GNB2	4.16878e-104	0.815639	0.786	0.512	9.54692e-100	HTC-a
TAF1D	5.05264e-104	0.753934	0.847	0.61	1.1571e-99	HTC-a
LRRC47	1.2373e-103	1.34338	0.445	0.184	2.83355e-99	HTC-a
TMEM38B	1.67689e-103	1.26477	0.486	0.213	3.84025e-99	HTC-a
TUBG2	1.88669e-103	1.5776	0.367	0.13	4.32071e-99	HTC-a
YWHAQ	4.47704e-103	0.605591	0.953	0.836	1.02529e-98	HTC-a
MYO1C	1.05655e-102	1.13779	0.534	0.257	2.41961e-98	HTC-a
ZNF397	2.73969e-102	1.43776	0.437	0.181	6.27416e-98	HTC-a
TMEM192	7.73885e-102	1.30414	0.466	0.202	1.77227e-97	HTC-a
OSBPL5	8.16904e-102	1.64092	0.369	0.136	1.87079e-97	HTC-a
PSMD5	8.46903e-102	1.3651	0.45	0.194	1.93949e-97	HTC-a
SPG21	8.52959e-102	1.06396	0.545	0.259	1.95336e-97	HTC-a
AATF	1.05371e-101	1.15405	0.556	0.276	2.41309e-97	HTC-a
HS3ST3B1	1.53203e-101	1.5789	0.354	0.122	3.50851e-97	HTC-a
COX7A2L	2.45089e-101	0.673985	0.903	0.746	5.61279e-97	HTC-a
TRIM28	2.62104e-101	0.944081	0.692	0.411	6.00245e-97	HTC-a
BBS2	4.04115e-101	1.60077	0.354	0.122	9.25463e-97	HTC-a
EIF3B	4.70445e-101	0.945025	0.662	0.369	1.07737e-96	HTC-a
PABPC4	7.41196e-101	0.853498	0.772	0.515	1.69741e-96	HTC-a
SF1	1.05255e-100	0.757437	0.85	0.631	2.41045e-96	HTC-a
ZNF766	1.19593e-100	1.6961	0.321	0.103	2.73881e-96	HTC-a
CYGB	2.2269e-100	1.02105	0.571	0.282	5.09983e-96	HTC-a
TPD52L2	3.75469e-100	0.995528	0.604	0.313	8.59862e-96	HTC-a
CERS2	5.04328e-100	1.06396	0.613	0.338	1.15496e-95	HTC-a
ANKRD37	5.30659e-100	0.947377	0.828	0.597	1.21526e-95	HTC-a
NMD3	5.8492e-100	1.18401	0.541	0.265	1.33953e-95	HTC-a
BCAT2	7.49145e-100	1.72523	0.31	0.096	1.71562e-95	HTC-a
GNL1	7.62403e-100	0.899754	0.694	0.412	1.74598e-95	HTC-a
NT5C3B	1.1125e-99	0.995233	0.646	0.371	2.54774e-95	HTC-a
FKBP8	1.22245e-99	0.665027	0.892	0.698	2.79953e-95	HTC-a
ACTG1	7.43976e-99	0.495082	0.996	0.986	1.70378e-94	HTC-a
DNAJB2	7.59564e-99	0.939096	0.674	0.39	1.73948e-94	HTC-a
RRAGD	1.11537e-98	1.21963	0.472	0.205	2.55431e-94	HTC-a
DUSP1	1.15478e-98	0.411065	0.969	0.856	2.64456e-94	HTC-a
SUCLG2	3.69444e-98	1.17753	0.51	0.243	8.46064e-94	HTC-a
TMEM91	3.88818e-98	1.21708	0.512	0.249	8.90432e-94	HTC-a
MAD1L1	4.10859e-98	1.23515	0.619	0.369	9.40907e-94	HTC-a
IFITM2	6.37948e-98	0.693262	0.857	0.618	1.46096e-93	HTC-a
GLRX	8.68325e-98	0.524646	0.785	0.488	1.98855e-93	HTC-a
ATP5PB	1.70965e-97	0.758052	0.819	0.572	3.91528e-93	HTC-a
GRSF1	1.97804e-97	1.06615	0.56	0.285	4.52991e-93	HTC-a
GBE1	2.02331e-97	0.741657	0.818	0.569	4.63357e-93	HTC-a
SRSF7	3.11658e-97	0.495931	0.986	0.916	7.13729e-93	HTC-a
CAV1	3.54644e-97	0.973218	0.885	0.771	8.1217e-93	HTC-a
ACAT1	4.05302e-97	0.960235	0.643	0.367	9.28183e-93	HTC-a
FAM53C	5.5932e-97	0.912464	0.703	0.424	1.2809e-92	HTC-a
CEP95	6.88612e-97	1.07953	0.527	0.25	1.57699e-92	HTC-a
TSKU	1.0194e-96	1.72749	0.37	0.142	2.33452e-92	HTC-a
C6orf62	1.40732e-96	0.850612	0.74	0.452	3.22291e-92	HTC-a
SMDT1	1.94357e-96	0.771845	0.806	0.57	4.45097e-92	HTC-a
GPR108	3.57266e-96	0.996152	0.62	0.344	8.18174e-92	HTC-a
DNAJB9	4.4074e-96	0.385663	0.945	0.747	1.00934e-91	HTC-a
TMEM109	4.67731e-96	0.897049	0.714	0.459	1.07115e-91	HTC-a
MUC20-OT1	4.75434e-96	0.848783	0.673	0.39	1.08879e-91	HTC-a
ATP1A1	7.66223e-96	0.560089	0.883	0.676	1.75473e-91	HTC-a
KDELR1	9.62637e-96	0.592753	0.908	0.771	2.20453e-91	HTC-a
AIMP1	3.62713e-95	0.833733	0.754	0.485	8.30648e-91	HTC-a
FHL1	1.11552e-94	0.919526	0.854	0.646	2.55464e-90	HTC-a
NNMT	1.68481e-94	0.586053	0.993	0.91	3.85839e-90	HTC-a
ALKBH5	1.81351e-94	0.759334	0.758	0.477	4.15312e-90	HTC-a
GHDC	5.01867e-94	1.61416	0.353	0.13	1.14933e-89	HTC-a
SEPHS2	5.70312e-94	1.03217	0.591	0.311	1.30607e-89	HTC-a
EIF2A	1.91465e-93	0.769251	0.803	0.566	4.38474e-89	HTC-a
CTTN	2.05115e-93	0.844786	0.705	0.427	4.69735e-89	HTC-a
BGN	3.19071e-93	0.340889	0.998	0.999	7.30705e-89	HTC-a
DDRGK1	3.4308e-93	1.09625	0.591	0.323	7.85687e-89	HTC-a
RRAS	3.86173e-93	0.739745	0.823	0.623	8.84374e-89	HTC-a
PSMD3	1.70285e-92	0.886527	0.683	0.407	3.8997e-88	HTC-a
GRINA	1.86326e-92	1.0986	0.5	0.241	4.26705e-88	HTC-a
SHMT2	6.71235e-92	0.742116	0.807	0.552	1.53719e-87	HTC-a
UQCRC2	2.08121e-91	0.874151	0.713	0.455	4.76618e-87	HTC-a
SMARCD2	2.25869e-91	1.36862	0.396	0.162	5.17263e-87	HTC-a
RTCA	2.58464e-91	1.22035	0.462	0.212	5.91909e-87	HTC-a
SKP1	3.59473e-91	0.334929	0.992	0.973	8.2323e-87	HTC-a
VDAC2	3.79533e-91	0.524049	0.943	0.82	8.69169e-87	HTC-a
DEPP1	1.16864e-90	1.01026	0.649	0.387	2.6763e-86	HTC-a
INTS11	1.28394e-90	1.13908	0.5	0.24	2.94036e-86	HTC-a
UBE2E1	2.02227e-90	1.05165	0.596	0.335	4.6312e-86	HTC-a
ZNF358	2.25297e-90	1.10201	0.527	0.268	5.15952e-86	HTC-a
MSRB1	2.25521e-90	1.28252	0.409	0.171	5.16465e-86	HTC-a
ADSSL1	4.38075e-90	0.92557	0.732	0.493	1.00324e-85	HTC-a
CAMLG	7.45253e-90	0.534914	0.93	0.807	1.7067e-85	HTC-a
ARHGEF19	9.73411e-90	1.63951	0.333	0.121	2.22921e-85	HTC-a
RNF114	1.19254e-89	0.766941	0.751	0.472	2.73103e-85	HTC-a
MIR210HG	2.00104e-89	0.83297	0.732	0.472	4.58258e-85	HTC-a
SLC9A3R2	2.60193e-89	1.18594	0.593	0.359	5.95869e-85	HTC-a
PEX6	3.65626e-89	1.54084	0.343	0.126	8.37319e-85	HTC-a
CRBN	4.92912e-89	0.972291	0.569	0.299	1.12882e-84	HTC-a
CANX	6.92252e-89	0.410213	0.934	0.749	1.58533e-84	HTC-a
HNRNPA0	7.13648e-89	0.577356	0.908	0.732	1.63433e-84	HTC-a
KEAP1	7.55993e-89	1.27493	0.439	0.198	1.7313e-84	HTC-a
CHPT1	2.00769e-88	0.751814	0.778	0.538	4.59782e-84	HTC-a
TMEM106C	5.77894e-88	0.92685	0.65	0.384	1.32343e-83	HTC-a
GTF3C5	1.21509e-87	1.51991	0.332	0.121	2.78269e-83	HTC-a
ENO2	1.48591e-87	0.803034	0.579	0.298	3.40287e-83	HTC-a
SEPT1	1.6107e-87	0.952013	0.597	0.333	3.68866e-83	HTC-a
NOP58	2.05754e-87	0.838629	0.68	0.406	4.71198e-83	HTC-a
CLU	4.00943e-87	0.535795	1	0.991	9.18199e-83	HTC-a
TMUB2	6.63807e-87	1.26122	0.418	0.182	1.52018e-82	HTC-a
SRP9	6.69747e-87	0.613385	0.891	0.754	1.53379e-82	HTC-a
AC099778.1	1.64728e-86	1.25558	0.406	0.172	3.77243e-82	HTC-a
FOXO1	1.73306e-86	0.802878	0.766	0.533	3.96888e-82	HTC-a
RSL1D1	1.7753e-86	0.629509	0.877	0.677	4.06561e-82	HTC-a
NCSTN	3.86999e-86	1.42368	0.343	0.13	8.86267e-82	HTC-a
PRKAG2-AS1	5.0626e-86	1.50725	0.355	0.14	1.15939e-81	HTC-a
PERP	1.60038e-85	0.901152	0.657	0.396	3.66503e-81	HTC-a
IGBP1	1.62646e-85	0.734339	0.775	0.547	3.72475e-81	HTC-a
CRLF1	1.81007e-85	1.67786	0.347	0.14	4.14523e-81	HTC-a
CTSB	2.35563e-85	0.653623	0.855	0.652	5.39463e-81	HTC-a
FBXO44	2.85744e-85	1.32495	0.391	0.165	6.54383e-81	HTC-a
PNISR	2.88298e-85	0.550557	0.942	0.799	6.60231e-81	HTC-a
ZNF12	4.01132e-85	1.28082	0.391	0.162	9.18634e-81	HTC-a
APP	4.55251e-85	0.793626	0.728	0.471	1.04257e-80	HTC-a
PTP4A2	5.65635e-85	0.558098	0.88	0.648	1.29536e-80	HTC-a
SNAPC2	6.41466e-85	1.04168	0.525	0.268	1.46902e-80	HTC-a
STOM	9.5286e-85	0.861702	0.655	0.382	2.18215e-80	HTC-a
IMPDH2	1.12627e-84	0.749101	0.775	0.548	2.57927e-80	HTC-a
FNTA	1.60574e-84	0.819051	0.697	0.421	3.6773e-80	HTC-a
SRP72	2.33599e-84	0.618376	0.776	0.512	5.34965e-80	HTC-a
ARFGAP2	7.59788e-84	1.14799	0.45	0.209	1.73999e-79	HTC-a
FAM20C	1.03499e-83	0.732468	0.817	0.581	2.37023e-79	HTC-a
LMBRD1	2.25339e-83	0.884497	0.613	0.353	5.16048e-79	HTC-a
RHOG	3.1321e-83	1.13122	0.473	0.228	7.17282e-79	HTC-a
ERGIC1	3.57011e-83	1.02544	0.547	0.294	8.17591e-79	HTC-a
DIS3	5.05957e-83	0.822079	0.726	0.482	1.15869e-78	HTC-a
YWHAE	5.48447e-83	0.530456	0.921	0.771	1.256e-78	HTC-a
GOLPH3L	5.66694e-83	1.04996	0.455	0.209	1.29779e-78	HTC-a
OARD1	6.37873e-83	0.918298	0.611	0.354	1.46079e-78	HTC-a
NAPA	1.14884e-82	0.966558	0.551	0.298	2.63096e-78	HTC-a
CRYZL1	2.48624e-82	1.20565	0.439	0.203	5.69373e-78	HTC-a
STK24	2.70025e-82	0.778651	0.719	0.46	6.18385e-78	HTC-a
CCDC115	2.73673e-82	1.05287	0.492	0.244	6.26739e-78	HTC-a
PITHD1	3.15815e-82	0.686328	0.827	0.614	7.23248e-78	HTC-a
GCHFR	4.21101e-82	1.08602	0.503	0.26	9.64364e-78	HTC-a
PDK1	5.34137e-82	0.878794	0.564	0.299	1.22323e-77	HTC-a
HLA-C	7.54368e-82	0.356066	0.997	0.973	1.72758e-77	HTC-a
HSF4	1.01509e-81	1.61837	0.292	0.1	2.32466e-77	HTC-a
PHB2	1.24892e-81	0.71136	0.808	0.611	2.86015e-77	HTC-a
NSA2	1.27891e-81	0.581945	0.892	0.714	2.92883e-77	HTC-a
FAXDC2	1.39879e-81	1.29629	0.439	0.208	3.20338e-77	HTC-a
C16orf58	1.56083e-81	1.18432	0.424	0.193	3.57446e-77	HTC-a
FOXN3	1.65321e-81	0.888632	0.582	0.32	3.78602e-77	HTC-a
FSTL3	2.14192e-81	1.8312	0.303	0.109	4.90521e-77	HTC-a
MRPS2	5.49533e-81	1.14367	0.464	0.227	1.25849e-76	HTC-a
FBXO7	6.31039e-81	0.949427	0.536	0.285	1.44514e-76	HTC-a
TMEM97	6.75623e-81	1.61477	0.285	0.096	1.54724e-76	HTC-a
AMZ2	8.29718e-81	1.07882	0.488	0.246	1.90014e-76	HTC-a
PRKAG2	1.26883e-80	1.33869	0.344	0.136	2.90575e-76	HTC-a
MARVELD1	1.33394e-80	0.865186	0.655	0.402	3.05485e-76	HTC-a
HNRNPK	1.58089e-80	0.466473	0.954	0.843	3.6204e-76	HTC-a
MTHFD2	2.38132e-80	0.625641	0.675	0.401	5.45347e-76	HTC-a
PROSER2	2.45129e-80	1.32051	0.385	0.166	5.6137e-76	HTC-a
OFD1	2.85395e-80	0.883542	0.624	0.369	6.53584e-76	HTC-a
TM2D2	4.00062e-80	1.00824	0.521	0.272	9.16183e-76	HTC-a
SGCE	4.33582e-80	1.38727	0.336	0.129	9.92946e-76	HTC-a
POU3F1	4.71423e-80	1.32952	0.444	0.212	1.07961e-75	HTC-a
SET	6.75491e-80	0.520481	0.931	0.799	1.54694e-75	HTC-a
TPP1	1.06295e-79	1.13544	0.455	0.219	2.43426e-75	HTC-a
CDIPT	1.63602e-79	0.891082	0.609	0.352	3.74664e-75	HTC-a
CAP1	1.71687e-79	0.7524	0.651	0.372	3.93181e-75	HTC-a
AHCYL1	2.32747e-79	0.670341	0.76	0.5	5.33013e-75	HTC-a
RPL39	2.41698e-79	0.277411	0.995	0.995	5.53513e-75	HTC-a
TCP1	3.49119e-79	0.697719	0.778	0.531	7.99518e-75	HTC-a
CNOT8	8.8806e-79	1.14735	0.448	0.219	2.03375e-74	HTC-a
MRPL45	9.86402e-79	1.11022	0.451	0.218	2.25896e-74	HTC-a
CNPPD1	1.50274e-78	1.29625	0.38	0.163	3.44143e-74	HTC-a
PROCR	1.52404e-78	0.922084	0.635	0.391	3.4902e-74	HTC-a
PYGL	1.73162e-78	0.902248	0.636	0.381	3.96558e-74	HTC-a
FNDC4	1.88102e-78	0.974018	0.519	0.272	4.30772e-74	HTC-a
CD14	1.94298e-78	1.32158	0.653	0.44	4.44963e-74	HTC-a
MTA1	2.05444e-78	1.31801	0.377	0.164	4.70487e-74	HTC-a
SRSF4	2.05771e-78	0.736168	0.691	0.429	4.71237e-74	HTC-a
EFNA1	2.32211e-78	0.588715	0.639	0.349	5.31787e-74	HTC-a
ARRDC2	3.70847e-78	1.25444	0.412	0.19	8.49276e-74	HTC-a
WAC-AS1	4.72095e-78	1.24062	0.397	0.177	1.08114e-73	HTC-a
DDX54	9.02262e-78	1.14537	0.422	0.195	2.06627e-73	HTC-a
SESTD1	1.10627e-77	0.871406	0.645	0.393	2.53347e-73	HTC-a
XAB2	1.15231e-77	1.34116	0.35	0.142	2.63891e-73	HTC-a
DAZAP2	1.26157e-77	0.838957	0.623	0.365	2.88913e-73	HTC-a
NADK	1.92527e-77	1.38849	0.33	0.129	4.40905e-73	HTC-a
AKT1	2.17898e-77	0.970097	0.528	0.278	4.99009e-73	HTC-a
POLR2C	2.71644e-77	0.685434	0.782	0.531	6.22093e-73	HTC-a
ZNF395	4.3251e-77	0.889505	0.618	0.351	9.90491e-73	HTC-a
EXOSC6	4.66956e-77	1.07024	0.456	0.223	1.06938e-72	HTC-a
LINC00685	9.54456e-77	1.70329	0.267	0.089	2.1858e-72	HTC-a
HNRNPUL1	1.41934e-76	0.80255	0.685	0.435	3.25044e-72	HTC-a
PHYKPL	1.73341e-76	1.11526	0.474	0.24	3.96967e-72	HTC-a
TMBIM4	2.03423e-76	0.565659	0.893	0.735	4.6586e-72	HTC-a
TBC1D17	2.29495e-76	1.38317	0.317	0.121	5.25568e-72	HTC-a
PRDX6	2.47198e-76	0.406155	0.964	0.88	5.66108e-72	HTC-a
FOXD2	3.06725e-76	1.34882	0.351	0.145	7.02432e-72	HTC-a
SLC38A3	3.27921e-76	1.15394	0.472	0.244	7.50972e-72	HTC-a
TRIB2	4.52365e-76	1.36456	0.362	0.153	1.03596e-71	HTC-a
MKRN1	4.94912e-76	0.92714	0.551	0.302	1.1334e-71	HTC-a
ATP6V0E1	7.68735e-76	0.470645	0.93	0.823	1.76048e-71	HTC-a
PRR3	9.85016e-76	1.55796	0.285	0.101	2.25579e-71	HTC-a
MRPS27	1.14664e-75	1.17324	0.389	0.171	2.62592e-71	HTC-a
PLCD3	1.29893e-75	1.48333	0.303	0.113	2.97468e-71	HTC-a
PCSK7	1.63706e-75	1.28581	0.368	0.158	3.74903e-71	HTC-a
CLPTM1	1.81738e-75	0.880307	0.529	0.281	4.16197e-71	HTC-a
SNAP23	2.09547e-75	0.964667	0.488	0.245	4.79884e-71	HTC-a
KLF10	2.52885e-75	0.638113	0.846	0.657	5.79132e-71	HTC-a
FOXO3	3.92947e-75	0.695023	0.8	0.577	8.99889e-71	HTC-a
TBX15	4.96434e-75	0.956312	0.517	0.276	1.13688e-70	HTC-a
SARNP	5.72784e-75	1.30685	0.369	0.159	1.31173e-70	HTC-a
STK39	7.30502e-75	1.06691	0.439	0.21	1.67292e-70	HTC-a
ZNHIT3	7.51467e-75	0.722905	0.723	0.484	1.72093e-70	HTC-a
NKTR	8.3896e-75	0.823497	0.634	0.375	1.9213e-70	HTC-a
PPM1K	1.07824e-74	0.931501	0.549	0.31	2.46927e-70	HTC-a
MTCH1	1.08568e-74	0.754578	0.76	0.544	2.48632e-70	HTC-a
TPRG1L	1.3037e-74	1.09239	0.435	0.207	2.9856e-70	HTC-a
AC091271.1	1.44381e-74	1.02058	0.513	0.276	3.30647e-70	HTC-a
EIF3F	1.60894e-74	0.573312	0.869	0.7	3.68463e-70	HTC-a
YTHDF1	1.70139e-74	0.974454	0.467	0.232	3.89636e-70	HTC-a
LRP10	2.01484e-74	0.70066	0.755	0.508	4.61418e-70	HTC-a
N4BP2L2	3.19673e-74	0.563044	0.881	0.694	7.32082e-70	HTC-a
RRN3	4.8228e-74	1.12172	0.378	0.165	1.10447e-69	HTC-a
AGTRAP	5.07562e-74	0.940298	0.576	0.331	1.16237e-69	HTC-a
BCKDHB	1.22964e-73	0.915223	0.532	0.292	2.816e-69	HTC-a
LGMN	1.55922e-73	0.751209	0.714	0.487	3.57078e-69	HTC-a
VDAC1	1.5739e-73	0.515564	0.907	0.735	3.60438e-69	HTC-a
LAYN	1.69714e-73	0.834681	0.637	0.394	3.88662e-69	HTC-a
BRF2	1.97895e-73	1.45748	0.32	0.129	4.53198e-69	HTC-a
ZNF581	2.81535e-73	1.03406	0.455	0.227	6.44743e-69	HTC-a
DHPS	3.01051e-73	0.788052	0.677	0.439	6.89438e-69	HTC-a
RBM7	5.38306e-73	0.763341	0.67	0.426	1.23278e-68	HTC-a
PPP6C	5.48494e-73	0.975821	0.479	0.245	1.25611e-68	HTC-a
SLBP	6.32756e-73	0.825965	0.617	0.369	1.44907e-68	HTC-a
VPS26A	7.92506e-73	0.7626	0.61	0.35	1.81492e-68	HTC-a
SERPINB1	8.29772e-73	0.649968	0.785	0.538	1.90026e-68	HTC-a
SNHG15	1.0471e-72	0.842029	0.625	0.377	2.39798e-68	HTC-a
ZBTB8OS	1.05927e-72	0.791521	0.642	0.388	2.42584e-68	HTC-a
ILF3-DT	1.61305e-72	0.744098	0.7	0.441	3.69404e-68	HTC-a
ANXA7	2.49497e-72	0.671782	0.791	0.597	5.71372e-68	HTC-a
VPS4A	2.73009e-72	1.02108	0.455	0.229	6.25217e-68	HTC-a
TAMM41	2.82467e-72	1.38774	0.275	0.097	6.46879e-68	HTC-a
AC093323.1	3.67025e-72	1.21943	0.355	0.151	8.40524e-68	HTC-a
ACTR1B	6.23268e-72	1.21425	0.392	0.183	1.42735e-67	HTC-a
GPATCH8	6.85072e-72	0.855938	0.556	0.314	1.56888e-67	HTC-a
ANXA6	1.26769e-71	0.965266	0.502	0.268	2.90313e-67	HTC-a
SHMT1	2.12568e-71	1.32909	0.286	0.104	4.86802e-67	HTC-a
H6PD	2.3517e-71	1.29744	0.326	0.132	5.38563e-67	HTC-a
SPRYD3	2.43938e-71	0.99086	0.494	0.263	5.58642e-67	HTC-a
RPF2	4.78709e-71	0.974269	0.534	0.303	1.09629e-66	HTC-a
PNRC1	5.34679e-71	0.322925	0.996	0.984	1.22447e-66	HTC-a
EGR1	5.91101e-71	0.492077	0.981	0.95	1.35368e-66	HTC-a
KBTBD7	1.16042e-70	1.4962	0.317	0.128	2.65748e-66	HTC-a
NFYC	1.39764e-70	1.14275	0.357	0.154	3.20072e-66	HTC-a
PIK3R1	2.15194e-70	0.710081	0.675	0.447	4.92816e-66	HTC-a
DAZAP1	2.70326e-70	0.898527	0.479	0.247	6.19074e-66	HTC-a
HSPB7	2.70455e-70	1.75686	0.277	0.103	6.19368e-66	HTC-a
SECISBP2	3.02713e-70	1.00697	0.498	0.269	6.93244e-66	HTC-a
RHOA	3.35432e-70	0.418512	0.925	0.816	7.68172e-66	HTC-a
TPD52L1	4.74759e-70	0.62189	0.839	0.666	1.08725e-65	HTC-a
EMC4	5.01489e-70	0.645238	0.769	0.535	1.14846e-65	HTC-a
RNPEP	6.15487e-70	1.18364	0.372	0.167	1.40953e-65	HTC-a
PSMG2	1.03075e-69	0.677262	0.771	0.56	2.36052e-65	HTC-a
PER1	2.48047e-69	0.721887	0.647	0.404	5.68053e-65	HTC-a
SRP68	5.06556e-69	0.897278	0.497	0.262	1.16006e-64	HTC-a
RTN3	5.71995e-69	0.880016	0.595	0.358	1.30993e-64	HTC-a
CYB5R1	7.92707e-69	0.779893	0.65	0.411	1.81538e-64	HTC-a
KHDC4	9.14675e-69	1.00611	0.428	0.21	2.0947e-64	HTC-a
TRIM56	1.88669e-68	1.15909	0.36	0.16	4.3207e-64	HTC-a
KAT8	2.02389e-68	0.959898	0.494	0.264	4.6349e-64	HTC-a
SPPL3	2.04809e-68	1.0189	0.42	0.201	4.69034e-64	HTC-a
PPP1R3E	2.27151e-68	1.22717	0.325	0.136	5.20197e-64	HTC-a
AHNAK2	2.32131e-68	1.09716	0.425	0.207	5.31604e-64	HTC-a
MCM7	3.10249e-68	1.18155	0.348	0.151	7.10502e-64	HTC-a
TIMM9	3.2686e-68	0.900759	0.546	0.312	7.48541e-64	HTC-a
GAS6	4.51711e-68	0.694911	0.822	0.64	1.03446e-63	HTC-a
CHD1L	5.99267e-68	1.24993	0.393	0.19	1.37238e-63	HTC-a
CNRIP1	6.66104e-68	0.924797	0.504	0.273	1.52545e-63	HTC-a
DNAJC3-DT	7.97092e-68	1.16996	0.395	0.187	1.82542e-63	HTC-a
BTF3L4	8.7608e-68	0.730481	0.7	0.464	2.00631e-63	HTC-a
CRAT	1.1687e-67	1.37279	0.308	0.125	2.67644e-63	HTC-a
ENOSF1	1.50552e-67	1.02782	0.464	0.242	3.44779e-63	HTC-a
ATP5F1D	1.59291e-67	0.464296	0.923	0.822	3.64791e-63	HTC-a
RELA	2.28197e-67	0.677574	0.614	0.354	5.22594e-63	HTC-a
TSNAX	2.59351e-67	0.924608	0.513	0.287	5.9394e-63	HTC-a
LAG3	2.82947e-67	0.661998	0.825	0.644	6.47977e-63	HTC-a
PRNP	3.76733e-67	0.485314	0.865	0.662	8.62756e-63	HTC-a
GNB5	4.10443e-67	0.935933	0.429	0.211	9.39955e-63	HTC-a
CP	5.08621e-67	0.898782	0.684	0.499	1.16479e-62	HTC-a
NPHP3	9.13876e-67	1.0351	0.42	0.207	2.09287e-62	HTC-a
TMEM69	1.0836e-66	1.43861	0.282	0.108	2.48155e-62	HTC-a
AZIN1	1.10567e-66	0.748676	0.621	0.38	2.5321e-62	HTC-a
TEX261	1.14277e-66	1.16151	0.329	0.14	2.61705e-62	HTC-a
ATF6B	1.15584e-66	1.2201	0.33	0.139	2.647e-62	HTC-a
AL118516.1	1.86059e-66	0.512373	0.86	0.623	4.26093e-62	HTC-a
GLO1	3.75858e-66	0.695787	0.705	0.472	8.60752e-62	HTC-a
PGM1	4.80866e-66	0.597118	0.801	0.58	1.10123e-61	HTC-a
IGFBP4	4.88662e-66	1.57733	0.331	0.146	1.11908e-61	HTC-a
HNRNPH2	8.41346e-66	0.807748	0.563	0.323	1.92677e-61	HTC-a
TMEM9B	9.82279e-66	0.841173	0.514	0.285	2.24952e-61	HTC-a
ZNF426	2.0366e-65	1.44815	0.274	0.104	4.66401e-61	HTC-a
PSMF1	3.01935e-65	0.772483	0.604	0.367	6.91461e-61	HTC-a
SNRNP40	3.53456e-65	1.02095	0.428	0.215	8.0945e-61	HTC-a
KDSR	3.64102e-65	0.485695	0.833	0.624	8.3383e-61	HTC-a
TSPAN31	4.38964e-65	0.890908	0.539	0.314	1.00527e-60	HTC-a
SYNE2	4.44072e-65	1.42752	0.264	0.097	1.01697e-60	HTC-a
PRPF38A	4.64866e-65	0.773981	0.63	0.403	1.06459e-60	HTC-a
TSLP	8.93447e-65	1.0716	0.396	0.189	2.04608e-60	HTC-a
MDM4	1.02305e-64	0.831486	0.529	0.299	2.34288e-60	HTC-a
VEGFB	1.64929e-64	0.758248	0.647	0.413	3.77703e-60	HTC-a
METAP2	1.65835e-64	0.616055	0.776	0.573	3.79779e-60	HTC-a
THAP7	1.66927e-64	0.892387	0.541	0.317	3.8228e-60	HTC-a
CFLAR	1.96473e-64	1.10131	0.392	0.19	4.49943e-60	HTC-a
ARHGEF35	1.99179e-64	1.05644	0.383	0.18	4.5614e-60	HTC-a
APOPT1	2.37681e-64	0.820513	0.567	0.336	5.44313e-60	HTC-a
TDP2	3.03596e-64	1.08605	0.373	0.175	6.95266e-60	HTC-a
PGAM1	3.22543e-64	0.325769	0.969	0.868	7.38657e-60	HTC-a
UQCRC1	3.33302e-64	0.95873	0.515	0.3	7.63296e-60	HTC-a
PLPBP	4.40583e-64	0.959896	0.487	0.272	1.00898e-59	HTC-a
RNF41	4.47892e-64	1.09251	0.384	0.181	1.02572e-59	HTC-a
VAT1	5.17738e-64	0.968489	0.458	0.244	1.18567e-59	HTC-a
SMARCC2	7.19441e-64	0.867653	0.471	0.251	1.64759e-59	HTC-a
CUTC	7.40318e-64	0.92618	0.489	0.27	1.6954e-59	HTC-a
ATP1B2	8.53838e-64	1.01397	0.436	0.223	1.95537e-59	HTC-a
RBL2	1.07945e-63	0.967124	0.448	0.238	2.47206e-59	HTC-a
RPL22L1	1.17943e-63	0.532949	0.856	0.691	2.70102e-59	HTC-a
VPS51	1.28512e-63	0.888375	0.551	0.33	2.94306e-59	HTC-a
ITGA5	1.43252e-63	0.440445	0.699	0.46	3.28061e-59	HTC-a
ANKZF1	2.06307e-63	1.07973	0.332	0.142	4.72464e-59	HTC-a
STX12	2.20655e-63	0.873838	0.498	0.273	5.05321e-59	HTC-a
ABCA1	2.25298e-63	1.32634	0.273	0.105	5.15955e-59	HTC-a
SDHD	2.73356e-63	0.717906	0.642	0.402	6.26013e-59	HTC-a
IGSF8	2.84627e-63	0.985866	0.475	0.258	6.51825e-59	HTC-a
UCK1	2.90194e-63	1.11026	0.339	0.148	6.64574e-59	HTC-a
PIGH	4.59769e-63	0.7911	0.576	0.347	1.05292e-58	HTC-a
PBX2	4.83513e-63	1.37018	0.29	0.117	1.10729e-58	HTC-a
PRMT5	6.10777e-63	1.1389	0.361	0.167	1.39874e-58	HTC-a
RNF146	6.73064e-63	0.942373	0.426	0.214	1.54138e-58	HTC-a
SPAG4	6.98364e-63	1.09608	0.428	0.224	1.59932e-58	HTC-a
MRPS36	7.8115e-63	0.802254	0.568	0.343	1.78891e-58	HTC-a
H1F0	9.83825e-63	1.08218	0.506	0.297	2.25306e-58	HTC-a
CNOT7	1.19056e-62	0.790957	0.581	0.35	2.72651e-58	HTC-a
ZNF821	2.61362e-62	1.24191	0.308	0.13	5.98545e-58	HTC-a
MRNIP	3.0561e-62	0.71996	0.652	0.418	6.99879e-58	HTC-a
RANGRF	3.07236e-62	1.15838	0.341	0.152	7.036e-58	HTC-a
FLYWCH1	3.188e-62	1.22279	0.327	0.142	7.30084e-58	HTC-a
ATP6V1G1	3.56975e-62	0.348661	0.969	0.916	8.17508e-58	HTC-a
CENPB	4.37041e-62	0.982048	0.442	0.232	1.00087e-57	HTC-a
AZI2	4.57546e-62	0.8182	0.554	0.334	1.04783e-57	HTC-a
TMEM256	5.30562e-62	0.798394	0.624	0.409	1.21504e-57	HTC-a
CEP57	5.91192e-62	0.800042	0.582	0.361	1.35389e-57	HTC-a
HNRNPD	6.24432e-62	0.56062	0.828	0.658	1.43001e-57	HTC-a
SMIM26	6.3382e-62	0.530555	0.86	0.721	1.45151e-57	HTC-a
CAV2	1.33592e-61	0.864479	0.619	0.407	3.0594e-57	HTC-a
PIGA	1.58215e-61	1.40128	0.271	0.107	3.62328e-57	HTC-a
GPI	1.94857e-61	0.784483	0.649	0.43	4.46243e-57	HTC-a
BAG6	2.01044e-61	0.861641	0.49	0.273	4.60411e-57	HTC-a
ZNF296	2.09395e-61	1.3978	0.263	0.1	4.79534e-57	HTC-a
ZNF84	2.61084e-61	1.3283	0.286	0.116	5.97909e-57	HTC-a
SF3A2	3.25977e-61	1.27876	0.303	0.129	7.4652e-57	HTC-a
WASHC1	3.33509e-61	1.22615	0.302	0.126	7.63769e-57	HTC-a
ZNF385C	8.11726e-61	1.35861	0.257	0.096	1.85893e-56	HTC-a
UTP4	8.6234e-61	1.27856	0.297	0.125	1.97485e-56	HTC-a
ZNF292	1.09424e-60	0.707177	0.655	0.422	2.50592e-56	HTC-a
DVL1	1.47493e-60	1.17594	0.349	0.161	3.37774e-56	HTC-a
SOD2	1.48581e-60	0.466764	0.958	0.835	3.40265e-56	HTC-a
CLMP	1.59216e-60	0.808884	0.496	0.273	3.64622e-56	HTC-a
ATP6AP1	1.97879e-60	0.686899	0.676	0.463	4.53162e-56	HTC-a
ZYX	3.01411e-60	1.16022	0.338	0.154	6.9026e-56	HTC-a
CA11	3.16373e-60	1.07429	0.377	0.183	7.24526e-56	HTC-a
NBR1	3.65712e-60	0.825308	0.515	0.289	8.37517e-56	HTC-a
PSMC1	3.8913e-60	0.602648	0.759	0.538	8.91146e-56	HTC-a
SRSF1	4.65071e-60	0.711562	0.602	0.371	1.06506e-55	HTC-a
C4orf47	5.31476e-60	1.2739	0.316	0.14	1.21713e-55	HTC-a
CHURC1	7.18188e-60	0.637504	0.75	0.546	1.64472e-55	HTC-a
ALDH3A2	8.33982e-60	0.961904	0.441	0.235	1.9099e-55	HTC-a
NSFL1C	1.28661e-59	0.788894	0.57	0.347	2.94646e-55	HTC-a
NCK1	1.29324e-59	0.787524	0.527	0.299	2.96164e-55	HTC-a
IMP3	1.57911e-59	0.646386	0.715	0.496	3.61633e-55	HTC-a
UBE2I	2.11258e-59	0.624476	0.727	0.504	4.83801e-55	HTC-a
PHF3	3.12073e-59	0.645698	0.69	0.452	7.14677e-55	HTC-a
AAMP	3.29155e-59	0.673633	0.613	0.377	7.53798e-55	HTC-a
RHEB	5.56912e-59	0.468989	0.898	0.765	1.27538e-54	HTC-a
LAMTOR1	6.42756e-59	0.552496	0.823	0.654	1.47198e-54	HTC-a
PDK4	7.2047e-59	1.05135	0.424	0.222	1.64995e-54	HTC-a
PPP1CC	1.10062e-58	0.723676	0.636	0.407	2.52054e-54	HTC-a
RNPS1	1.20218e-58	0.657087	0.65	0.423	2.75312e-54	HTC-a
CERS5	1.94296e-58	0.887542	0.43	0.222	4.44956e-54	HTC-a
CCDC174	2.37138e-58	0.899841	0.441	0.233	5.43071e-54	HTC-a
CSNK2A2	2.40803e-58	0.873671	0.504	0.295	5.51463e-54	HTC-a
RRM1	3.04751e-58	1.05716	0.375	0.185	6.9791e-54	HTC-a
C9orf78	3.14225e-58	0.701403	0.654	0.434	7.19606e-54	HTC-a
TRA2B	3.23388e-58	0.498358	0.838	0.633	7.40591e-54	HTC-a
PPP1R16A	3.26016e-58	0.788575	0.546	0.326	7.46608e-54	HTC-a
NDUFB5	4.03996e-58	0.618965	0.721	0.527	9.25192e-54	HTC-a
TUBA4A	4.07668e-58	0.796494	0.556	0.335	9.33601e-54	HTC-a
ANAPC13	5.43775e-58	0.921363	0.459	0.252	1.2453e-53	HTC-a
ANXA1	8.44751e-58	0.278912	0.992	0.952	1.93456e-53	HTC-a
WDR73	9.05045e-58	0.925648	0.447	0.242	2.07264e-53	HTC-a
ABCB7	9.92524e-58	1.21181	0.297	0.128	2.27298e-53	HTC-a
JDP2	1.12913e-57	0.797064	0.526	0.306	2.58581e-53	HTC-a
GRPEL1	1.48967e-57	0.529834	0.74	0.514	3.4115e-53	HTC-a
MAVS	1.49121e-57	1.24182	0.289	0.121	3.41503e-53	HTC-a
TMEM167B	2.0159e-57	0.833388	0.517	0.303	4.61662e-53	HTC-a
KXD1	2.40297e-57	0.779096	0.571	0.351	5.50305e-53	HTC-a
LYRM2	4.11082e-57	0.947644	0.426	0.228	9.41418e-53	HTC-a
TOMM20	4.9282e-57	0.359871	0.972	0.924	1.12861e-52	HTC-a
TJAP1	5.10386e-57	1.3812	0.255	0.1	1.16883e-52	HTC-a
ADH5	5.54836e-57	0.739128	0.636	0.425	1.27063e-52	HTC-a
TAF9	6.16795e-57	0.680856	0.554	0.332	1.41252e-52	HTC-a
SMS	6.84615e-57	0.795038	0.521	0.312	1.56784e-52	HTC-a
BET1L	9.1021e-57	0.950818	0.437	0.239	2.08447e-52	HTC-a
TMEM216	1.47196e-56	0.982773	0.374	0.184	3.37095e-52	HTC-a
RNF7	1.47777e-56	0.465848	0.902	0.778	3.38424e-52	HTC-a
SPIDR	2.42837e-56	1.34821	0.278	0.118	5.56122e-52	HTC-a
ELP2	2.8004e-56	0.702167	0.612	0.383	6.41321e-52	HTC-a
CTNNA1	2.81703e-56	0.541874	0.744	0.505	6.45129e-52	HTC-a
MFSD10	3.35804e-56	0.805691	0.59	0.383	7.69025e-52	HTC-a
M6PR	3.42546e-56	0.756037	0.526	0.305	7.84464e-52	HTC-a
EMC2	3.49347e-56	0.665081	0.716	0.515	8.0004e-52	HTC-a
KLHL29	3.99087e-56	1.26204	0.312	0.141	9.13949e-52	HTC-a
GPN3	4.31196e-56	0.68759	0.628	0.399	9.87483e-52	HTC-a
MANSC1	4.32215e-56	1.20991	0.288	0.123	9.89815e-52	HTC-a
RHOT2	5.37273e-56	1.31315	0.27	0.111	1.23041e-51	HTC-a
SPART	7.01238e-56	0.603259	0.661	0.433	1.60591e-51	HTC-a
TRMU	8.08531e-56	1.19483	0.301	0.134	1.85162e-51	HTC-a
ARF1	1.16383e-55	0.374567	0.945	0.843	2.66529e-51	HTC-a
SEC63	1.69056e-55	0.542969	0.776	0.567	3.87154e-51	HTC-a
SYBU	1.76257e-55	1.06857	0.337	0.156	4.03647e-51	HTC-a
ADI1	2.40688e-55	0.715998	0.662	0.459	5.512e-51	HTC-a
ZC3H7A	2.46973e-55	0.664032	0.546	0.322	5.65592e-51	HTC-a
RING1	2.85438e-55	0.848477	0.446	0.244	6.53682e-51	HTC-a
SSBP3	3.03688e-55	0.955131	0.403	0.212	6.95476e-51	HTC-a
GTPBP6	3.48485e-55	0.865201	0.477	0.27	7.98067e-51	HTC-a
PIP4P1	4.4964e-55	0.952402	0.374	0.185	1.02972e-50	HTC-a
THUMPD3-AS1	7.42585e-55	0.483114	0.92	0.814	1.70059e-50	HTC-a
YIPF3	7.47801e-55	0.519983	0.809	0.606	1.71254e-50	HTC-a
ABTB1	7.88805e-55	1.08658	0.338	0.162	1.80644e-50	HTC-a
AP3S1	8.46311e-55	0.526456	0.855	0.699	1.93814e-50	HTC-a
PKIG	9.07584e-55	0.583826	0.735	0.51	2.07846e-50	HTC-a
EIF4A1	9.76514e-55	0.470291	0.879	0.74	2.23632e-50	HTC-a
NUDT21	1.03159e-54	0.72557	0.561	0.335	2.36245e-50	HTC-a
SCAMP3	1.17242e-54	0.955284	0.401	0.208	2.68497e-50	HTC-a
TIAL1	1.1822e-54	0.612434	0.665	0.441	2.70735e-50	HTC-a
CNIH1	1.18379e-54	0.629134	0.702	0.48	2.71101e-50	HTC-a
TMEM259	1.23564e-54	0.76982	0.562	0.35	2.82973e-50	HTC-a
TGFBR2	1.9237e-54	0.59644	0.835	0.72	4.40546e-50	HTC-a
LYRM1	2.6185e-54	0.814046	0.462	0.258	5.99663e-50	HTC-a
HDGF	2.99886e-54	0.599788	0.663	0.439	6.86769e-50	HTC-a
POLR2E	3.05178e-54	0.774402	0.526	0.313	6.98889e-50	HTC-a
DRG1	3.11382e-54	0.875188	0.423	0.227	7.13096e-50	HTC-a
AARS	3.60229e-54	0.993878	0.336	0.159	8.24959e-50	HTC-a
COPS3	4.05245e-54	0.761641	0.519	0.305	9.28051e-50	HTC-a
RAE1	6.06726e-54	1.0557	0.327	0.153	1.38946e-49	HTC-a
FOXD1	8.51253e-54	0.690653	0.64	0.428	1.94945e-49	HTC-a
PDCD6IP	8.76383e-54	0.747968	0.52	0.305	2.00701e-49	HTC-a
C8orf59	8.95946e-54	0.527949	0.816	0.637	2.05181e-49	HTC-a
ZNF277	9.68156e-54	1.18361	0.266	0.11	2.21717e-49	HTC-a
ANG	1.00745e-53	0.671297	0.712	0.514	2.30717e-49	HTC-a
ZDHHC6	1.03838e-53	0.953031	0.348	0.168	2.37799e-49	HTC-a
PKN1	1.12301e-53	0.977065	0.374	0.189	2.5718e-49	HTC-a
OSER1	1.12938e-53	0.575572	0.782	0.583	2.58639e-49	HTC-a
PXMP2	1.26578e-53	1.02027	0.347	0.169	2.89876e-49	HTC-a
UBA2	1.47705e-53	0.639194	0.635	0.402	3.38259e-49	HTC-a
NFX1	1.72203e-53	1.18183	0.277	0.117	3.94363e-49	HTC-a
BSDC1	1.85367e-53	0.834905	0.416	0.22	4.2451e-49	HTC-a
YDJC	1.87471e-53	1.14883	0.322	0.152	4.29328e-49	HTC-a
FAM189B	2.15108e-53	1.32974	0.255	0.105	4.92618e-49	HTC-a
PPP1R7	2.17963e-53	0.72327	0.561	0.347	4.99157e-49	HTC-a
CALCOCO1	2.59174e-53	0.821227	0.43	0.23	5.93534e-49	HTC-a
UPF3A	2.92019e-53	0.684359	0.585	0.372	6.68754e-49	HTC-a
GTF2F1	3.3607e-53	0.805476	0.511	0.304	7.69633e-49	HTC-a
NPRL3	4.28048e-53	0.959079	0.368	0.184	9.80274e-49	HTC-a
GTF2H1	5.88459e-53	0.928516	0.379	0.192	1.34763e-48	HTC-a
PGRMC1	6.12025e-53	0.638827	0.683	0.468	1.4016e-48	HTC-a
TOMM22	6.3531e-53	0.696351	0.58	0.368	1.45492e-48	HTC-a
EIF5A	6.45702e-53	0.509991	0.793	0.604	1.47872e-48	HTC-a
ARHGEF2	6.45852e-53	0.776507	0.481	0.274	1.47906e-48	HTC-a
RAB9A	6.84545e-53	0.818026	0.441	0.243	1.56768e-48	HTC-a
MBD5	1.05908e-52	1.03598	0.342	0.166	2.4254e-48	HTC-a
MED28	1.37755e-52	0.888588	0.436	0.242	3.15473e-48	HTC-a
GORASP2	1.58813e-52	0.64052	0.589	0.373	3.63698e-48	HTC-a
PQBP1	1.67583e-52	0.703666	0.577	0.364	3.83781e-48	HTC-a
TMEM87A	1.70961e-52	0.707884	0.572	0.354	3.91518e-48	HTC-a
PCID2	1.84486e-52	0.817869	0.493	0.29	4.22492e-48	HTC-a
EGLN3	2.84474e-52	0.507563	0.761	0.561	6.51473e-48	HTC-a
NAXD	2.98008e-52	1.19381	0.288	0.129	6.82469e-48	HTC-a
ISG20	3.09025e-52	1.00569	0.556	0.372	7.07698e-48	HTC-a
TRABD2B	3.88008e-52	1.02457	0.368	0.188	8.88576e-48	HTC-a
RORC	4.28015e-52	1.05898	0.301	0.138	9.80197e-48	HTC-a
CCNDBP1	4.47854e-52	0.748708	0.545	0.335	1.02563e-47	HTC-a
EWSR1	5.72633e-52	0.686011	0.575	0.36	1.31139e-47	HTC-a
OSER1-DT	6.34551e-52	1.21888	0.253	0.102	1.45318e-47	HTC-a
SEMA4A	6.97951e-52	0.992381	0.363	0.184	1.59838e-47	HTC-a
HIST1H1C	7.55365e-52	0.978838	0.547	0.347	1.72986e-47	HTC-a
IFNGR1	7.78174e-52	0.6521	0.5	0.28	1.7821e-47	HTC-a
MICA	1.24911e-51	0.885877	0.438	0.244	2.86058e-47	HTC-a
MEG3	1.31449e-51	1.03903	0.646	0.509	3.01031e-47	HTC-a
MAP2K7	1.37959e-51	1.01546	0.326	0.155	3.15939e-47	HTC-a
OGFR	1.67684e-51	0.904299	0.389	0.203	3.84013e-47	HTC-a
SND1	2.62311e-51	0.680234	0.622	0.416	6.00718e-47	HTC-a
TGFBR3	2.98174e-51	0.636277	0.616	0.413	6.82849e-47	HTC-a
CA9	3.00466e-51	0.991534	0.489	0.306	6.88097e-47	HTC-a
KLHDC2	3.11786e-51	0.640639	0.603	0.392	7.14021e-47	HTC-a
CNPY3	3.19204e-51	0.871285	0.442	0.252	7.31008e-47	HTC-a
CBX7	3.55153e-51	1.08022	0.322	0.153	8.13337e-47	HTC-a
IMP4	3.90234e-51	0.738393	0.553	0.346	8.93675e-47	HTC-a
CCDC28A	4.07266e-51	0.816268	0.43	0.235	9.32681e-47	HTC-a
PRPF6	4.7305e-51	0.671619	0.62	0.403	1.08333e-46	HTC-a
ETFRF1	5.51889e-51	0.736076	0.526	0.317	1.26388e-46	HTC-a
MIR29B2CHG	5.9438e-51	1.10298	0.307	0.142	1.36119e-46	HTC-a
LPCAT3	6.30943e-51	0.965488	0.315	0.147	1.44492e-46	HTC-a
PAXIP1-AS1	6.90881e-51	1.19367	0.273	0.119	1.58219e-46	HTC-a
CD164	7.24894e-51	0.478014	0.837	0.638	1.66008e-46	HTC-a
FTX	7.34446e-51	0.884656	0.373	0.191	1.68195e-46	HTC-a
TTC32	7.44982e-51	0.843545	0.422	0.228	1.70608e-46	HTC-a
CTDSP1	8.573e-51	0.778624	0.464	0.268	1.9633e-46	HTC-a
GSTO1	1.0553e-50	0.292913	0.906	0.786	2.41674e-46	HTC-a
RAP1A	1.11252e-50	0.562977	0.7	0.481	2.54778e-46	HTC-a
LENG8	1.16554e-50	1.14658	0.294	0.137	2.6692e-46	HTC-a
EPN1	1.2258e-50	0.850392	0.423	0.234	2.8072e-46	HTC-a
TTC9C	1.2739e-50	1.07988	0.341	0.171	2.91735e-46	HTC-a
PQLC3	1.40067e-50	1.20211	0.254	0.106	3.20767e-46	HTC-a
TMEM116	1.60661e-50	1.09318	0.29	0.131	3.67929e-46	HTC-a
EPHX2	1.61647e-50	1.0236	0.305	0.14	3.70188e-46	HTC-a
ORC3	1.83409e-50	0.976075	0.333	0.163	4.20024e-46	HTC-a
NOA1	1.89797e-50	1.03636	0.297	0.134	4.34655e-46	HTC-a
FBXL5	2.02066e-50	0.984285	0.335	0.164	4.62751e-46	HTC-a
HSF2	2.30753e-50	0.915656	0.354	0.177	5.28447e-46	HTC-a
ITPKC	2.44337e-50	0.533372	0.392	0.2	5.59555e-46	HTC-a
ZNF263	2.6675e-50	1.2064	0.263	0.114	6.10885e-46	HTC-a
YIPF5	3.104e-50	0.603131	0.699	0.5	7.10848e-46	HTC-a
C1RL	3.38603e-50	0.954158	0.351	0.175	7.75434e-46	HTC-a
LPP	3.46506e-50	0.754096	0.46	0.264	7.93534e-46	HTC-a
EBP	3.77504e-50	1.15378	0.277	0.122	8.64521e-46	HTC-a
WSB2	3.85873e-50	0.789309	0.411	0.221	8.83687e-46	HTC-a
LTBR	5.62491e-50	0.935234	0.359	0.183	1.28816e-45	HTC-a
CLK4	5.88506e-50	1.09352	0.322	0.155	1.34774e-45	HTC-a
EIF3D	7.00425e-50	0.456432	0.843	0.685	1.60404e-45	HTC-a
ANXA11	8.08106e-50	0.658008	0.599	0.39	1.85064e-45	HTC-a
ARPC1A	1.06331e-49	0.59992	0.643	0.439	2.43509e-45	HTC-a
DYM	1.08768e-49	0.928718	0.407	0.222	2.49089e-45	HTC-a
MUT	1.14143e-49	0.880606	0.4	0.217	2.61398e-45	HTC-a
AP1M1	1.20282e-49	1.08689	0.296	0.137	2.75458e-45	HTC-a
CASC3	1.36033e-49	0.95163	0.357	0.182	3.11529e-45	HTC-a
ABHD3	1.37289e-49	1.24962	0.251	0.105	3.14405e-45	HTC-a
IL6R	1.40677e-49	0.81025	0.355	0.176	3.22164e-45	HTC-a
PYM1	1.41061e-49	0.905035	0.346	0.172	3.23044e-45	HTC-a
SNX2	1.69065e-49	0.740244	0.481	0.281	3.87175e-45	HTC-a
C11orf68	1.75771e-49	0.995792	0.355	0.182	4.02533e-45	HTC-a
ORMDL3	1.82455e-49	0.656104	0.669	0.47	4.1784e-45	HTC-a
AC136475.1	1.94778e-49	1.03084	0.269	0.115	4.46061e-45	HTC-a
PNN	2.16795e-49	0.47844	0.832	0.668	4.96481e-45	HTC-a
CD151	2.35159e-49	0.576896	0.78	0.614	5.38537e-45	HTC-a
PPIG	2.55962e-49	0.494799	0.787	0.594	5.86179e-45	HTC-a
GPRASP2	2.6157e-49	1.07528	0.277	0.123	5.99021e-45	HTC-a
NR2C2AP	2.73615e-49	1.15077	0.262	0.113	6.26605e-45	HTC-a
PIAS1	3.56801e-49	0.794841	0.436	0.243	8.17111e-45	HTC-a
AC245297.3	4.78347e-49	0.749173	0.473	0.275	1.09546e-44	HTC-a
RFC2	5.14229e-49	0.99748	0.334	0.165	1.17764e-44	HTC-a
ZNF579	5.89079e-49	1.20171	0.256	0.11	1.34905e-44	HTC-a
SLC38A1	6.02507e-49	0.683806	0.517	0.306	1.3798e-44	HTC-a
MFF	6.24353e-49	0.647708	0.56	0.35	1.42983e-44	HTC-a
EEF1AKMT3	6.53749e-49	1.23681	0.25	0.105	1.49715e-44	HTC-a
FARSB	7.39617e-49	1.07759	0.278	0.125	1.6938e-44	HTC-a
NPEPPS	7.62606e-49	0.738621	0.462	0.264	1.74644e-44	HTC-a
POLR2M	8.1942e-49	0.992091	0.335	0.166	1.87655e-44	HTC-a
HSPA2	9.45414e-49	0.532334	0.801	0.613	2.16509e-44	HTC-a
CD55	1.0664e-48	0.484704	0.702	0.493	2.44216e-44	HTC-a
TRIM13	1.21966e-48	0.667014	0.539	0.332	2.79315e-44	HTC-a
TNIP1	1.68661e-48	0.783289	0.442	0.252	3.8625e-44	HTC-a
CHMP4A	1.88543e-48	0.60547	0.63	0.424	4.31782e-44	HTC-a
CINP	2.22598e-48	0.96336	0.369	0.195	5.09771e-44	HTC-a
POLDIP3	2.2987e-48	0.863411	0.394	0.211	5.26425e-44	HTC-a
DCAF8	2.36873e-48	1.01196	0.307	0.146	5.42462e-44	HTC-a
TAF15	2.49219e-48	0.665126	0.57	0.367	5.70736e-44	HTC-a
EPM2AIP1	2.87056e-48	0.669941	0.57	0.366	6.57388e-44	HTC-a
GRAMD1A	3.56079e-48	0.882708	0.364	0.187	8.15456e-44	HTC-a
RPA2	3.66589e-48	0.710325	0.56	0.36	8.39525e-44	HTC-a
BABAM2	4.36409e-48	1.04421	0.31	0.15	9.9942e-44	HTC-a
MTERF4	5.28092e-48	0.963433	0.355	0.184	1.20938e-43	HTC-a
ATP6V1B2	5.78926e-48	0.840961	0.389	0.207	1.3258e-43	HTC-a
NT5C3A	5.92287e-48	0.638964	0.51	0.299	1.3564e-43	HTC-a
TBCA	5.99225e-48	0.44034	0.87	0.738	1.37229e-43	HTC-a
DLST	6.01534e-48	1.08444	0.28	0.129	1.37757e-43	HTC-a
N4BP2L1	7.07782e-48	0.704153	0.395	0.207	1.62089e-43	HTC-a
PHF20	7.73109e-48	0.786052	0.492	0.297	1.7705e-43	HTC-a
AP2A1	7.75672e-48	0.998437	0.319	0.155	1.77637e-43	HTC-a
EFS	7.94882e-48	0.768181	0.502	0.306	1.82036e-43	HTC-a
NABP2	1.19112e-47	0.892763	0.355	0.184	2.72778e-43	HTC-a
YIPF4	1.63807e-47	0.709553	0.507	0.305	3.75135e-43	HTC-a
DDB1	1.74658e-47	0.666658	0.498	0.293	3.99984e-43	HTC-a
FBXW4	1.82197e-47	1.01859	0.312	0.153	4.17248e-43	HTC-a
KARS	1.8928e-47	0.817971	0.433	0.247	4.33471e-43	HTC-a
TRAF3IP2	1.93823e-47	0.905796	0.396	0.217	4.43875e-43	HTC-a
FXR1	2.05391e-47	0.498187	0.755	0.561	4.70367e-43	HTC-a
VAPB	2.08933e-47	0.865365	0.371	0.194	4.78477e-43	HTC-a
SIAH1	2.5209e-47	0.861751	0.39	0.212	5.77311e-43	HTC-a
SNX5	2.62547e-47	0.5734	0.685	0.473	6.01258e-43	HTC-a
SNAI2	2.82591e-47	0.826291	0.541	0.354	6.47161e-43	HTC-a
BCAP31	3.01401e-47	0.561862	0.723	0.522	6.90238e-43	HTC-a
PCGF2	3.6435e-47	0.9132	0.337	0.169	8.34399e-43	HTC-a
BTBD2	4.47125e-47	1.14388	0.253	0.109	1.02396e-42	HTC-a
ATP6V1H	4.97304e-47	0.8897	0.392	0.214	1.13888e-42	HTC-a
RSPRY1	6.22366e-47	0.790307	0.432	0.249	1.42528e-42	HTC-a
RAB11FIP5	8.01119e-47	0.669512	0.537	0.331	1.83464e-42	HTC-a
NAE1	8.98015e-47	0.68449	0.506	0.307	2.05654e-42	HTC-a
MAFF	9.58957e-47	0.431449	0.857	0.678	2.19611e-42	HTC-a
RNF11	1.07183e-46	0.614553	0.61	0.406	2.45459e-42	HTC-a
AGPAT2	1.19432e-46	0.811294	0.425	0.242	2.73511e-42	HTC-a
PPM1B	1.37447e-46	1.0425	0.268	0.12	3.14768e-42	HTC-a
RAB5C	1.4863e-46	0.58848	0.567	0.356	3.40377e-42	HTC-a
DDX19A	1.57006e-46	1.05745	0.291	0.138	3.59559e-42	HTC-a
MKRN2	1.71444e-46	0.83821	0.373	0.197	3.92623e-42	HTC-a
AKT1S1	1.73069e-46	0.796044	0.415	0.231	3.96345e-42	HTC-a
MED29	2.00235e-46	0.740006	0.527	0.333	4.58559e-42	HTC-a
ADAMTS9-AS2	2.22027e-46	1.13524	0.253	0.11	5.08463e-42	HTC-a
DAAM2	2.9008e-46	0.930084	0.353	0.183	6.64312e-42	HTC-a
SF3B2	3.38889e-46	0.493801	0.715	0.498	7.76089e-42	HTC-a
GNAI2	3.98828e-46	0.430328	0.904	0.81	9.13356e-42	HTC-a
ARMC10	6.11933e-46	0.713654	0.501	0.31	1.40139e-41	HTC-a
TMED2	6.14594e-46	0.269637	0.827	0.628	1.40748e-41	HTC-a
SNRPA1	6.92102e-46	0.506734	0.707	0.49	1.58498e-41	HTC-a
SGF29	8.98714e-46	1.07638	0.273	0.125	2.05814e-41	HTC-a
SRSF5	9.56236e-46	0.302217	0.969	0.888	2.18988e-41	HTC-a
NEPRO	1.54707e-45	0.816257	0.36	0.188	3.54294e-41	HTC-a
ALDH7A1	1.72647e-45	0.859351	0.368	0.197	3.95378e-41	HTC-a
TMEM246	1.78244e-45	1.10516	0.26	0.117	4.08197e-41	HTC-a
SRSF2	2.06168e-45	0.436661	0.91	0.808	4.72144e-41	HTC-a
ARMCX2	2.0857e-45	0.715854	0.547	0.356	4.77647e-41	HTC-a
HMCES	2.15354e-45	0.889997	0.36	0.19	4.93182e-41	HTC-a
SLC16A1-AS1	2.46439e-45	1.22381	0.259	0.117	5.6437e-41	HTC-a
HDAC1	2.51938e-45	0.686889	0.492	0.299	5.76964e-41	HTC-a
TMEM159	2.98621e-45	0.876465	0.325	0.163	6.83872e-41	HTC-a
CHMP3	3.19654e-45	0.666317	0.578	0.384	7.32039e-41	HTC-a
NMRK1	3.23715e-45	0.601216	0.585	0.381	7.41339e-41	HTC-a
CCNG2	3.35939e-45	0.670075	0.546	0.347	7.69334e-41	HTC-a
ALDH9A1	3.81546e-45	0.720495	0.481	0.288	8.73778e-41	HTC-a
HMGN2	4.00063e-45	0.456197	0.869	0.75	9.16184e-41	HTC-a
LAMP1	4.19384e-45	0.569438	0.754	0.597	9.6043e-41	HTC-a
MEAF6	4.21016e-45	0.600518	0.597	0.404	9.64168e-41	HTC-a
CSKMT	4.39489e-45	0.956761	0.305	0.152	1.00647e-40	HTC-a
MRPL37	5.53089e-45	0.894557	0.349	0.184	1.26663e-40	HTC-a
UBAP1	6.30115e-45	0.712533	0.407	0.223	1.44303e-40	HTC-a
MAP1LC3A	6.80052e-45	0.703836	0.493	0.301	1.55739e-40	HTC-a
HLA-A	6.89008e-45	0.278257	0.992	0.981	1.5779e-40	HTC-a
EMC3	7.98577e-45	0.595115	0.607	0.402	1.82882e-40	HTC-a
SEC22C	1.08109e-44	0.912335	0.323	0.162	2.47581e-40	HTC-a
HGS	1.11997e-44	0.887236	0.334	0.17	2.56485e-40	HTC-a
TFB2M	1.19145e-44	1.12096	0.256	0.114	2.72853e-40	HTC-a
PARL	1.52751e-44	0.603313	0.622	0.414	3.49815e-40	HTC-a
PLPP3	1.77199e-44	1.22713	0.264	0.121	4.05802e-40	HTC-a
NFATC3	2.07754e-44	0.948907	0.331	0.169	4.75778e-40	HTC-a
CDADC1	2.16363e-44	0.891495	0.357	0.192	4.95493e-40	HTC-a
GSTT2B	2.20669e-44	0.505689	0.722	0.511	5.05353e-40	HTC-a
NUDC	2.28595e-44	0.431059	0.861	0.709	5.23506e-40	HTC-a
PCBD1	2.39412e-44	0.903339	0.336	0.173	5.48277e-40	HTC-a
VAPA	2.5677e-44	0.34574	0.925	0.817	5.88029e-40	HTC-a
TPM1	2.96531e-44	0.709021	0.473	0.284	6.79086e-40	HTC-a
SREBF1	3.04123e-44	0.894316	0.396	0.225	6.96473e-40	HTC-a
ARL8A	3.19574e-44	0.725823	0.426	0.244	7.31857e-40	HTC-a
SCNM1	3.41878e-44	0.879623	0.365	0.198	7.82935e-40	HTC-a
CLPP	3.81296e-44	0.681259	0.517	0.322	8.73206e-40	HTC-a
TGFB1I1	4.01712e-44	0.842584	0.442	0.264	9.19961e-40	HTC-a
TPGS2	4.09825e-44	0.818549	0.352	0.184	9.38539e-40	HTC-a
MTFR1L	4.09969e-44	0.699454	0.447	0.263	9.38871e-40	HTC-a
ERICH1	5.24059e-44	0.80777	0.428	0.25	1.20015e-39	HTC-a
IPO5	5.30573e-44	0.735969	0.472	0.286	1.21506e-39	HTC-a
STMN1	6.71641e-44	1.13046	0.31	0.158	1.53813e-39	HTC-a
ZNF524	7.39793e-44	0.891345	0.341	0.18	1.6942e-39	HTC-a
TM2D3	7.47608e-44	0.547498	0.636	0.431	1.7121e-39	HTC-a
THAP11	7.60112e-44	0.8833	0.335	0.172	1.74073e-39	HTC-a
TTPAL	7.80228e-44	1.04841	0.265	0.122	1.7868e-39	HTC-a
RRAGC	8.41696e-44	0.867829	0.376	0.207	1.92757e-39	HTC-a
TRIM38	9.72056e-44	0.638819	0.433	0.25	2.2261e-39	HTC-a
XRCC6	9.90611e-44	0.429327	0.839	0.676	2.2686e-39	HTC-a
FBXO4	1.02688e-43	0.92787	0.305	0.15	2.35165e-39	HTC-a
RAF1	1.05107e-43	0.680404	0.432	0.246	2.40706e-39	HTC-a
ANKRA2	1.06178e-43	1.09235	0.264	0.121	2.43159e-39	HTC-a
GOT1	1.13113e-43	0.800153	0.36	0.19	2.59041e-39	HTC-a
YAE1D1	1.23587e-43	0.939228	0.331	0.171	2.83027e-39	HTC-a
ADCY2	1.29365e-43	0.827779	0.368	0.201	2.96259e-39	HTC-a
MED19	1.42058e-43	0.700093	0.515	0.326	3.25326e-39	HTC-a
SDHAF2	1.47381e-43	0.779245	0.419	0.244	3.37518e-39	HTC-a
LCMT1	1.52633e-43	0.722151	0.437	0.255	3.49546e-39	HTC-a
RALB	1.5354e-43	0.982924	0.293	0.142	3.51621e-39	HTC-a
CITED2	1.63954e-43	0.752709	0.719	0.548	3.75471e-39	HTC-a
PGRMC2	1.6775e-43	0.48437	0.7	0.49	3.84163e-39	HTC-a
HBP1	1.7102e-43	0.490164	0.749	0.564	3.91654e-39	HTC-a
SLC35E1	1.79326e-43	0.622567	0.515	0.315	4.10675e-39	HTC-a
THAP9-AS1	1.80975e-43	0.713849	0.463	0.28	4.14451e-39	HTC-a
FBXL3	1.89231e-43	0.752272	0.412	0.237	4.33357e-39	HTC-a
STARD10	1.91988e-43	0.601423	0.601	0.406	4.39672e-39	HTC-a
MAP3K20	2.43863e-43	0.917756	0.354	0.19	5.58471e-39	HTC-a
IRF1	2.9492e-43	0.635288	0.57	0.37	6.75397e-39	HTC-a
ZFPL1	2.95679e-43	0.688121	0.502	0.314	6.77136e-39	HTC-a
MAPKAPK5-AS1	3.02489e-43	0.760678	0.398	0.223	6.92729e-39	HTC-a
SDHB	3.12856e-43	0.629677	0.558	0.359	7.16472e-39	HTC-a
SUPT4H1	3.32502e-43	0.572997	0.621	0.414	7.61462e-39	HTC-a
PLPPR2	3.65304e-43	1.09613	0.263	0.122	8.36582e-39	HTC-a
KYAT3	4.21296e-43	0.913218	0.33	0.171	9.6481e-39	HTC-a
UBE2E2	4.22054e-43	0.93403	0.294	0.142	9.66546e-39	HTC-a
CDK2AP2	5.5956e-43	0.555512	0.697	0.52	1.28145e-38	HTC-a
AL135925.1	5.86543e-43	0.817836	0.368	0.2	1.34324e-38	HTC-a
EMC1	6.15348e-43	0.944931	0.333	0.173	1.40921e-38	HTC-a
LIAS	6.5377e-43	0.972219	0.291	0.141	1.4972e-38	HTC-a
HARS	6.54332e-43	0.785802	0.402	0.227	1.49849e-38	HTC-a
KCNK5	6.81682e-43	1.11678	0.416	0.249	1.56112e-38	HTC-a
GMNN	9.35315e-43	1.06266	0.262	0.12	2.14196e-38	HTC-a
NDFIP1	1.12857e-42	0.407924	0.885	0.742	2.58453e-38	HTC-a
DVL2	1.32002e-42	1.01443	0.266	0.125	3.02299e-38	HTC-a
PATJ	1.35353e-42	0.9082	0.317	0.16	3.09971e-38	HTC-a
SUMF2	1.38137e-42	0.571479	0.637	0.443	3.16348e-38	HTC-a
RAC3	1.44034e-42	0.960421	0.26	0.118	3.29853e-38	HTC-a
ING1	1.45316e-42	0.470698	0.742	0.54	3.32788e-38	HTC-a
BRD4	1.67453e-42	0.584748	0.602	0.401	3.83484e-38	HTC-a
CIZ1	1.79292e-42	1.01034	0.282	0.136	4.10596e-38	HTC-a
RAB34	1.80139e-42	0.391782	0.895	0.757	4.12535e-38	HTC-a
DNAJA3	2.0898e-42	1.06833	0.262	0.121	4.78585e-38	HTC-a
TRPT1	2.51187e-42	0.918468	0.353	0.193	5.75244e-38	HTC-a
POLR1E	2.85495e-42	0.76533	0.371	0.203	6.53812e-38	HTC-a
CSRNP1	2.91212e-42	0.594555	0.738	0.589	6.66906e-38	HTC-a
SELENBP1	3.23932e-42	1.08056	0.367	0.21	7.41836e-38	HTC-a
ATIC	3.74392e-42	0.908741	0.322	0.166	8.57395e-38	HTC-a
POLR2J3.1	3.74732e-42	0.894222	0.364	0.199	8.58173e-38	HTC-a
ATG12	4.18254e-42	0.520281	0.628	0.414	9.57843e-38	HTC-a
ALKBH2	4.23843e-42	0.827222	0.364	0.199	9.70642e-38	HTC-a
OLA1	4.8252e-42	0.739854	0.44	0.262	1.10502e-37	HTC-a
ZNF302	4.84578e-42	0.757827	0.384	0.212	1.10973e-37	HTC-a
FBXO32	5.49896e-42	0.990269	0.322	0.167	1.25932e-37	HTC-a
LAS1L	6.43229e-42	0.931529	0.298	0.149	1.47306e-37	HTC-a
C8orf82	6.84138e-42	0.690981	0.52	0.335	1.56674e-37	HTC-a
PEBP1	7.03405e-42	0.256474	0.987	0.967	1.61087e-37	HTC-a
RBBP4	7.1482e-42	0.714236	0.483	0.3	1.63701e-37	HTC-a
ARMC1	7.33843e-42	0.917476	0.324	0.169	1.68057e-37	HTC-a
TOLLIP	7.34092e-42	0.771725	0.423	0.25	1.68114e-37	HTC-a
MAD2L1BP	8.16122e-42	0.938178	0.303	0.153	1.869e-37	HTC-a
ID2	8.2679e-42	0.565137	0.946	0.875	1.89343e-37	HTC-a
MMP24OS	8.64047e-42	0.512142	0.74	0.549	1.97875e-37	HTC-a
NIFK	9.07696e-42	0.605069	0.571	0.381	2.07871e-37	HTC-a
MORF4L1	1.00429e-41	0.252421	0.976	0.933	2.29991e-37	HTC-a
RNF139	1.39524e-41	0.69463	0.446	0.266	3.19524e-37	HTC-a
AC005165.1	1.96196e-41	1.13738	0.264	0.126	4.4931e-37	HTC-a
GTF2H5	2.02175e-41	0.64426	0.582	0.398	4.63e-37	HTC-a
NFKBIB	2.06208e-41	0.882176	0.309	0.157	4.72237e-37	HTC-a
SAP30BP	2.27947e-41	0.754924	0.459	0.28	5.22021e-37	HTC-a
MRPS21	2.51601e-41	0.450263	0.809	0.666	5.76191e-37	HTC-a
HEXIM1	2.81098e-41	0.499515	0.785	0.6	6.43742e-37	HTC-a
CPSF7	3.51102e-41	0.947141	0.321	0.17	8.0406e-37	HTC-a
PITX1	3.64276e-41	0.65513	0.577	0.384	8.34229e-37	HTC-a
IDH1	4.27684e-41	0.738249	0.407	0.234	9.79439e-37	HTC-a
RNF13	4.58914e-41	0.477749	0.746	0.558	1.05096e-36	HTC-a
PAAF1	5.41425e-41	0.806611	0.355	0.192	1.23992e-36	HTC-a
ZPR1	6.39583e-41	0.754645	0.39	0.219	1.46471e-36	HTC-a
ZKSCAN1	7.5008e-41	0.543845	0.622	0.431	1.71776e-36	HTC-a
LYRM9	7.87235e-41	0.835955	0.337	0.178	1.80285e-36	HTC-a
PCGF5	8.82391e-41	0.626496	0.513	0.323	2.02076e-36	HTC-a
ZFPM1	1.14644e-40	0.712848	0.427	0.252	2.62545e-36	HTC-a
CALCOCO2	1.2711e-40	0.621964	0.547	0.358	2.91095e-36	HTC-a
PPP3R1	1.282e-40	0.777569	0.36	0.197	2.93591e-36	HTC-a
AKT3	1.33547e-40	0.534792	0.581	0.376	3.05836e-36	HTC-a
SDAD1	1.40261e-40	0.982204	0.28	0.137	3.21212e-36	HTC-a
MTA3	1.67939e-40	0.839175	0.311	0.159	3.84596e-36	HTC-a
RXRB	1.72859e-40	0.813744	0.333	0.175	3.95863e-36	HTC-a
GOLGA7	1.79238e-40	0.613978	0.466	0.282	4.10474e-36	HTC-a
SLC38A10	1.90241e-40	0.70791	0.481	0.302	4.3567e-36	HTC-a
TNS1	1.92114e-40	0.752122	0.418	0.248	4.39961e-36	HTC-a
HEXDC	2.10341e-40	0.965504	0.279	0.137	4.81701e-36	HTC-a
TTC19	2.1053e-40	0.641605	0.6	0.427	4.82135e-36	HTC-a
ATP5F1A	2.10698e-40	0.474132	0.757	0.586	4.8252e-36	HTC-a
SERPINB6	2.14348e-40	0.435597	0.82	0.665	4.90879e-36	HTC-a
MZF1	2.26085e-40	0.839617	0.345	0.186	5.17758e-36	HTC-a
INF2	2.34868e-40	1.01539	0.275	0.134	5.37871e-36	HTC-a
PPP1CB	2.417e-40	0.409706	0.843	0.699	5.53518e-36	HTC-a
BRD2	2.47939e-40	0.461784	0.88	0.749	5.67805e-36	HTC-a
TMX1	2.64846e-40	0.664578	0.496	0.31	6.06524e-36	HTC-a
SNX4	3.16478e-40	0.855125	0.328	0.175	7.24765e-36	HTC-a
HRCT1	4.03285e-40	0.85968	0.276	0.134	9.23564e-36	HTC-a
PIP4P2	5.0656e-40	0.850654	0.306	0.156	1.16007e-35	HTC-a
LEPROT	5.89263e-40	0.395348	0.846	0.704	1.34947e-35	HTC-a
POLG2	6.01438e-40	1.00171	0.285	0.142	1.37735e-35	HTC-a
GDI1	6.20281e-40	0.765135	0.369	0.207	1.42051e-35	HTC-a
PPP1R13L	6.30712e-40	0.868492	0.299	0.151	1.44439e-35	HTC-a
ZMYM2	6.31331e-40	0.632048	0.544	0.353	1.44581e-35	HTC-a
SGTA	8.31215e-40	0.731972	0.41	0.242	1.90357e-35	HTC-a
SLC39A1	8.50702e-40	0.49106	0.715	0.518	1.94819e-35	HTC-a
RBM15B	8.8708e-40	0.959484	0.281	0.139	2.0315e-35	HTC-a
PTPRD-AS1	9.07541e-40	0.837025	0.339	0.182	2.07836e-35	HTC-a
UBE2D2	9.39551e-40	0.441421	0.811	0.643	2.15167e-35	HTC-a
GSK3A	9.40183e-40	0.671044	0.431	0.251	2.15311e-35	HTC-a
C2orf69	1.01103e-39	0.857932	0.313	0.163	2.31536e-35	HTC-a
VSIG10	1.63344e-39	1.06328	0.275	0.135	3.74074e-35	HTC-a
GPSM1	1.65264e-39	0.78507	0.451	0.28	3.78472e-35	HTC-a
DUSP22	1.74323e-39	0.869401	0.318	0.167	3.99216e-35	HTC-a
DEGS1	1.77172e-39	0.551319	0.611	0.425	4.05741e-35	HTC-a
FNIP1	1.81226e-39	0.529993	0.587	0.393	4.15025e-35	HTC-a
ST6GAL1	2.12908e-39	0.872614	0.286	0.142	4.87582e-35	HTC-a
MTMR2	2.21446e-39	0.579241	0.536	0.348	5.07133e-35	HTC-a
KNOP1	2.3656e-39	0.814351	0.291	0.145	5.41746e-35	HTC-a
FUS	2.40271e-39	0.303352	0.961	0.875	5.50244e-35	HTC-a
PLRG1	2.43649e-39	0.743773	0.449	0.276	5.57981e-35	HTC-a
TRAP1	2.57048e-39	0.893215	0.341	0.186	5.88665e-35	HTC-a
PDRG1	2.611e-39	0.768552	0.351	0.191	5.97946e-35	HTC-a
XBP1	2.71137e-39	0.266642	0.963	0.876	6.20931e-35	HTC-a
2026-03-05	3.16139e-39	0.524852	0.561	0.367	7.2399e-35	HTC-a
RNMT	3.26808e-39	0.342789	0.762	0.547	7.48424e-35	HTC-a
MAPK3	3.36818e-39	0.675032	0.437	0.262	7.71346e-35	HTC-a
FN3KRP	3.38006e-39	0.888921	0.316	0.167	7.74068e-35	HTC-a
ZNF703	3.41566e-39	0.812213	0.465	0.295	7.8222e-35	HTC-a
HILPDA	4.42417e-39	0.426035	0.76	0.543	1.01318e-34	HTC-a
KIF22	4.83043e-39	0.745351	0.4	0.233	1.10622e-34	HTC-a
CD9	5.40253e-39	0.293985	0.985	0.961	1.23723e-34	HTC-a
DELE1	5.57184e-39	0.844859	0.311	0.163	1.27601e-34	HTC-a
TECR	6.49238e-39	0.458774	0.703	0.518	1.48682e-34	HTC-a
MRFAP1L1	7.32863e-39	0.87678	0.292	0.148	1.67833e-34	HTC-a
MTERF2	7.34302e-39	0.745406	0.351	0.191	1.68162e-34	HTC-a
PLIN3	8.40366e-39	0.564539	0.595	0.408	1.92452e-34	HTC-a
LRPPRC	8.68067e-39	0.76512	0.394	0.227	1.98796e-34	HTC-a
MLX	9.6381e-39	1.04818	0.274	0.136	2.20722e-34	HTC-a
PFKL	9.72015e-39	0.633414	0.529	0.347	2.22601e-34	HTC-a
HADHB	1.05486e-38	0.627837	0.474	0.294	2.41573e-34	HTC-a
DIMT1	1.13125e-38	0.939831	0.263	0.127	2.59069e-34	HTC-a
YPEL3	1.1974e-38	0.479137	0.666	0.478	2.74217e-34	HTC-a
ZNF148	1.23775e-38	0.639571	0.509	0.325	2.83456e-34	HTC-a
INTS10	1.28826e-38	0.603102	0.481	0.296	2.95024e-34	HTC-a
CYB561A3	1.36006e-38	0.964486	0.284	0.143	3.11468e-34	HTC-a
SSRP1	1.85499e-38	0.819498	0.37	0.214	4.24812e-34	HTC-a
PFN1	2.0054e-38	0.404245	0.788	0.622	4.59256e-34	HTC-a
PHIP	2.3144e-38	0.639487	0.477	0.299	5.30021e-34	HTC-a
SUN1	2.48994e-38	0.584159	0.48	0.293	5.70222e-34	HTC-a
SDHC	2.9528e-38	0.529569	0.606	0.414	6.7622e-34	HTC-a
EMD	3.31965e-38	0.654361	0.504	0.327	7.60232e-34	HTC-a
PRPF19	3.38782e-38	0.917281	0.3	0.156	7.75845e-34	HTC-a
PLXNB2	3.40894e-38	0.821121	0.366	0.206	7.8068e-34	HTC-a
PRKRA	3.65585e-38	0.543008	0.563	0.376	8.37227e-34	HTC-a
CRYL1	3.66995e-38	0.593831	0.532	0.348	8.40455e-34	HTC-a
PPP1R11	3.83348e-38	0.653889	0.449	0.275	8.77905e-34	HTC-a
NUP54	4.43579e-38	0.731173	0.398	0.236	1.01584e-33	HTC-a
ACP1	5.31415e-38	0.483453	0.751	0.566	1.21699e-33	HTC-a
MAZ	5.40521e-38	0.560978	0.569	0.382	1.23785e-33	HTC-a
NCOA4	6.0155e-38	0.728443	0.366	0.205	1.37761e-33	HTC-a
RAB4A	6.26228e-38	0.592933	0.559	0.379	1.43412e-33	HTC-a
CDC37	7.1381e-38	0.473713	0.7	0.504	1.6347e-33	HTC-a
UFM1	7.53881e-38	0.434967	0.715	0.512	1.72646e-33	HTC-a
CDK5RAP3	8.30033e-38	0.682628	0.445	0.276	1.90086e-33	HTC-a
PPP3CB	9.09963e-38	0.659281	0.391	0.226	2.08391e-33	HTC-a
PAIP1	9.14855e-38	0.641493	0.486	0.312	2.09511e-33	HTC-a
C9orf72	9.36355e-38	0.82738	0.308	0.161	2.14435e-33	HTC-a
GNB1	1.01949e-37	0.545486	0.575	0.385	2.33473e-33	HTC-a
NECAP1	1.0216e-37	0.656672	0.408	0.238	2.33957e-33	HTC-a
DUSP11	1.07296e-37	0.720699	0.42	0.255	2.45719e-33	HTC-a
MKNK2	1.1655e-37	0.551846	0.617	0.435	2.66911e-33	HTC-a
CTBS	1.28481e-37	0.430341	0.802	0.63	2.94235e-33	HTC-a
EBAG9	1.29776e-37	0.57406	0.622	0.436	2.972e-33	HTC-a
SLC39A6	1.44297e-37	0.51408	0.625	0.436	3.30455e-33	HTC-a
RBM23	1.59583e-37	0.731852	0.359	0.203	3.65461e-33	HTC-a
SRSF9	1.63264e-37	0.281263	0.919	0.793	3.73891e-33	HTC-a
RAB29	1.74462e-37	0.92141	0.31	0.165	3.99535e-33	HTC-a
PSMB4	1.97629e-37	0.463902	0.76	0.586	4.52589e-33	HTC-a
SYS1	1.99229e-37	0.708779	0.402	0.236	4.56254e-33	HTC-a
CSTB	2.15723e-37	0.360128	0.869	0.754	4.94027e-33	HTC-a
CHMP4B	2.23173e-37	0.476285	0.644	0.448	5.11089e-33	HTC-a
STAT5B	2.23939e-37	1.00017	0.25	0.12	5.12842e-33	HTC-a
EXOSC5	2.36563e-37	1.01087	0.274	0.14	5.41752e-33	HTC-a
CENPX	2.36685e-37	0.529434	0.648	0.471	5.42033e-33	HTC-a
C19orf66	2.49716e-37	0.744459	0.364	0.207	5.71874e-33	HTC-a
PIGP	2.65159e-37	0.459052	0.762	0.603	6.0724e-33	HTC-a
METTL16	2.66774e-37	0.822614	0.322	0.175	6.10939e-33	HTC-a
MTMR11	2.85104e-37	0.911311	0.28	0.143	6.52918e-33	HTC-a
EAPP	3.16659e-37	0.465756	0.726	0.543	7.2518e-33	HTC-a
GSN	3.3524e-37	0.397098	0.97	0.948	7.67732e-33	HTC-a
TRNAU1AP	3.42365e-37	0.719514	0.405	0.237	7.84049e-33	HTC-a
URM1	3.43737e-37	0.693915	0.438	0.271	7.87192e-33	HTC-a
TBCC	3.75245e-37	0.740589	0.355	0.2	8.59349e-33	HTC-a
COASY	3.85295e-37	0.850728	0.313	0.168	8.82364e-33	HTC-a
NEMF	4.56597e-37	0.612013	0.508	0.327	1.04565e-32	HTC-a
SEC22B	4.67358e-37	0.471744	0.705	0.516	1.0703e-32	HTC-a
PTOV1	4.6966e-37	0.58327	0.534	0.363	1.07557e-32	HTC-a
LINC00662	4.70744e-37	0.861288	0.352	0.201	1.07805e-32	HTC-a
PSMA3	4.73358e-37	0.426233	0.77	0.588	1.08404e-32	HTC-a
SYNGR2	4.92164e-37	0.966636	0.28	0.144	1.12711e-32	HTC-a
CTBP1	5.21824e-37	0.827191	0.288	0.148	1.19503e-32	HTC-a
TPRA1	5.45638e-37	0.886549	0.314	0.169	1.24957e-32	HTC-a
IRAK3	5.89505e-37	0.922517	0.269	0.135	1.35002e-32	HTC-a
VPS26C	5.90253e-37	0.909591	0.273	0.136	1.35174e-32	HTC-a
RNF167	6.23426e-37	0.646141	0.449	0.276	1.42771e-32	HTC-a
PRPS1	6.69159e-37	0.601095	0.434	0.261	1.53244e-32	HTC-a
PPT1	6.7175e-37	0.543087	0.559	0.375	1.53838e-32	HTC-a
PARM1	7.09247e-37	0.762437	0.388	0.232	1.62425e-32	HTC-a
TULP3	7.23352e-37	0.523742	0.541	0.35	1.65655e-32	HTC-a
TTF1	1.0139e-36	0.866307	0.288	0.147	2.32194e-32	HTC-a
IAH1	1.04997e-36	0.561868	0.57	0.384	2.40453e-32	HTC-a
ALKBH3	1.07065e-36	0.825054	0.308	0.164	2.4519e-32	HTC-a
SPCS1	1.11068e-36	0.297979	0.951	0.882	2.54356e-32	HTC-a
TANK	1.14592e-36	0.718731	0.411	0.247	2.62427e-32	HTC-a
HNRNPC	1.16649e-36	0.29047	0.917	0.816	2.67139e-32	HTC-a
HPS4	1.20909e-36	0.986921	0.266	0.133	2.76893e-32	HTC-a
ATPAF1	1.2429e-36	0.751214	0.347	0.194	2.84636e-32	HTC-a
HSPB2	1.30294e-36	1.0116	0.253	0.124	2.98386e-32	HTC-a
GNAI3	1.51152e-36	0.460935	0.665	0.472	3.46154e-32	HTC-a
SNX17	1.58438e-36	0.513863	0.635	0.457	3.62838e-32	HTC-a
PRKRIP1	1.72188e-36	0.725924	0.406	0.244	3.94327e-32	HTC-a
VCP	1.78238e-36	0.438471	0.733	0.546	4.08183e-32	HTC-a
PPP2R5C	1.98691e-36	0.673567	0.435	0.271	4.55022e-32	HTC-a
ALDOA	2.11528e-36	0.691698	0.415	0.249	4.84421e-32	HTC-a
SCYL1	2.15496e-36	0.712937	0.393	0.232	4.93507e-32	HTC-a
CHCHD7	2.17781e-36	0.583217	0.544	0.363	4.98739e-32	HTC-a
MXRA7	2.51949e-36	0.385335	0.897	0.759	5.76988e-32	HTC-a
SURF1	2.54941e-36	0.530347	0.617	0.444	5.83841e-32	HTC-a
FXYD5	2.57217e-36	0.331344	0.899	0.796	5.89054e-32	HTC-a
TSC22D4	2.73929e-36	0.562142	0.534	0.353	6.27325e-32	HTC-a
TMEM173	3.07066e-36	0.694059	0.381	0.222	7.03212e-32	HTC-a
ATP5F1B	3.14604e-36	0.373053	0.834	0.691	7.20476e-32	HTC-a
ZNF771	3.75259e-36	0.837565	0.309	0.165	8.59381e-32	HTC-a
TRAPPC2L	4.00675e-36	0.559055	0.594	0.417	9.17585e-32	HTC-a
MAD2L2	6.14136e-36	0.675694	0.351	0.197	1.40643e-31	HTC-a
SNRNP70	6.43177e-36	0.540277	0.601	0.418	1.47294e-31	HTC-a
TADA3	7.52261e-36	0.55251	0.581	0.402	1.72275e-31	HTC-a
EBLN3P	7.73007e-36	0.545643	0.563	0.382	1.77026e-31	HTC-a
KIZ	8.06445e-36	0.744474	0.304	0.161	1.84684e-31	HTC-a
FKBP10	8.69806e-36	0.434675	0.789	0.617	1.99194e-31	HTC-a
DMKN	9.76734e-36	0.548864	0.635	0.464	2.23682e-31	HTC-a
ATP5F1C	1.08712e-35	0.420029	0.806	0.652	2.48962e-31	HTC-a
NCBP2	1.21187e-35	0.663112	0.432	0.265	2.77531e-31	HTC-a
MT1H	1.33954e-35	1.05726	0.312	0.17	3.06768e-31	HTC-a
MID1IP1	1.36727e-35	0.830237	0.379	0.226	3.13118e-31	HTC-a
POFUT2	1.44648e-35	0.530659	0.593	0.406	3.31257e-31	HTC-a
CDK4	1.47552e-35	0.613599	0.492	0.318	3.37908e-31	HTC-a
SDR39U1	1.51986e-35	0.662387	0.387	0.227	3.48064e-31	HTC-a
MED6	1.60882e-35	0.623395	0.436	0.262	3.68435e-31	HTC-a
PAPSS1	1.93078e-35	0.505301	0.61	0.433	4.42169e-31	HTC-a
OCIAD1	2.03035e-35	0.329133	0.896	0.794	4.6497e-31	HTC-a
U2AF2	2.11783e-35	0.774041	0.311	0.165	4.85005e-31	HTC-a
CLDN12	2.23433e-35	0.953301	0.269	0.137	5.11683e-31	HTC-a
CHMP1A	2.50805e-35	0.788075	0.306	0.163	5.74369e-31	HTC-a
ATP5PD	2.64399e-35	0.410776	0.812	0.665	6.05499e-31	HTC-a
FAM210B	2.65736e-35	0.66031	0.437	0.273	6.08561e-31	HTC-a
CLPX	2.70319e-35	0.734436	0.324	0.178	6.19057e-31	HTC-a
ATXN10	2.80446e-35	0.489832	0.64	0.464	6.4225e-31	HTC-a
ERI3	2.97288e-35	0.674279	0.421	0.257	6.8082e-31	HTC-a
AIP	3.45229e-35	0.458951	0.728	0.556	7.9061e-31	HTC-a
VEZT	3.63537e-35	0.691979	0.369	0.214	8.32536e-31	HTC-a
AK3	3.69786e-35	0.600098	0.428	0.261	8.46846e-31	HTC-a
BRK1	3.85481e-35	0.300363	0.909	0.816	8.8279e-31	HTC-a
DNAJC1	3.9445e-35	0.395946	0.794	0.616	9.03331e-31	HTC-a
UBE4B	4.47933e-35	1.04504	0.256	0.131	1.02581e-30	HTC-a
EIF2B1	4.55745e-35	0.760178	0.365	0.211	1.0437e-30	HTC-a
SPG7	5.24612e-35	0.736676	0.373	0.218	1.20141e-30	HTC-a
DDX27	5.6313e-35	0.650312	0.489	0.319	1.28962e-30	HTC-a
MDH2	6.12496e-35	0.466734	0.712	0.545	1.40268e-30	HTC-a
ORC4	6.25725e-35	0.735779	0.373	0.218	1.43297e-30	HTC-a
SIRPA	6.53476e-35	0.745786	0.316	0.173	1.49653e-30	HTC-a
CAPNS1	6.63013e-35	0.528884	0.627	0.453	1.51837e-30	HTC-a
CRTAP	8.59728e-35	0.3389	0.892	0.799	1.96886e-30	HTC-a
JPX	9.47295e-35	0.617183	0.461	0.294	2.1694e-30	HTC-a
LAMP2	1.10229e-34	0.517606	0.624	0.451	2.52436e-30	HTC-a
VPS26B	1.11817e-34	0.757211	0.325	0.18	2.56072e-30	HTC-a
NKIRAS2	1.25436e-34	0.82294	0.315	0.173	2.87261e-30	HTC-a
FBXO17	1.33198e-34	0.598017	0.551	0.381	3.05037e-30	HTC-a
EI24	1.69539e-34	0.526419	0.467	0.291	3.8826e-30	HTC-a
CYB5R3	1.817e-34	0.372679	0.875	0.787	4.16112e-30	HTC-a
SLC35E3	1.97028e-34	0.685341	0.408	0.25	4.51214e-30	HTC-a
BCCIP	1.9957e-34	0.638637	0.39	0.231	4.57035e-30	HTC-a
UBE2M	2.08979e-34	0.370649	0.819	0.663	4.78583e-30	HTC-a
SLC35A1	2.30766e-34	0.95282	0.255	0.128	5.28476e-30	HTC-a
TOPORS	2.33833e-34	0.604543	0.538	0.367	5.35501e-30	HTC-a
POLR2G	2.67889e-34	0.57122	0.544	0.372	6.13493e-30	HTC-a
SRGN	2.70118e-34	0.717863	0.716	0.603	6.18596e-30	HTC-a
UBE2V2	2.70283e-34	0.42818	0.692	0.504	6.18975e-30	HTC-a
CDC16	2.81854e-34	0.865108	0.291	0.157	6.45475e-30	HTC-a
SERINC1	2.88639e-34	0.275962	0.783	0.597	6.61013e-30	HTC-a
IRF3	3.19365e-34	0.610241	0.458	0.288	7.31377e-30	HTC-a
RAB1A	4.11645e-34	0.332573	0.868	0.736	9.42707e-30	HTC-a
DCTN4	4.30142e-34	0.840553	0.319	0.179	9.85068e-30	HTC-a
PEX16	4.58949e-34	0.840924	0.329	0.187	1.05104e-29	HTC-a
NELFB	4.64782e-34	0.774958	0.322	0.18	1.0644e-29	HTC-a
ITGA10	4.82629e-34	0.415171	0.876	0.779	1.10527e-29	HTC-a
LRRC42	4.86939e-34	0.767262	0.31	0.168	1.11514e-29	HTC-a
BBS4	4.95229e-34	0.863272	0.325	0.185	1.13412e-29	HTC-a
ATP5MD	4.97753e-34	0.402878	0.819	0.692	1.1399e-29	HTC-a
MBD1	5.29444e-34	0.913695	0.258	0.131	1.21248e-29	HTC-a
LARP1	5.58801e-34	0.560444	0.436	0.272	1.27971e-29	HTC-a
GPBP1L1	6.00015e-34	0.628704	0.401	0.239	1.37409e-29	HTC-a
UFL1	6.32975e-34	0.564095	0.576	0.402	1.44958e-29	HTC-a
RPRD2	6.47587e-34	0.696207	0.334	0.187	1.48304e-29	HTC-a
SLC6A8	6.73874e-34	0.486429	0.573	0.389	1.54324e-29	HTC-a
AC008124.1	7.12145e-34	0.829349	0.279	0.147	1.63088e-29	HTC-a
FAM219B	7.36458e-34	0.670394	0.344	0.197	1.68656e-29	HTC-a
EXOC1	7.98325e-34	0.794712	0.324	0.184	1.82824e-29	HTC-a
SEMA3B	8.32339e-34	0.870197	0.331	0.19	1.90614e-29	HTC-a
VAMP7	8.48838e-34	0.878243	0.251	0.126	1.94392e-29	HTC-a
UTP3	9.19064e-34	0.653902	0.388	0.231	2.10475e-29	HTC-a
MRPL39	1.00746e-33	0.788917	0.322	0.18	2.30718e-29	HTC-a
PSME1	1.02982e-33	0.565896	0.574	0.399	2.35839e-29	HTC-a
STK25	1.03411e-33	0.684206	0.373	0.218	2.36822e-29	HTC-a
NSUN6	1.09418e-33	0.844623	0.259	0.132	2.50577e-29	HTC-a
RAB21	1.27483e-33	0.36076	0.738	0.542	2.91949e-29	HTC-a
UTP18	1.31639e-33	0.609483	0.433	0.272	3.01467e-29	HTC-a
SH3BP2	1.47359e-33	0.745832	0.376	0.225	3.37466e-29	HTC-a
TM2D1	1.5247e-33	0.438144	0.718	0.548	3.49172e-29	HTC-a
SNTA1	1.58063e-33	0.850725	0.265	0.135	3.61979e-29	HTC-a
TMEM41A	1.96974e-33	0.813391	0.294	0.159	4.51091e-29	HTC-a
GPRASP1	2.0771e-33	0.777588	0.315	0.174	4.75676e-29	HTC-a
RAD23B	2.3016e-33	0.432217	0.601	0.413	5.2709e-29	HTC-a
SNW1	2.33943e-33	0.461413	0.622	0.439	5.35754e-29	HTC-a
PSMD4	2.47687e-33	0.465831	0.705	0.546	5.67229e-29	HTC-a
LY6E	3.08758e-33	0.506491	0.699	0.552	7.07087e-29	HTC-a
SLC26A11	3.10871e-33	0.8282	0.292	0.156	7.11925e-29	HTC-a
SF3A3	3.47696e-33	0.593835	0.452	0.29	7.96258e-29	HTC-a
ESCO1	3.57799e-33	0.700763	0.344	0.198	8.19396e-29	HTC-a
ALYREF	3.64059e-33	0.732409	0.364	0.214	8.3373e-29	HTC-a
CHDH	3.70436e-33	0.766362	0.307	0.168	8.48335e-29	HTC-a
PTCD3	4.07006e-33	0.777822	0.328	0.186	9.32084e-29	HTC-a
AP001816.1	4.23266e-33	0.626378	0.43	0.27	9.69322e-29	HTC-a
KCMF1	4.28459e-33	0.458746	0.597	0.417	9.81214e-29	HTC-a
TUBD1	4.395e-33	0.71157	0.337	0.194	1.0065e-28	HTC-a
TTC14	4.47587e-33	0.585897	0.466	0.301	1.02502e-28	HTC-a
SLC3A2	5.32983e-33	0.342184	0.88	0.763	1.22058e-28	HTC-a
SIAH2	5.41632e-33	0.571033	0.53	0.362	1.24039e-28	HTC-a
VPS29	5.49962e-33	0.454986	0.736	0.569	1.25947e-28	HTC-a
SFT2D1	7.63927e-33	0.433092	0.606	0.419	1.74947e-28	HTC-a
GRK5	7.89459e-33	0.810826	0.311	0.175	1.80794e-28	HTC-a
PSMA1	9.36958e-33	0.386674	0.796	0.638	2.14573e-28	HTC-a
OGFOD1	9.49757e-33	0.73655	0.33	0.187	2.17504e-28	HTC-a
IRF2BPL	9.60549e-33	0.730925	0.293	0.159	2.19975e-28	HTC-a
KIAA1191	1.0077e-32	0.508363	0.52	0.35	2.30774e-28	HTC-a
COQ4	1.0433e-32	0.771417	0.267	0.138	2.38926e-28	HTC-a
THAP3	1.05633e-32	0.887198	0.26	0.135	2.4191e-28	HTC-a
MRPS35	1.25584e-32	0.710123	0.351	0.207	2.87599e-28	HTC-a
SGK3	1.30255e-32	0.58646	0.468	0.305	2.98296e-28	HTC-a
TSPYL2	1.36618e-32	0.370143	0.808	0.647	3.12869e-28	HTC-a
ACTR10	1.37326e-32	0.472463	0.667	0.489	3.14491e-28	HTC-a
EIF1AX	1.45506e-32	0.3294	0.904	0.793	3.33222e-28	HTC-a
TXNDC12	1.82483e-32	0.25902	0.752	0.559	4.17905e-28	HTC-a
MRPL43	2.15017e-32	0.46332	0.667	0.489	4.92409e-28	HTC-a
MAT2A	2.24668e-32	0.439508	0.679	0.515	5.14512e-28	HTC-a
ENO1	2.35657e-32	0.257596	0.992	0.976	5.39678e-28	HTC-a
TMEM220	3.0997e-32	0.625198	0.41	0.255	7.09861e-28	HTC-a
TENT2	3.1441e-32	0.79487	0.283	0.151	7.20031e-28	HTC-a
NUB1	3.14724e-32	0.461832	0.587	0.402	7.20749e-28	HTC-a
OGA	3.62554e-32	0.58509	0.41	0.251	8.30286e-28	HTC-a
KLHL42	3.86569e-32	0.766156	0.303	0.166	8.85283e-28	HTC-a
BNIP3L	4.84303e-32	0.27464	0.932	0.837	1.1091e-27	HTC-a
SESN2	5.1863e-32	0.471536	0.447	0.283	1.18771e-27	HTC-a
KDM3A	5.59408e-32	0.688232	0.314	0.177	1.2811e-27	HTC-a
TCEAL1	5.62247e-32	0.689479	0.315	0.175	1.2876e-27	HTC-a
ING4	5.68373e-32	0.785702	0.309	0.174	1.30163e-27	HTC-a
FKBP4	5.86326e-32	0.530512	0.477	0.314	1.34275e-27	HTC-a
SWAP70	5.8644e-32	0.453214	0.574	0.402	1.34301e-27	HTC-a
LRRC23	6.04563e-32	0.666809	0.387	0.238	1.38451e-27	HTC-a
ME1	7.21759e-32	0.809098	0.278	0.151	1.6529e-27	HTC-a
HDAC2	7.29992e-32	0.666871	0.367	0.216	1.67175e-27	HTC-a
TM9SF2	7.36081e-32	0.535345	0.503	0.337	1.6857e-27	HTC-a
MAT2B	7.88826e-32	0.687424	0.328	0.187	1.80649e-27	HTC-a
USP11	8.63303e-32	0.657883	0.47	0.317	1.97705e-27	HTC-a
ASB8	9.13614e-32	0.741442	0.295	0.162	2.09227e-27	HTC-a
ZMAT2	9.23143e-32	0.521867	0.554	0.381	2.11409e-27	HTC-a
CCDC130	9.5508e-32	0.806212	0.288	0.157	2.18723e-27	HTC-a
SUMO3	9.78982e-32	0.49859	0.612	0.445	2.24197e-27	HTC-a
YARS	1.04539e-31	0.635548	0.365	0.217	2.39405e-27	HTC-a
CCNC	1.13981e-31	0.476149	0.541	0.366	2.61029e-27	HTC-a
DCAF7	1.22008e-31	0.669855	0.322	0.182	2.7941e-27	HTC-a
CLK3	1.23151e-31	0.582821	0.448	0.285	2.82027e-27	HTC-a
GLUD1	1.31388e-31	0.605835	0.44	0.28	3.00891e-27	HTC-a
TMEM205	1.37009e-31	0.502653	0.513	0.34	3.13764e-27	HTC-a
TAGLN2	1.3722e-31	0.427193	0.712	0.545	3.14247e-27	HTC-a
ARHGDIA	1.5819e-31	0.344644	0.709	0.519	3.6227e-27	HTC-a
NAP1L1	1.61364e-31	0.287721	0.949	0.89	3.69541e-27	HTC-a
ARL2BP	1.72275e-31	0.500584	0.584	0.422	3.94528e-27	HTC-a
DIDO1	1.95521e-31	0.675689	0.311	0.174	4.47763e-27	HTC-a
IDH3B	2.11925e-31	0.685291	0.373	0.226	4.85329e-27	HTC-a
BRMS1	2.14087e-31	0.664569	0.333	0.189	4.90282e-27	HTC-a
RHBDD2	2.15225e-31	0.960912	0.251	0.131	4.92886e-27	HTC-a
USP8	2.44072e-31	0.505066	0.562	0.388	5.58949e-27	HTC-a
CUL4B	2.60519e-31	0.754045	0.266	0.141	5.96615e-27	HTC-a
TRABD	2.60889e-31	0.724901	0.291	0.16	5.97462e-27	HTC-a
TCTN3	2.77944e-31	0.588136	0.384	0.235	6.3652e-27	HTC-a
SMAD9	2.96937e-31	0.810164	0.299	0.167	6.80016e-27	HTC-a
WWP2	3.46031e-31	0.436467	0.924	0.847	7.92446e-27	HTC-a
MPHOSPH10	3.70719e-31	0.469026	0.589	0.411	8.48984e-27	HTC-a
C18orf21	4.7813e-31	0.912107	0.257	0.137	1.09496e-26	HTC-a
SLC16A4	5.14977e-31	0.824666	0.279	0.153	1.17935e-26	HTC-a
PPP2CA	5.91299e-31	0.434325	0.647	0.476	1.35413e-26	HTC-a
AKTIP	5.96517e-31	0.872914	0.253	0.131	1.36608e-26	HTC-a
RILPL2	6.12828e-31	0.400446	0.741	0.588	1.40344e-26	HTC-a
PHF11	6.71319e-31	0.68824	0.31	0.175	1.53739e-26	HTC-a
PPIE	7.08566e-31	0.502529	0.528	0.354	1.62269e-26	HTC-a
MIF	7.53297e-31	0.322935	0.911	0.843	1.72512e-26	HTC-a
HABP4	7.73766e-31	0.803589	0.277	0.148	1.772e-26	HTC-a
ATG3	8.31226e-31	0.461669	0.538	0.364	1.90359e-26	HTC-a
ATL3	1.03225e-30	0.600307	0.406	0.254	2.36395e-26	HTC-a
LDOC1	1.04681e-30	0.728176	0.311	0.177	2.3973e-26	HTC-a
SLC1A5	1.09036e-30	0.547851	0.517	0.357	2.49703e-26	HTC-a
HERC4	1.1489e-30	0.765465	0.287	0.159	2.63111e-26	HTC-a
PLIN2	1.17412e-30	0.469131	0.585	0.411	2.68886e-26	HTC-a
MOAP1	1.28579e-30	0.753811	0.307	0.175	2.94459e-26	HTC-a
METTL26	1.40872e-30	0.459061	0.682	0.51	3.2261e-26	HTC-a
DCTN6	1.51302e-30	0.457388	0.594	0.422	3.46496e-26	HTC-a
SAMD4B	1.57448e-30	0.59634	0.389	0.239	3.60572e-26	HTC-a
GCAT	1.64435e-30	0.641757	0.357	0.212	3.76572e-26	HTC-a
CREBZF	1.7195e-30	0.650262	0.353	0.21	3.93783e-26	HTC-a
AC097376.2	1.81246e-30	0.705793	0.334	0.195	4.15073e-26	HTC-a
MRPL44	1.99299e-30	0.635651	0.319	0.184	4.56415e-26	HTC-a
SMIM1	2.20107e-30	0.88443	0.264	0.14	5.04067e-26	HTC-a
PEX19	2.28947e-30	0.748127	0.289	0.16	5.24312e-26	HTC-a
SEPT9	2.57122e-30	0.761328	0.327	0.192	5.88835e-26	HTC-a
UBQLN2	2.71671e-30	0.888386	0.26	0.14	6.22153e-26	HTC-a
VEZF1	2.98109e-30	0.59071	0.384	0.238	6.82701e-26	HTC-a
TCTA	3.30178e-30	0.723191	0.29	0.16	7.56142e-26	HTC-a
NOP16	3.51387e-30	0.795093	0.271	0.146	8.04712e-26	HTC-a
WBP11	3.51627e-30	0.422405	0.613	0.43	8.05261e-26	HTC-a
H2AFX	3.57197e-30	0.538149	0.708	0.556	8.18017e-26	HTC-a
OTUB1	3.96736e-30	0.650681	0.332	0.194	9.08566e-26	HTC-a
DDX56	4.15087e-30	0.79088	0.294	0.166	9.50591e-26	HTC-a
FAM96A	4.51561e-30	0.60576	0.348	0.206	1.03412e-25	HTC-a
NDUFV2	4.8005e-30	0.354153	0.871	0.754	1.09936e-25	HTC-a
PRPF4	5.22754e-30	0.665117	0.371	0.227	1.19716e-25	HTC-a
ASL	5.35092e-30	0.618408	0.405	0.257	1.22541e-25	HTC-a
FUNDC2	5.43846e-30	0.425194	0.722	0.554	1.24546e-25	HTC-a
GINM1	5.55295e-30	0.435732	0.652	0.479	1.27168e-25	HTC-a
GATAD1	5.65496e-30	0.524095	0.557	0.391	1.29504e-25	HTC-a
ANXA4	5.68043e-30	0.459054	0.605	0.436	1.30088e-25	HTC-a
DSP	5.84761e-30	0.55691	0.446	0.289	1.33916e-25	HTC-a
ANKRD54	6.31271e-30	0.812345	0.278	0.155	1.44567e-25	HTC-a
SOX15	6.77623e-30	0.701803	0.321	0.187	1.55182e-25	HTC-a
TMED1	8.13634e-30	0.470688	0.569	0.403	1.8633e-25	HTC-a
HEBP1	8.59652e-30	0.428289	0.717	0.548	1.96869e-25	HTC-a
VPS72	1.10927e-29	0.71328	0.32	0.188	2.54034e-25	HTC-a
PWP1	1.23702e-29	0.600802	0.415	0.268	2.8329e-25	HTC-a
ORMDL1	1.31809e-29	0.405062	0.697	0.531	3.01857e-25	HTC-a
HBS1L	1.34847e-29	0.558627	0.439	0.285	3.08813e-25	HTC-a
SHISA5	1.3613e-29	0.538121	0.439	0.281	3.11752e-25	HTC-a
UBAC2	1.37094e-29	0.522044	0.489	0.33	3.1396e-25	HTC-a
DUSP23	1.46694e-29	0.638979	0.35	0.209	3.35945e-25	HTC-a
TSPYL1	1.52845e-29	0.448896	0.661	0.495	3.50029e-25	HTC-a
RBM22	1.77125e-29	0.511837	0.483	0.322	4.05635e-25	HTC-a
INPP1	1.7756e-29	0.573556	0.366	0.222	4.06631e-25	HTC-a
SLC25A1	1.80836e-29	0.591994	0.368	0.226	4.14133e-25	HTC-a
USP47	1.87214e-29	0.427551	0.551	0.376	4.2874e-25	HTC-a
SUPT5H	1.90939e-29	0.488333	0.479	0.312	4.37269e-25	HTC-a
RNF10	2.04311e-29	0.566034	0.396	0.245	4.67892e-25	HTC-a
ATM	2.10104e-29	0.573625	0.454	0.296	4.81158e-25	HTC-a
OTUD6B-AS1	2.15855e-29	0.411614	0.718	0.559	4.9433e-25	HTC-a
TSG101	2.20359e-29	0.484163	0.599	0.432	5.04645e-25	HTC-a
EEF1AKMT2	2.57087e-29	0.619966	0.388	0.241	5.88756e-25	HTC-a
HADH	2.70555e-29	0.606509	0.434	0.282	6.19597e-25	HTC-a
MITD1	2.79496e-29	0.729747	0.323	0.19	6.40074e-25	HTC-a
GPRC5C	3.14323e-29	0.376782	0.763	0.62	7.19832e-25	HTC-a
DLD	3.31732e-29	0.800765	0.259	0.138	7.59699e-25	HTC-a
PRR5	3.4417e-29	0.770588	0.269	0.146	7.88185e-25	HTC-a
ASCC2	3.83139e-29	0.68902	0.286	0.159	8.77428e-25	HTC-a
POLE3	5.07532e-29	0.44903	0.535	0.365	1.1623e-24	HTC-a
ZNF638	5.47814e-29	0.477143	0.484	0.32	1.25455e-24	HTC-a
LTBP3	5.59382e-29	0.347081	0.784	0.638	1.28104e-24	HTC-a
BLVRA	6.42745e-29	0.519275	0.485	0.325	1.47195e-24	HTC-a
ZNF787	7.24401e-29	0.716694	0.316	0.184	1.65895e-24	HTC-a
OTUD5	7.40543e-29	0.617598	0.346	0.207	1.69592e-24	HTC-a
TNRC6C	8.05268e-29	0.756608	0.289	0.163	1.84414e-24	HTC-a
XPC	8.11259e-29	0.619682	0.336	0.2	1.85787e-24	HTC-a
RPGR	8.15617e-29	0.564662	0.252	0.131	1.86784e-24	HTC-a
ACOX1	8.29613e-29	0.681349	0.329	0.196	1.8999e-24	HTC-a
STAU1	9.11633e-29	0.33232	0.63	0.45	2.08773e-24	HTC-a
HDHD5	9.20679e-29	0.607879	0.294	0.164	2.10845e-24	HTC-a
MRGPRF	9.39406e-29	0.738956	0.262	0.14	2.15133e-24	HTC-a
CERK	1.00116e-28	0.561601	0.398	0.248	2.29276e-24	HTC-a
GLTP	1.00275e-28	0.368672	0.625	0.447	2.2964e-24	HTC-a
ZMYND8	1.06899e-28	0.728531	0.284	0.16	2.4481e-24	HTC-a
GARS	1.15564e-28	0.454519	0.55	0.384	2.64652e-24	HTC-a
NR4A1	1.20052e-28	0.309611	0.866	0.78	2.74931e-24	HTC-a
RBM4	1.20335e-28	0.729628	0.275	0.151	2.75579e-24	HTC-a
CAPG	1.26396e-28	0.450082	0.586	0.426	2.8946e-24	HTC-a
NUDCD3	1.54167e-28	0.647042	0.35	0.212	3.53057e-24	HTC-a
PHYH	1.57537e-28	0.518968	0.46	0.305	3.60776e-24	HTC-a
EIF2D	1.64528e-28	0.63458	0.376	0.235	3.76785e-24	HTC-a
SLC36A4	1.78717e-28	0.577275	0.403	0.253	4.0928e-24	HTC-a
UFSP2	2.05409e-28	0.460156	0.519	0.357	4.70406e-24	HTC-a
FAM3A	2.06278e-28	0.59323	0.418	0.272	4.72396e-24	HTC-a
TKT	2.16868e-28	0.469897	0.628	0.476	4.9665e-24	HTC-a
NARS	2.19066e-28	0.544884	0.505	0.35	5.01683e-24	HTC-a
CTSL	2.22508e-28	0.305897	0.864	0.726	5.09567e-24	HTC-a
POLDIP2	2.49717e-28	0.627329	0.343	0.209	5.71876e-24	HTC-a
TMEM223	2.64708e-28	0.644218	0.355	0.217	6.06208e-24	HTC-a
ANKRD12	2.8657e-28	0.358695	0.767	0.603	6.56274e-24	HTC-a
TBL2	2.91715e-28	0.648806	0.336	0.203	6.68057e-24	HTC-a
VPS25	3.33213e-28	0.600295	0.433	0.287	7.63091e-24	HTC-a
BMI1	3.72574e-28	0.624877	0.288	0.161	8.53232e-24	HTC-a
SMAD2	3.75415e-28	0.583615	0.367	0.227	8.59737e-24	HTC-a
POR	4.33167e-28	0.616974	0.296	0.168	9.91995e-24	HTC-a
DEDD2	4.3768e-28	0.608839	0.341	0.205	1.00233e-23	HTC-a
RNF5	4.37688e-28	0.479989	0.566	0.406	1.00235e-23	HTC-a
MUM1	4.49725e-28	0.832839	0.256	0.14	1.02992e-23	HTC-a
EXOC3	4.52754e-28	0.759166	0.25	0.134	1.03685e-23	HTC-a
CBX6	4.82843e-28	0.73131	0.267	0.147	1.10576e-23	HTC-a
DNPEP	5.04983e-28	0.578547	0.363	0.223	1.15646e-23	HTC-a
COPS7A	5.24263e-28	0.503103	0.397	0.246	1.20062e-23	HTC-a
YEATS4	5.57661e-28	0.784569	0.252	0.137	1.2771e-23	HTC-a
DPH7	6.01548e-28	0.815918	0.259	0.142	1.37761e-23	HTC-a
TAF11	6.29478e-28	0.652779	0.367	0.231	1.44157e-23	HTC-a
SERTAD3	6.60511e-28	0.493868	0.555	0.401	1.51264e-23	HTC-a
GPANK1	7.07509e-28	0.6446	0.346	0.21	1.62027e-23	HTC-a
COPS8	7.09889e-28	0.452983	0.567	0.398	1.62572e-23	HTC-a
LARP7	7.2793e-28	0.474168	0.513	0.353	1.66703e-23	HTC-a
PRKAG1	7.34603e-28	0.630026	0.352	0.219	1.68231e-23	HTC-a
SPTLC1	7.72535e-28	0.503262	0.475	0.316	1.76918e-23	HTC-a
RCN1	9.44042e-28	0.469022	0.619	0.458	2.16195e-23	HTC-a
ZNF146	1.00378e-27	0.687474	0.307	0.18	2.29875e-23	HTC-a
C11orf71	1.01663e-27	0.652772	0.306	0.176	2.32819e-23	HTC-a
RRNAD1	1.12092e-27	0.702578	0.272	0.151	2.56701e-23	HTC-a
MMGT1	1.14448e-27	0.698128	0.295	0.17	2.62097e-23	HTC-a
MCMBP	1.15409e-27	0.713204	0.301	0.175	2.64299e-23	HTC-a
RBM5	1.25076e-27	0.519414	0.409	0.263	2.86436e-23	HTC-a
NDUFAF7	1.27418e-27	0.65251	0.29	0.165	2.918e-23	HTC-a
NQO2	1.29035e-27	0.453691	0.6	0.437	2.95503e-23	HTC-a
SMIM7	1.29436e-27	0.363034	0.75	0.594	2.96422e-23	HTC-a
TSN	1.34602e-27	0.50703	0.479	0.319	3.08251e-23	HTC-a
CNOT2	1.36425e-27	0.396705	0.585	0.407	3.12428e-23	HTC-a
ABHD12	1.50182e-27	0.772851	0.277	0.157	3.43932e-23	HTC-a
THAP4	1.5595e-27	0.823193	0.25	0.136	3.57141e-23	HTC-a
SH3GL1	1.65397e-27	0.369663	0.41	0.257	3.78775e-23	HTC-a
RBM42	1.84584e-27	0.536744	0.43	0.279	4.22716e-23	HTC-a
IDS	1.9632e-27	0.370114	0.711	0.542	4.49593e-23	HTC-a
NABP1	2.16426e-27	0.491302	0.479	0.319	4.95636e-23	HTC-a
LRRC41	2.17504e-27	0.624035	0.385	0.244	4.98105e-23	HTC-a
RNF126	2.20615e-27	0.501302	0.449	0.295	5.05231e-23	HTC-a
C1orf56	2.22694e-27	0.472298	0.418	0.268	5.09992e-23	HTC-a
AQP3	2.24133e-27	0.508671	0.413	0.267	5.13288e-23	HTC-a
ANAPC16	2.26429e-27	0.29949	0.893	0.804	5.18544e-23	HTC-a
SLC35F5	2.49948e-27	0.79362	0.312	0.186	5.72406e-23	HTC-a
SIX5	2.54519e-27	0.729685	0.26	0.142	5.82874e-23	HTC-a
CTGF	2.62519e-27	1.02184	0.939	0.905	6.01195e-23	HTC-a
LENG1	2.72173e-27	0.67105	0.353	0.22	6.23303e-23	HTC-a
ITPR3	2.76089e-27	0.718487	0.254	0.138	6.32271e-23	HTC-a
RUVBL2	2.77159e-27	0.578382	0.369	0.231	6.34721e-23	HTC-a
DNASE2	2.86165e-27	0.547628	0.389	0.244	6.55347e-23	HTC-a
RAB8A	2.91672e-27	0.571516	0.468	0.319	6.67958e-23	HTC-a
AHCY	3.01769e-27	0.604312	0.353	0.219	6.91082e-23	HTC-a
WDR74	3.31867e-27	0.6012	0.424	0.28	7.60009e-23	HTC-a
ARL14EP	3.343e-27	0.657742	0.354	0.22	7.65581e-23	HTC-a
ISY1	3.83141e-27	0.617484	0.318	0.188	8.77431e-23	HTC-a
ZNF639	3.8351e-27	0.549181	0.398	0.255	8.78276e-23	HTC-a
ATP5S	4.03636e-27	0.624302	0.307	0.179	9.24367e-23	HTC-a
ZNF330	5.12976e-27	0.514759	0.407	0.261	1.17477e-22	HTC-a
RCHY1	5.54178e-27	0.548905	0.333	0.199	1.26912e-22	HTC-a
MYNN	5.95154e-27	0.68439	0.292	0.171	1.36296e-22	HTC-a
DRG2	6.14092e-27	0.645412	0.358	0.223	1.40633e-22	HTC-a
UROD	7.08084e-27	0.617338	0.393	0.253	1.62158e-22	HTC-a
RBM6	7.31215e-27	0.622955	0.376	0.238	1.67456e-22	HTC-a
ZNF207	7.37201e-27	0.376059	0.666	0.491	1.68826e-22	HTC-a
SRSF11	7.56463e-27	0.307182	0.872	0.755	1.73238e-22	HTC-a
PLK3	7.76072e-27	0.612169	0.47	0.328	1.77728e-22	HTC-a
ARL6IP6	7.7642e-27	0.662473	0.297	0.172	1.77808e-22	HTC-a
SART1	7.81099e-27	0.602067	0.336	0.202	1.7888e-22	HTC-a
TRIM27	8.21511e-27	0.713324	0.275	0.155	1.88134e-22	HTC-a
SETD3	8.39422e-27	0.60113	0.371	0.231	1.92236e-22	HTC-a
PBX1	8.77034e-27	0.669721	0.306	0.179	2.00849e-22	HTC-a
KLHL24	8.96554e-27	0.532513	0.422	0.275	2.0532e-22	HTC-a
SRSF8	9.53868e-27	0.425591	0.603	0.439	2.18445e-22	HTC-a
SH3BP5	1.00886e-26	0.512959	0.524	0.365	2.31039e-22	HTC-a
ZMYM5	1.01984e-26	0.503532	0.46	0.307	2.33554e-22	HTC-a
SLC10A3	1.21983e-26	0.662568	0.273	0.152	2.79354e-22	HTC-a
SLC33A1	1.31256e-26	0.748471	0.279	0.16	3.0059e-22	HTC-a
TMX4	1.40148e-26	0.429687	0.64	0.487	3.20953e-22	HTC-a
IFI16	1.42593e-26	0.482615	0.433	0.284	3.26553e-22	HTC-a
PIGC	1.51523e-26	0.580514	0.372	0.234	3.47002e-22	HTC-a
KRT8	1.52442e-26	0.529376	0.611	0.467	3.49108e-22	HTC-a
CRYBB2	1.53417e-26	0.517986	0.311	0.178	3.5134e-22	HTC-a
GOLT1B	1.54323e-26	0.34803	0.53	0.357	3.53415e-22	HTC-a
UBALD2	1.59792e-26	0.337051	0.569	0.396	3.65941e-22	HTC-a
CEBPZOS	1.60837e-26	0.503564	0.456	0.305	3.68333e-22	HTC-a
CDS2	1.72602e-26	0.667761	0.294	0.172	3.95275e-22	HTC-a
BUB3	2.03079e-26	0.445948	0.562	0.396	4.65071e-22	HTC-a
RAB5B	2.33588e-26	0.596427	0.336	0.205	5.34939e-22	HTC-a
TARSL2	2.44233e-26	0.57867	0.398	0.259	5.59318e-22	HTC-a
LMBR1L	2.59337e-26	0.623697	0.316	0.19	5.93907e-22	HTC-a
MAN1B1	2.70271e-26	0.434287	0.442	0.288	6.18949e-22	HTC-a
CYB5B	2.73726e-26	0.59344	0.383	0.246	6.26861e-22	HTC-a
DRAM2	2.9761e-26	0.639171	0.31	0.185	6.81558e-22	HTC-a
ESF1	3.31853e-26	0.532654	0.403	0.259	7.59977e-22	HTC-a
ERGIC3	3.74981e-26	0.398276	0.686	0.524	8.58745e-22	HTC-a
RECK	3.79473e-26	0.784456	0.257	0.144	8.69032e-22	HTC-a
NR1H2	4.70161e-26	0.414823	0.566	0.402	1.07671e-21	HTC-a
GABPB1-AS1	4.73789e-26	0.467745	0.577	0.42	1.08502e-21	HTC-a
SNRPD2	5.04924e-26	0.309626	0.862	0.73	1.15633e-21	HTC-a
FBXO3	5.0781e-26	0.699348	0.26	0.145	1.16294e-21	HTC-a
STK19	5.11056e-26	0.481707	0.505	0.349	1.17037e-21	HTC-a
POLD2	5.23004e-26	0.434942	0.625	0.468	1.19773e-21	HTC-a
MECP2	5.36196e-26	0.52121	0.38	0.238	1.22794e-21	HTC-a
PSMC6	6.2471e-26	0.399437	0.635	0.465	1.43065e-21	HTC-a
ARID4A	7.24471e-26	0.421155	0.524	0.366	1.65911e-21	HTC-a
NRBP1	7.41503e-26	0.423775	0.517	0.359	1.69812e-21	HTC-a
FRA10AC1	8.02793e-26	0.446489	0.487	0.336	1.83848e-21	HTC-a
TRIM23	8.14394e-26	0.590949	0.298	0.176	1.86504e-21	HTC-a
CREBRF	8.37626e-26	0.419059	0.537	0.378	1.91825e-21	HTC-a
AFG3L2	8.54652e-26	0.610788	0.354	0.222	1.95724e-21	HTC-a
RNF138	8.9312e-26	0.634428	0.281	0.162	2.04533e-21	HTC-a
RIDA	1.07653e-25	0.672142	0.255	0.141	2.46537e-21	HTC-a
TRIP10	1.11754e-25	0.693039	0.254	0.14	2.55928e-21	HTC-a
ZNF160	1.15643e-25	0.731952	0.262	0.147	2.64834e-21	HTC-a
THUMPD3	1.39504e-25	0.700993	0.309	0.185	3.19478e-21	HTC-a
CAPZA2	1.42821e-25	0.350716	0.688	0.526	3.27075e-21	HTC-a
FOXP1	1.47912e-25	0.41674	0.515	0.354	3.38734e-21	HTC-a
ETHE1	1.50288e-25	0.702074	0.274	0.157	3.44175e-21	HTC-a
PPCS	1.74028e-25	0.389422	0.598	0.438	3.98541e-21	HTC-a
GSTA4	1.75514e-25	0.437835	0.567	0.402	4.01945e-21	HTC-a
SIPA1	2.01576e-25	0.541207	0.367	0.231	4.6163e-21	HTC-a
ARMT1	2.03718e-25	0.700066	0.258	0.145	4.66535e-21	HTC-a
DDX42	2.04235e-25	0.464052	0.561	0.402	4.67718e-21	HTC-a
ABRAXAS1	2.16368e-25	0.613873	0.329	0.202	4.95504e-21	HTC-a
GOLPH3	2.23166e-25	0.481786	0.492	0.34	5.11073e-21	HTC-a
HACL1	2.32851e-25	0.666148	0.302	0.18	5.33253e-21	HTC-a
SLC25A28	2.40555e-25	0.622985	0.377	0.244	5.50896e-21	HTC-a
ISCU	2.41334e-25	0.36068	0.669	0.505	5.52678e-21	HTC-a
RBBP5	2.45787e-25	0.647881	0.303	0.181	5.62877e-21	HTC-a
IMMT	2.57551e-25	0.586431	0.322	0.194	5.89817e-21	HTC-a
CD47	2.6775e-25	0.428068	0.64	0.48	6.13174e-21	HTC-a
SLC25A6	2.68571e-25	0.262073	0.941	0.87	6.15055e-21	HTC-a
SF3A1	2.73811e-25	0.602429	0.341	0.211	6.27054e-21	HTC-a
SRRM2	2.79292e-25	0.275561	0.926	0.826	6.39606e-21	HTC-a
LONP1	2.79489e-25	0.624918	0.334	0.204	6.40058e-21	HTC-a
ADSS	2.85664e-25	0.47336	0.503	0.352	6.542e-21	HTC-a
LONP2	2.90281e-25	0.596548	0.351	0.222	6.64772e-21	HTC-a
SAMM50	2.96617e-25	0.59278	0.348	0.219	6.79282e-21	HTC-a
MRTO4	2.99905e-25	0.613596	0.302	0.179	6.86813e-21	HTC-a
MFAP1	3.24175e-25	0.430044	0.506	0.353	7.42392e-21	HTC-a
ISCA1	3.41883e-25	0.428752	0.559	0.401	7.82945e-21	HTC-a
RGCC	3.50235e-25	0.596123	0.95	0.93	8.02074e-21	HTC-a
C12orf65	3.56495e-25	0.419986	0.515	0.362	8.16408e-21	HTC-a
EIF2S1	3.58796e-25	0.434035	0.526	0.366	8.21679e-21	HTC-a
TNFSF12	4.09037e-25	0.613931	0.319	0.193	9.36735e-21	HTC-a
DYNC1LI1	4.17248e-25	0.469772	0.444	0.3	9.5554e-21	HTC-a
NUDT16	4.28233e-25	0.587135	0.312	0.187	9.80696e-21	HTC-a
ZNF655	4.3259e-25	0.589021	0.332	0.206	9.90674e-21	HTC-a
IDH3A	4.4873e-25	0.568301	0.309	0.185	1.02764e-20	HTC-a
PTMS	4.58146e-25	0.262633	0.943	0.897	1.0492e-20	HTC-a
ACSL4	5.02451e-25	0.366341	0.411	0.262	1.15066e-20	HTC-a
TMEM183A	5.1931e-25	0.547417	0.331	0.201	1.18927e-20	HTC-a
FBXO21	5.36034e-25	0.464161	0.4	0.255	1.22757e-20	HTC-a
ACAA1	5.55945e-25	0.522872	0.475	0.331	1.27317e-20	HTC-a
COPZ1	5.72367e-25	0.375666	0.658	0.494	1.31078e-20	HTC-a
CRLS1	6.30454e-25	0.52824	0.383	0.247	1.4438e-20	HTC-a
MLH1	6.35261e-25	0.705903	0.306	0.186	1.45481e-20	HTC-a
ADM	7.5894e-25	0.3063	0.925	0.845	1.73805e-20	HTC-a
SS18L2	8.28589e-25	0.425563	0.567	0.41	1.89755e-20	HTC-a
PMPCA	8.29141e-25	0.607503	0.298	0.176	1.89882e-20	HTC-a
AC097534.2	8.65203e-25	0.518432	0.389	0.249	1.9814e-20	HTC-a
RASSF1	8.66613e-25	0.480686	0.532	0.39	1.98463e-20	HTC-a
MALL	8.88413e-25	0.484222	0.462	0.314	2.03455e-20	HTC-a
AC058791.1	8.95093e-25	0.502102	0.353	0.221	2.04985e-20	HTC-a
ALKBH7	9.21876e-25	0.319932	0.811	0.689	2.11119e-20	HTC-a
POLR2I	9.32576e-25	0.369177	0.734	0.58	2.13569e-20	HTC-a
U2AF1L4	1.13299e-24	0.765063	0.257	0.147	2.59466e-20	HTC-a
AC016831.5	1.13704e-24	0.638335	0.337	0.212	2.60393e-20	HTC-a
UBXN1	1.18781e-24	0.339097	0.813	0.701	2.72021e-20	HTC-a
LLPH	1.32954e-24	0.535502	0.401	0.264	3.04479e-20	HTC-a
SIN3A	1.40289e-24	0.668808	0.251	0.141	3.21275e-20	HTC-a
CISD1	1.4315e-24	0.484333	0.465	0.321	3.27828e-20	HTC-a
IK	1.56275e-24	0.366293	0.666	0.509	3.57885e-20	HTC-a
ZDHHC4	1.66524e-24	0.410426	0.537	0.381	3.81356e-20	HTC-a
KRCC1	1.70963e-24	0.554333	0.377	0.245	3.91523e-20	HTC-a
PDE12	1.81582e-24	0.753723	0.253	0.145	4.15841e-20	HTC-a
SSU72	1.82841e-24	0.352871	0.777	0.633	4.18724e-20	HTC-a
KPNA6	1.85122e-24	0.520572	0.387	0.251	4.23948e-20	HTC-a
TMEM9	1.90065e-24	0.478611	0.509	0.358	4.35268e-20	HTC-a
ARIH1	1.9049e-24	0.454736	0.676	0.55	4.3624e-20	HTC-a
C1orf35	1.95878e-24	0.49418	0.387	0.25	4.4858e-20	HTC-a
NDUFV1	2.13653e-24	0.405307	0.598	0.442	4.89288e-20	HTC-a
SLC7A2	2.15639e-24	0.438149	0.389	0.253	4.93836e-20	HTC-a
TPM3	2.38756e-24	0.334618	0.688	0.514	5.46774e-20	HTC-a
COQ10B	2.55678e-24	0.429492	0.588	0.436	5.85529e-20	HTC-a
PTEN	2.70894e-24	0.412796	0.523	0.372	6.20373e-20	HTC-a
UTP23	2.78902e-24	0.538989	0.35	0.219	6.38714e-20	HTC-a
TEX264	3.07305e-24	0.411537	0.598	0.44	7.0376e-20	HTC-a
SDHAF1	3.65066e-24	0.456665	0.392	0.252	8.36037e-20	HTC-a
USP22	3.74381e-24	0.467141	0.427	0.279	8.57371e-20	HTC-a
SNX14	3.74486e-24	0.591702	0.308	0.188	8.57611e-20	HTC-a
FADS1	3.84591e-24	0.489565	0.377	0.246	8.80752e-20	HTC-a
LYPLAL1	4.43889e-24	0.52313	0.38	0.245	1.01655e-19	HTC-a
ACTN4	4.64895e-24	0.429875	0.459	0.315	1.06466e-19	HTC-a
ECI2	4.94744e-24	0.499786	0.501	0.35	1.13301e-19	HTC-a
TXN2	5.00396e-24	0.33828	0.601	0.444	1.14596e-19	HTC-a
CSRP1	5.265e-24	0.394655	0.658	0.526	1.20574e-19	HTC-a
CDKN1B	5.36359e-24	0.360832	0.526	0.362	1.22832e-19	HTC-a
TGFBR3L	6.30296e-24	0.453434	0.564	0.417	1.44344e-19	HTC-a
CDK13	6.3954e-24	0.463059	0.482	0.335	1.46461e-19	HTC-a
CDK16	6.74956e-24	0.601991	0.285	0.169	1.54572e-19	HTC-a
NSRP1	7.57705e-24	0.380756	0.611	0.448	1.73522e-19	HTC-a
MKLN1	7.62873e-24	0.442678	0.47	0.326	1.74705e-19	HTC-a
SEC23B	7.98863e-24	0.500638	0.323	0.197	1.82948e-19	HTC-a
RGL2	8.0271e-24	0.679822	0.274	0.162	1.83829e-19	HTC-a
DYNLT3	8.06908e-24	0.337719	0.719	0.544	1.8479e-19	HTC-a
KMT2E	8.12956e-24	0.288479	0.768	0.604	1.86175e-19	HTC-a
PGLS	8.65502e-24	0.352173	0.721	0.58	1.98209e-19	HTC-a
ENSA	9.74727e-24	0.451056	0.51	0.363	2.23222e-19	HTC-a
RAB20	1.00207e-23	0.653108	0.251	0.143	2.29484e-19	HTC-a
CLTA	1.09137e-23	0.269004	0.888	0.807	2.49934e-19	HTC-a
TMEM248	1.13044e-23	0.363707	0.602	0.443	2.58883e-19	HTC-a
BRIX1	1.28291e-23	0.446799	0.493	0.347	2.93798e-19	HTC-a
RAB5A	1.30824e-23	0.38518	0.59	0.426	2.99599e-19	HTC-a
RNF113A	1.545e-23	0.424985	0.443	0.296	3.53821e-19	HTC-a
ADD1	1.57591e-23	0.408794	0.463	0.316	3.60899e-19	HTC-a
TMED7	1.69904e-23	0.277586	0.594	0.42	3.89096e-19	HTC-a
MOSPD3	1.83794e-23	0.755266	0.261	0.153	4.20906e-19	HTC-a
GYPC	1.85888e-23	0.306578	0.535	0.378	4.25702e-19	HTC-a
NIT1	1.91104e-23	0.748914	0.261	0.152	4.37647e-19	HTC-a
MTRF1L	2.10297e-23	0.710899	0.262	0.153	4.816e-19	HTC-a
PAIP2	2.14041e-23	0.250414	0.763	0.597	4.90176e-19	HTC-a
RCOR3	2.14519e-23	0.474434	0.353	0.22	4.9127e-19	HTC-a
RYK	2.1753e-23	0.408999	0.501	0.349	4.98164e-19	HTC-a
ECSIT	2.18429e-23	0.617921	0.314	0.194	5.00224e-19	HTC-a
UBQLN1	2.28634e-23	0.463222	0.418	0.277	5.23594e-19	HTC-a
RTL8A	2.44835e-23	0.394259	0.477	0.327	5.60696e-19	HTC-a
HSBP1L1	2.47981e-23	0.504114	0.453	0.314	5.679e-19	HTC-a
MRPS12	3.01228e-23	0.5036	0.399	0.266	6.89843e-19	HTC-a
NUCB1	3.08774e-23	0.285661	0.819	0.68	7.07124e-19	HTC-a
PRKCSH	3.28325e-23	0.534268	0.423	0.289	7.51897e-19	HTC-a
FGGY	3.48023e-23	0.741294	0.251	0.145	7.97008e-19	HTC-a
C11orf1	3.52898e-23	0.416022	0.513	0.364	8.08173e-19	HTC-a
RPL17	3.70089e-23	0.360008	0.597	0.434	8.47541e-19	HTC-a
DCP1A	3.80149e-23	0.442277	0.433	0.291	8.70579e-19	HTC-a
NCOR1	3.85684e-23	0.426021	0.563	0.41	8.83256e-19	HTC-a
KCNQ1OT1	3.96096e-23	0.279851	0.89	0.785	9.071e-19	HTC-a
HDAC3	4.09534e-23	0.46377	0.348	0.218	9.37874e-19	HTC-a
MIEN1	4.29113e-23	0.577941	0.292	0.176	9.82713e-19	HTC-a
LPIN1	4.433e-23	0.674278	0.256	0.149	1.0152e-18	HTC-a
AC100810.1	4.54443e-23	0.472496	0.437	0.292	1.04072e-18	HTC-a
MMAB	4.85931e-23	0.537764	0.368	0.24	1.11283e-18	HTC-a
MLLT6	5.21313e-23	0.624777	0.337	0.215	1.19386e-18	HTC-a
PCNX4	5.37791e-23	0.658147	0.3	0.185	1.2316e-18	HTC-a
CCT7	5.92574e-23	0.360368	0.691	0.545	1.35705e-18	HTC-a
LMF2	6.00386e-23	0.657532	0.286	0.172	1.37494e-18	HTC-a
PDCD2	6.09569e-23	0.561038	0.407	0.278	1.39597e-18	HTC-a
ARID1B	6.17452e-23	0.438634	0.511	0.363	1.41403e-18	HTC-a
SVIP	6.33488e-23	0.406285	0.479	0.33	1.45075e-18	HTC-a
SLC43A3	6.67144e-23	0.391591	0.464	0.32	1.52783e-18	HTC-a
NELFCD	7.3216e-23	0.54984	0.306	0.187	1.67672e-18	HTC-a
NGDN	8.63364e-23	0.394606	0.453	0.308	1.97719e-18	HTC-a
ATP2B1-AS1	8.65977e-23	0.411741	0.392	0.258	1.98317e-18	HTC-a
UMAD1	9.9969e-23	0.626481	0.292	0.179	2.28939e-18	HTC-a
GABARAPL1	1.08594e-22	0.264137	0.774	0.618	2.48691e-18	HTC-a
PAICS	1.10991e-22	0.527831	0.426	0.293	2.5418e-18	HTC-a
XPOT	1.11866e-22	0.518626	0.335	0.211	2.56185e-18	HTC-a
JKAMP	1.3854e-22	0.467648	0.47	0.326	3.17271e-18	HTC-a
ITGB5	1.47957e-22	0.479186	0.404	0.273	3.38837e-18	HTC-a
BCL2L13	1.49308e-22	0.671377	0.282	0.171	3.41931e-18	HTC-a
NFE2L1	1.56269e-22	0.43361	0.521	0.371	3.57871e-18	HTC-a
LAMTOR3	1.59425e-22	0.477822	0.389	0.257	3.65099e-18	HTC-a
ARFRP1	1.62372e-22	0.490462	0.323	0.201	3.71848e-18	HTC-a
DCAKD	1.66961e-22	0.651825	0.263	0.154	3.82357e-18	HTC-a
VAMP2	1.86399e-22	0.321042	0.803	0.67	4.26871e-18	HTC-a
MOB4	1.97092e-22	0.387402	0.416	0.276	4.51361e-18	HTC-a
PFKP	2.0672e-22	0.355288	0.733	0.588	4.7341e-18	HTC-a
RETREG1	2.08322e-22	0.307427	0.635	0.479	4.77077e-18	HTC-a
ATP5MPL	2.17127e-22	0.284018	0.837	0.719	4.97242e-18	HTC-a
LAPTM4B	2.22687e-22	0.444894	0.431	0.291	5.09976e-18	HTC-a
TCEAL8	2.47217e-22	0.35394	0.671	0.514	5.66152e-18	HTC-a
FAF1	2.62187e-22	0.533105	0.319	0.199	6.00435e-18	HTC-a
FAF2	2.9838e-22	0.477981	0.371	0.243	6.83319e-18	HTC-a
DNAJC21	3.06128e-22	0.43186	0.56	0.416	7.01064e-18	HTC-a
CUL4A	3.21804e-22	0.659961	0.253	0.148	7.36964e-18	HTC-a
ABT1	3.46783e-22	0.532572	0.296	0.18	7.94167e-18	HTC-a
HSD17B10	3.47407e-22	0.454624	0.524	0.385	7.95596e-18	HTC-a
ABCE1	3.55004e-22	0.482097	0.435	0.3	8.12995e-18	HTC-a
HERPUD2	3.58666e-22	0.598868	0.259	0.152	8.21381e-18	HTC-a
MGAT2	3.72155e-22	0.595263	0.291	0.179	8.52272e-18	HTC-a
PSMC3	3.77278e-22	0.385739	0.621	0.47	8.64005e-18	HTC-a
OPTN	3.82846e-22	0.398346	0.549	0.404	8.76756e-18	HTC-a
DUSP12	3.96275e-22	0.49848	0.38	0.251	9.0751e-18	HTC-a
PPP1R18	4.06973e-22	0.458906	0.303	0.184	9.32009e-18	HTC-a
HMGCL	4.79016e-22	0.476018	0.42	0.286	1.09699e-17	HTC-a
MLH3	4.81604e-22	0.650168	0.253	0.149	1.10292e-17	HTC-a
OLFM1	4.84689e-22	0.591468	0.295	0.183	1.10999e-17	HTC-a
TLCD2	5.31964e-22	0.471865	0.342	0.215	1.21825e-17	HTC-a
CAPRIN1	6.01025e-22	0.461035	0.418	0.282	1.37641e-17	HTC-a
HDAC5	6.4632e-22	0.593431	0.29	0.177	1.48014e-17	HTC-a
TIFA	7.67703e-22	0.367671	0.358	0.227	1.75812e-17	HTC-a
KPNA3	8.463e-22	0.596993	0.252	0.147	1.93811e-17	HTC-a
GLT8D1	8.56176e-22	0.413754	0.458	0.317	1.96073e-17	HTC-a
FAM228B	9.03202e-22	0.508069	0.391	0.263	2.06842e-17	HTC-a
AAED1	9.63523e-22	0.63511	0.273	0.166	2.20656e-17	HTC-a
MED30	9.75346e-22	0.47831	0.376	0.247	2.23364e-17	HTC-a
TMEM129	1.0316e-21	0.667407	0.284	0.174	2.36246e-17	HTC-a
CDKN2C	1.12537e-21	0.424772	0.405	0.272	2.5772e-17	HTC-a
HLA-DPA1	1.13829e-21	0.599867	0.276	0.166	2.6068e-17	HTC-a
PTPN2	1.14325e-21	0.520781	0.318	0.199	2.61816e-17	HTC-a
LAP3	1.23373e-21	0.584253	0.319	0.203	2.82536e-17	HTC-a
PEF1	1.27227e-21	0.453569	0.444	0.305	2.91363e-17	HTC-a
DNAJC4	1.30706e-21	0.53336	0.376	0.253	2.9933e-17	HTC-a
GGPS1	1.45475e-21	0.489886	0.376	0.249	3.33152e-17	HTC-a
FAM32A	1.55631e-21	0.454312	0.424	0.291	3.56411e-17	HTC-a
SNX27	1.57365e-21	0.559182	0.277	0.168	3.60382e-17	HTC-a
MTURN	1.58955e-21	0.424867	0.444	0.306	3.64024e-17	HTC-a
STX17	1.75076e-21	0.612866	0.286	0.177	4.0094e-17	HTC-a
EXOSC7	1.79125e-21	0.380884	0.533	0.389	4.10214e-17	HTC-a
TXNL1	1.80519e-21	0.313549	0.781	0.655	4.13406e-17	HTC-a
SLU7	1.82466e-21	0.292233	0.576	0.414	4.17865e-17	HTC-a
PPM1A	2.23033e-21	0.610461	0.293	0.184	5.10767e-17	HTC-a
MRPL32	2.30809e-21	0.339736	0.667	0.515	5.28577e-17	HTC-a
MPC1	2.45037e-21	0.371184	0.56	0.41	5.6116e-17	HTC-a
HS3ST3A1	2.92169e-21	0.657357	0.298	0.188	6.69095e-17	HTC-a
SFSWAP	2.94356e-21	0.474798	0.408	0.278	6.74104e-17	HTC-a
AASDHPPT	2.99619e-21	0.497286	0.338	0.216	6.86156e-17	HTC-a
TCEA2	3.17267e-21	0.330011	0.655	0.507	7.26574e-17	HTC-a
PTBP1	3.33541e-21	0.389923	0.557	0.408	7.63843e-17	HTC-a
PAF1	4.3685e-21	0.528645	0.312	0.196	1.00043e-16	HTC-a
DDT	4.46576e-21	0.256658	0.858	0.774	1.0227e-16	HTC-a
SLC2A4RG	4.51e-21	0.462812	0.351	0.228	1.03283e-16	HTC-a
BCL6	4.90679e-21	0.366628	0.587	0.43	1.1237e-16	HTC-a
RNF115	5.13899e-21	0.472975	0.411	0.283	1.17688e-16	HTC-a
MBD2	5.21832e-21	0.347697	0.588	0.433	1.19505e-16	HTC-a
NAAA	5.3261e-21	0.454005	0.431	0.296	1.21973e-16	HTC-a
PSMC5	5.73447e-21	0.327579	0.766	0.65	1.31325e-16	HTC-a
FAM129B	6.13159e-21	0.520476	0.514	0.385	1.4042e-16	HTC-a
PDXDC1	6.47035e-21	0.475658	0.414	0.283	1.48178e-16	HTC-a
YTHDF2	6.82365e-21	0.315903	0.542	0.39	1.56268e-16	HTC-a
DERL2	7.30428e-21	0.274774	0.596	0.436	1.67275e-16	HTC-a
SEC23A	8.2857e-21	0.383096	0.49	0.343	1.89751e-16	HTC-a
AK4	8.68435e-21	0.320737	0.59	0.432	1.9888e-16	HTC-a
C12orf76	8.88883e-21	0.537413	0.312	0.199	2.03563e-16	HTC-a
EVL	9.21008e-21	0.696432	0.273	0.168	2.1092e-16	HTC-a
ZRSR2	9.39504e-21	0.485381	0.31	0.196	2.15156e-16	HTC-a
ARHGAP10	9.915e-21	0.555762	0.341	0.224	2.27063e-16	HTC-a
NUMA1	1.00343e-20	0.38743	0.515	0.37	2.29795e-16	HTC-a
SDHA	1.03802e-20	0.412557	0.404	0.276	2.37717e-16	HTC-a
DTWD1	1.04067e-20	0.478842	0.398	0.271	2.38324e-16	HTC-a
RNF149	1.06737e-20	0.465166	0.327	0.209	2.44437e-16	HTC-a
GLMP	1.13433e-20	0.570776	0.297	0.186	2.59772e-16	HTC-a
ZFAND2A	1.16572e-20	0.269707	0.472	0.32	2.66961e-16	HTC-a
WDR1	1.18204e-20	0.444735	0.371	0.246	2.70699e-16	HTC-a
NINJ1	1.29311e-20	0.299208	0.759	0.628	2.96135e-16	HTC-a
CTNNBL1	1.309e-20	0.541287	0.336	0.217	2.99775e-16	HTC-a
RNF217	1.35428e-20	0.402884	0.476	0.342	3.10144e-16	HTC-a
FOSL2	1.37029e-20	0.353714	0.504	0.358	3.1381e-16	HTC-a
TTC17	1.41585e-20	0.529764	0.284	0.175	3.24244e-16	HTC-a
COQ5	1.44316e-20	0.520364	0.291	0.18	3.30497e-16	HTC-a
YY1AP1	1.59557e-20	0.533352	0.322	0.208	3.65402e-16	HTC-a
ZBED5	1.61125e-20	0.556826	0.289	0.178	3.68993e-16	HTC-a
PCMT1	1.62242e-20	0.32177	0.752	0.605	3.7155e-16	HTC-a
ACO1	1.62637e-20	0.617513	0.256	0.153	3.72456e-16	HTC-a
GLG1	1.65355e-20	0.318964	0.687	0.554	3.78679e-16	HTC-a
CAPZB	1.9761e-20	0.412177	0.542	0.405	4.52546e-16	HTC-a
ASH1L	2.00257e-20	0.34581	0.598	0.455	4.5861e-16	HTC-a
EIF2B5	2.07381e-20	0.584901	0.285	0.178	4.74924e-16	HTC-a
DXO	2.1051e-20	0.632055	0.272	0.168	4.82089e-16	HTC-a
FLII	2.14296e-20	0.567601	0.278	0.172	4.90759e-16	HTC-a
LYPLA1	2.17503e-20	0.500834	0.292	0.181	4.98103e-16	HTC-a
POLK	2.20738e-20	0.509327	0.316	0.201	5.05513e-16	HTC-a
MGAT1	2.45646e-20	0.26177	0.595	0.431	5.62554e-16	HTC-a
PRKAR2A	2.50631e-20	0.39783	0.42	0.286	5.7397e-16	HTC-a
TMEM123	2.64025e-20	0.368993	0.44	0.306	6.04643e-16	HTC-a
SF3B3	2.95139e-20	0.612459	0.252	0.152	6.75899e-16	HTC-a
ARPP19	3.18013e-20	0.262832	0.678	0.512	7.28282e-16	HTC-a
WDR41	3.31423e-20	0.656127	0.286	0.181	7.58992e-16	HTC-a
FBXO33	3.36314e-20	0.507559	0.36	0.24	7.70192e-16	HTC-a
PON3	3.39904e-20	0.675537	0.259	0.158	7.78413e-16	HTC-a
TNRC6B	3.73311e-20	0.472301	0.517	0.382	8.54919e-16	HTC-a
DHCR7	4.24107e-20	0.548863	0.296	0.187	9.71248e-16	HTC-a
ELF1	4.26075e-20	0.318212	0.54	0.389	9.75754e-16	HTC-a
AES	4.30147e-20	0.396689	0.602	0.471	9.85079e-16	HTC-a
ZNF83	4.54044e-20	0.577681	0.286	0.179	1.03981e-15	HTC-a
TOX4	4.82765e-20	0.375272	0.53	0.384	1.10558e-15	HTC-a
EXOC7	5.07837e-20	0.457609	0.379	0.255	1.163e-15	HTC-a
C12orf29	5.77014e-20	0.39801	0.42	0.287	1.32142e-15	HTC-a
ECHDC1	5.88064e-20	0.444134	0.348	0.227	1.34673e-15	HTC-a
PTRH2	6.10853e-20	0.540319	0.357	0.239	1.39892e-15	HTC-a
FKBP7	6.25751e-20	0.364209	0.612	0.467	1.43303e-15	HTC-a
TMEM60	6.3342e-20	0.415277	0.421	0.29	1.45059e-15	HTC-a
TNS2	6.53766e-20	0.498617	0.35	0.23	1.49719e-15	HTC-a
NOL11	6.80994e-20	0.613803	0.263	0.162	1.55954e-15	HTC-a
TSEN34	6.99928e-20	0.372743	0.557	0.412	1.6029e-15	HTC-a
NOC2L	7.16884e-20	0.549419	0.285	0.178	1.64174e-15	HTC-a
CCDC32	7.79889e-20	0.445649	0.397	0.273	1.78602e-15	HTC-a
PRCP	8.11405e-20	0.396326	0.428	0.298	1.8582e-15	HTC-a
TMEM70	8.16174e-20	0.385043	0.474	0.338	1.86912e-15	HTC-a
RTF2	8.60985e-20	0.355436	0.689	0.557	1.97174e-15	HTC-a
STARD7	9.11015e-20	0.446854	0.327	0.211	2.08632e-15	HTC-a
TOMM40	9.52684e-20	0.432234	0.376	0.254	2.18174e-15	HTC-a
MAF1	1.02488e-19	0.360881	0.534	0.389	2.34708e-15	HTC-a
NAA50	1.14902e-19	0.397562	0.47	0.332	2.63137e-15	HTC-a
NFU1	1.4602e-19	0.389595	0.405	0.276	3.344e-15	HTC-a
CMAS	1.73256e-19	0.413539	0.438	0.307	3.96774e-15	HTC-a
TMEM245	1.76111e-19	0.559952	0.25	0.15	4.03313e-15	HTC-a
ELAVL1	1.80463e-19	0.429297	0.395	0.268	4.13278e-15	HTC-a
MRPS33	1.81347e-19	0.360594	0.593	0.455	4.15303e-15	HTC-a
OCEL1	1.81869e-19	0.498552	0.408	0.286	4.16499e-15	HTC-a
ZBTB1	1.86615e-19	0.497924	0.331	0.216	4.27366e-15	HTC-a
HADHA	1.95887e-19	0.300221	0.669	0.529	4.48602e-15	HTC-a
NSMCE1	1.96438e-19	0.438344	0.403	0.278	4.49862e-15	HTC-a
RAMMET	1.96834e-19	0.429854	0.353	0.234	4.5077e-15	HTC-a
OTUD1	2.01502e-19	0.413396	0.394	0.272	4.61461e-15	HTC-a
CMTM6	2.03665e-19	0.409801	0.331	0.213	4.66414e-15	HTC-a
RIC8A	2.08899e-19	0.549794	0.281	0.177	4.78399e-15	HTC-a
ATAD1	2.13949e-19	0.455471	0.386	0.263	4.89965e-15	HTC-a
STK11	2.32995e-19	0.506175	0.28	0.174	5.33581e-15	HTC-a
TIMM44	2.33072e-19	0.504797	0.307	0.197	5.33758e-15	HTC-a
STX7	2.52189e-19	0.438985	0.313	0.2	5.77538e-15	HTC-a
MED10	2.69164e-19	0.295503	0.678	0.525	6.16412e-15	HTC-a
WAC	2.78024e-19	0.312236	0.681	0.541	6.36704e-15	HTC-a
GTPBP4	2.96858e-19	0.418013	0.38	0.258	6.79834e-15	HTC-a
DCAF5	2.97806e-19	0.432223	0.344	0.227	6.82005e-15	HTC-a
EHD2	2.98203e-19	0.45863	0.357	0.238	6.82915e-15	HTC-a
LARP6	3.0791e-19	0.258549	0.636	0.489	7.05145e-15	HTC-a
TXNDC11	3.40517e-19	0.445759	0.393	0.267	7.79817e-15	HTC-a
EGR2	3.71876e-19	0.393977	0.353	0.238	8.51632e-15	HTC-a
ZNF33A	4.06361e-19	0.475274	0.358	0.241	9.30608e-15	HTC-a
CAPN2	4.24423e-19	0.420536	0.461	0.336	9.7197e-15	HTC-a
NUBP2	4.27774e-19	0.405949	0.454	0.324	9.79644e-15	HTC-a
BRWD1	4.37075e-19	0.44423	0.336	0.22	1.00095e-14	HTC-a
PPIF	4.43424e-19	0.403542	0.384	0.259	1.01548e-14	HTC-a
GTPBP1	4.76197e-19	0.649733	0.251	0.155	1.09054e-14	HTC-a
ORMDL2	4.82109e-19	0.533398	0.281	0.179	1.10408e-14	HTC-a
HMG20B	4.82861e-19	0.480257	0.347	0.232	1.1058e-14	HTC-a
BEX2	5.18111e-19	0.261831	0.582	0.428	1.18653e-14	HTC-a
WIPF2	5.22254e-19	0.454679	0.317	0.205	1.19601e-14	HTC-a
IQCB1	6.61837e-19	0.500686	0.288	0.183	1.51567e-14	HTC-a
GCH1	7.38293e-19	0.421693	0.344	0.227	1.69076e-14	HTC-a
IMPDH1	7.41314e-19	0.641491	0.266	0.167	1.69768e-14	HTC-a
PANK2	7.65286e-19	0.45015	0.409	0.287	1.75258e-14	HTC-a
CCDC14	7.69162e-19	0.547621	0.297	0.19	1.76146e-14	HTC-a
NUPR1	7.79917e-19	0.254268	0.954	0.906	1.78609e-14	HTC-a
GAA	8.13944e-19	0.359653	0.424	0.293	1.86401e-14	HTC-a
GPAA1	8.74343e-19	0.344496	0.552	0.411	2.00233e-14	HTC-a
RALY	1.10105e-18	0.388033	0.425	0.299	2.52151e-14	HTC-a
ZNF622	1.20787e-18	0.291971	0.597	0.452	2.76615e-14	HTC-a
GGA2	1.28442e-18	0.532405	0.254	0.156	2.94146e-14	HTC-a
TRIAP1	1.35142e-18	0.472292	0.333	0.221	3.09489e-14	HTC-a
POLR3GL	1.41042e-18	0.353285	0.548	0.414	3.23e-14	HTC-a
SHISA4	1.75292e-18	0.416875	0.325	0.212	4.01437e-14	HTC-a
KLC1	1.83477e-18	0.440603	0.354	0.24	4.2018e-14	HTC-a
OXR1	2.00346e-18	0.364736	0.461	0.33	4.58812e-14	HTC-a
DCTD	2.03088e-18	0.376526	0.455	0.327	4.65092e-14	HTC-a
PRKAB2	2.10679e-18	0.47637	0.288	0.183	4.82476e-14	HTC-a
PSMD11	2.24583e-18	0.345002	0.514	0.376	5.14317e-14	HTC-a
OSBPL10	2.40412e-18	0.496312	0.355	0.243	5.50568e-14	HTC-a
RARA	2.41111e-18	0.432364	0.393	0.273	5.52169e-14	HTC-a
ILVBL	2.41284e-18	0.475688	0.36	0.246	5.52565e-14	HTC-a
KANSL1	2.42355e-18	0.421518	0.396	0.273	5.55018e-14	HTC-a
GON7	2.60635e-18	0.471752	0.272	0.17	5.9688e-14	HTC-a
RB1CC1	2.85938e-18	0.310531	0.498	0.357	6.54826e-14	HTC-a
ZBTB44	2.87353e-18	0.477145	0.28	0.178	6.58067e-14	HTC-a
APH1B	3.03329e-18	0.577932	0.273	0.174	6.94654e-14	HTC-a
ACADVL	3.09131e-18	0.26834	0.696	0.543	7.07941e-14	HTC-a
MED26	3.15379e-18	0.474906	0.269	0.166	7.2225e-14	HTC-a
ZSCAN18	3.39759e-18	0.430653	0.399	0.276	7.78082e-14	HTC-a
ERGIC2	3.41732e-18	0.397094	0.534	0.397	7.82602e-14	HTC-a
GSTM5	3.71717e-18	0.297787	0.456	0.32	8.51268e-14	HTC-a
LSM14A	3.77652e-18	0.311991	0.614	0.463	8.6486e-14	HTC-a
STK16	3.94407e-18	0.454154	0.323	0.214	9.0323e-14	HTC-a
NPTN	4.05285e-18	0.325032	0.589	0.45	9.28143e-14	HTC-a
PITRM1	4.37622e-18	0.473627	0.279	0.177	1.0022e-13	HTC-a
GLOD4	4.90489e-18	0.38002	0.43	0.308	1.12327e-13	HTC-a
ALDOC	5.06256e-18	0.334579	0.566	0.426	1.15938e-13	HTC-a
NCKAP1	5.372e-18	0.298025	0.58	0.433	1.23024e-13	HTC-a
APTX	5.48936e-18	0.49447	0.281	0.178	1.25712e-13	HTC-a
BROX	5.5548e-18	0.381642	0.332	0.217	1.27211e-13	HTC-a
TMEM11	6.05275e-18	0.409949	0.362	0.247	1.38614e-13	HTC-a
RXRA	6.22598e-18	0.385195	0.454	0.326	1.42581e-13	HTC-a
UQCRFS1	6.59961e-18	0.286461	0.668	0.519	1.51138e-13	HTC-a
PYCR2	7.04377e-18	0.459891	0.322	0.214	1.61309e-13	HTC-a
BCKDK	7.42597e-18	0.493779	0.316	0.208	1.70062e-13	HTC-a
ALG2	7.66037e-18	0.372049	0.425	0.301	1.7543e-13	HTC-a
RAB3GAP1	7.95652e-18	0.509361	0.3	0.196	1.82212e-13	HTC-a
DHX15	9.44485e-18	0.333679	0.508	0.368	2.16297e-13	HTC-a
COPG1	9.66987e-18	0.415848	0.374	0.257	2.2145e-13	HTC-a
CLCC1	1.03161e-17	0.497165	0.28	0.177	2.36249e-13	HTC-a
ZCCHC8	1.11316e-17	0.503801	0.295	0.193	2.54926e-13	HTC-a
FAM192A	1.12443e-17	0.514594	0.268	0.169	2.57505e-13	HTC-a
BLVRB	1.16539e-17	0.326444	0.705	0.574	2.66886e-13	HTC-a
PRPSAP2	1.21845e-17	0.458399	0.288	0.185	2.79037e-13	HTC-a
LZTS2	1.25245e-17	0.352852	0.367	0.25	2.86824e-13	HTC-a
NFIB	1.26002e-17	0.32641	0.537	0.406	2.88557e-13	HTC-a
ELF2	1.28411e-17	0.372502	0.476	0.348	2.94075e-13	HTC-a
PLA2G16	1.45397e-17	0.400482	0.619	0.499	3.32973e-13	HTC-a
UBE2G2	1.58808e-17	0.527422	0.32	0.216	3.63686e-13	HTC-a
CD59	1.5932e-17	0.268441	0.893	0.818	3.6486e-13	HTC-a
HK2	1.61328e-17	0.435353	0.309	0.204	3.69458e-13	HTC-a
NKIRAS1	1.78576e-17	0.432795	0.314	0.208	4.08958e-13	HTC-a
CYC1	1.91891e-17	0.31912	0.622	0.478	4.39449e-13	HTC-a
ZCCHC3	1.97437e-17	0.516725	0.265	0.167	4.52151e-13	HTC-a
SCAPER	2.12605e-17	0.561518	0.252	0.158	4.86887e-13	HTC-a
RPP25L	2.17672e-17	0.407206	0.305	0.197	4.98492e-13	HTC-a
SELENOP	2.26567e-17	0.46821	0.292	0.189	5.18861e-13	HTC-a
SAFB2	2.27003e-17	0.301667	0.55	0.407	5.19861e-13	HTC-a
NMT1	2.34901e-17	0.436697	0.3	0.195	5.37947e-13	HTC-a
ZDHHC9	2.4352e-17	0.423606	0.352	0.24	5.57686e-13	HTC-a
PDCD10	2.84937e-17	0.315871	0.521	0.383	6.52534e-13	HTC-a
GPX8	2.92361e-17	0.432885	0.36	0.247	6.69535e-13	HTC-a
GGCT	2.93574e-17	0.462581	0.28	0.178	6.72315e-13	HTC-a
HSCB	3.00558e-17	0.420158	0.351	0.242	6.88308e-13	HTC-a
AIDA	3.04994e-17	0.461385	0.319	0.211	6.98467e-13	HTC-a
BCL7B	3.06462e-17	0.422163	0.382	0.266	7.01829e-13	HTC-a
COPS4	3.07353e-17	0.356326	0.471	0.341	7.03869e-13	HTC-a
COL16A1	3.13983e-17	0.406016	0.446	0.326	7.19052e-13	HTC-a
NTRK2	3.25095e-17	0.480168	0.442	0.328	7.445e-13	HTC-a
ZNF800	3.25492e-17	0.439699	0.39	0.272	7.45408e-13	HTC-a
C19orf48	3.60372e-17	0.504711	0.251	0.157	8.25288e-13	HTC-a
FIP1L1	3.85976e-17	0.443093	0.378	0.265	8.83924e-13	HTC-a
RICTOR	3.9373e-17	0.54857	0.25	0.155	9.01682e-13	HTC-a
NKAPD1	3.94132e-17	0.476439	0.299	0.197	9.02602e-13	HTC-a
TGDS	4.03377e-17	0.431099	0.287	0.185	9.23773e-13	HTC-a
USP36	4.12397e-17	0.458953	0.294	0.192	9.4443e-13	HTC-a
STX5	4.41064e-17	0.352922	0.401	0.278	1.01008e-12	HTC-a
BOLA1	4.5173e-17	0.496924	0.277	0.178	1.03451e-12	HTC-a
MED8	4.51924e-17	0.368235	0.517	0.39	1.03495e-12	HTC-a
USP10	4.76394e-17	0.588355	0.292	0.196	1.09099e-12	HTC-a
EMC9	5.09022e-17	0.417043	0.337	0.226	1.16571e-12	HTC-a
NAT9	5.7588e-17	0.47123	0.314	0.209	1.31882e-12	HTC-a
CWC22	5.90824e-17	0.400345	0.327	0.218	1.35305e-12	HTC-a
EXOSC8	6.14354e-17	0.356765	0.48	0.351	1.40693e-12	HTC-a
UBE2Z	6.27135e-17	0.343223	0.373	0.256	1.4362e-12	HTC-a
RBM12B	6.39501e-17	0.509505	0.257	0.163	1.46452e-12	HTC-a
PPP4C	7.15844e-17	0.29641	0.365	0.247	1.63935e-12	HTC-a
GNL3	7.69386e-17	0.275076	0.632	0.486	1.76197e-12	HTC-a
TMEM203	8.00515e-17	0.391508	0.255	0.159	1.83326e-12	HTC-a
ZNF37A	8.37199e-17	0.497091	0.325	0.222	1.91727e-12	HTC-a
TALDO1	8.62882e-17	0.281618	0.712	0.586	1.97609e-12	HTC-a
ZNF394	8.86815e-17	0.458892	0.313	0.209	2.0309e-12	HTC-a
RNF145	8.9246e-17	0.345184	0.378	0.26	2.04382e-12	HTC-a
RAB1B	9.57058e-17	0.477458	0.322	0.217	2.19176e-12	HTC-a
MTIF3	9.77755e-17	0.354054	0.471	0.342	2.23916e-12	HTC-a
THAP5	9.97541e-17	0.337172	0.471	0.344	2.28447e-12	HTC-a
UBE2J2	1.07669e-16	0.366134	0.377	0.261	2.46573e-12	HTC-a
KIAA1143	1.08127e-16	0.382213	0.346	0.235	2.47621e-12	HTC-a
ODF2L	1.08734e-16	0.450851	0.332	0.224	2.49013e-12	HTC-a
RFTN2	1.30765e-16	0.406401	0.271	0.173	2.99466e-12	HTC-a
RFXANK	1.31315e-16	0.376611	0.281	0.18	3.00724e-12	HTC-a
CLSTN1	1.3962e-16	0.333454	0.515	0.39	3.19744e-12	HTC-a
[truncated: 5,723 more rows]

## Sheet: HTC GO
HTC-0
ID	Description	GeneRatio	p.adjust	Count
GO:0045727	positive regulation of translation	7/49	6.8466e-05	7
GO:0010043	response to zinc ion	5/49	6.8466e-05	5
GO:0071294	cellular response to zinc ion	4/49	6.8466e-05	4
GO:0034250	positive regulation of amide metabolic process	7/49	7.2193e-05	7
GO:0071280	cellular response to copper ion	4/49	0.0001468	4
HTC-1
GO:0002181	cytoplasmic translation	13/46	5.21958e-14	13
GO:0030199	collagen fibril organization	8/46	1.22024e-09	8
GO:0030198	extracellular matrix organization	10/46	7.04651e-07	10
GO:0043062	extracellular structure organization	10/46	7.04651e-07	10
GO:0045229	external encapsulating structure organization	10/46	7.04651e-07	10
HTC-2
GO:0002181	cytoplasmic translation	23/44	6.28381e-34	23
GO:0042274	ribosomal small subunit biogenesis	4/44	0.0113661	4
GO:0031397	negative regulation of protein ubiquitination	4/44	0.0113661	4
GO:0042254	ribosome biogenesis	6/44	0.0114319	6
GO:1903321	negative regulation of protein modification by small protein conjugation or removal	4/44	0.0114319	4
HTC-3
GO:0001666	response to hypoxia	7/49	0.00790722	7
GO:0036293	response to decreased oxygen levels	7/49	0.00790722	7
GO:1902004	positive regulation of amyloid-beta formation	3/49	0.00790722	3
GO:0070482	response to oxygen levels	7/49	0.00790722	7
GO:2001234	negative regulation of apoptotic signaling pathway	6/49	0.00804378	6
HTC-4
GO:0002181	cytoplasmic translation	30/44	2.44019e-50	30
GO:0042274	ribosomal small subunit biogenesis	7/44	1.05716e-07	7
GO:0000028	ribosomal small subunit assembly	5/44	1.05716e-07	5
GO:0042254	ribosome biogenesis	10/44	1.67255e-07	10
GO:0006364	rRNA processing	9/44	1.67255e-07	9
HTC-5
GO:0031214	biomineral tissue development	6/45	0.004772	6
GO:0030282	bone mineralization	5/45	0.00709683	5
GO:0048705	skeletal system morphogenesis	6/45	0.00790501	6
GO:0007584	response to nutrient	5/45	0.0106077	5
GO:0010951	negative regulation of endopeptidase activity	5/45	0.0106077	5
HTC-6
GO:0031214	biomineral tissue development	8/45	0.002772	8
GO:0048705	skeletal system morphogenesis	6/45	0.00509683	5
GO:0010951	negative regulation of endopeptidase activity	5/45	0.00990501	6
GO:0007584	response to nutrient	5/45	0.0106077	5
GO:0030282	bone mineralization	5/45	0.0106077	5

## Sheet: FC marker
gene	p_val	avg_log2FC	pct.1	pct.2	p_val_adj	cluster
APOD	0	5.23864	0.988	0.436	0	FC-c
DDIT4	0	2.84865	0.965	0.596	0	FC-c
CHI3L1	0	3.36098	0.985	0.666	0	FC-c
TXNIP	0	2.67692	0.97	0.665	0	FC-c
GPX3	0	3.23049	0.999	0.927	0	FC-c
CIRBP	0	1.50809	0.999	0.935	0	FC-c
MT1X	0	2.29867	1	0.956	0	FC-c
RPS26	0	1.17952	0.996	0.968	0	FC-c
UBC	0	1.19903	1	0.994	0	FC-c
INTS6	1.4375e-290	2.0407	0.946	0.682	3.29203e-286	FC-c
JUN	2.28212e-275	1.70447	0.977	0.739	5.22629e-271	FC-c
EEF1A1	7.50678e-274	0.556121	1	1	1.71913e-269	FC-c
CCNI	2.33285e-265	1.1013	0.995	0.976	5.34246e-261	FC-c
FOS	9.97388e-265	1.72195	0.989	0.849	2.28412e-260	FC-c
WSB1	2.44442e-260	1.68396	0.929	0.633	5.59796e-256	FC-c
PHC2	7.67027e-258	2.97347	0.693	0.251	1.75657e-253	FC-c
PSAP	7.54656e-256	1.01902	0.99	0.94	1.72824e-251	FC-c
MT1E	1.43837e-249	2.53581	0.993	0.861	3.29402e-245	FC-c
CNBP	1.06194e-247	1.0296	0.982	0.903	2.43196e-243	FC-c
SRSF7	2.71981e-246	1.49426	0.956	0.789	6.22864e-242	FC-c
DEPP1	5.37751e-239	2.67696	0.722	0.283	1.2315e-234	FC-c
HLA-E	1.96258e-236	1.33114	0.962	0.817	4.4945e-232	FC-c
H1FX	3.01809e-221	1.73127	0.919	0.707	6.91173e-217	FC-c
RASD1	7.75203e-221	1.84221	0.827	0.421	1.77529e-216	FC-c
MT2A	8.12155e-216	2.03589	1	0.986	1.85992e-211	FC-c
SAA1	3.1162e-214	6.08936	0.251	0.016	7.1364e-210	FC-c
PRR13	1.03949e-213	2.09563	0.726	0.33	2.38053e-209	FC-c
ADM	1.87087e-213	1.78192	0.844	0.472	4.28448e-209	FC-c
HSPB7	6.13567e-213	3.86465	0.317	0.035	1.40513e-208	FC-c
PABPC1	1.00184e-212	1.12975	0.963	0.846	2.29431e-208	FC-c
LOX	1.45045e-208	4.59112	0.619	0.224	3.32166e-204	FC-c
RSL24D1	7.93813e-208	1.26954	0.934	0.798	1.81791e-203	FC-c
UBE2D3	3.54593e-207	1.04042	0.958	0.838	8.12052e-203	FC-c
BTF3	1.71847e-206	0.667965	0.993	0.983	3.93547e-202	FC-c
EGLN3	1.27117e-202	2.31922	0.742	0.387	2.9111e-198	FC-c
HSPA1A	1.43705e-202	1.82785	0.935	0.756	3.29099e-198	FC-c
GPM6B	4.84788e-201	2.57833	0.737	0.379	1.11021e-196	FC-c
RHOB	3.12247e-193	1.76163	0.899	0.657	7.15076e-189	FC-c
SYF2	9.41575e-193	1.354	0.905	0.703	2.1563e-188	FC-c
HSPA1B	2.2683e-192	2.05061	0.802	0.458	5.19464e-188	FC-c
SMIM3	5.03523e-192	2.23229	0.731	0.377	1.15312e-187	FC-c
TMBIM6	5.12687e-192	1.07771	0.963	0.887	1.1741e-187	FC-c
TMBIM1	5.78505e-189	1.68806	0.851	0.592	1.32483e-184	FC-c
CSDE1	1.10047e-187	1.09862	0.937	0.778	2.52018e-183	FC-c
ST13	2.60145e-185	1.00467	0.953	0.861	5.95758e-181	FC-c
NEAT1	5.86678e-185	1.08557	0.998	0.97	1.34355e-180	FC-c
CCNB1IP1	1.85026e-181	1.72947	0.828	0.57	4.23727e-177	FC-c
ZFP36	2.83398e-180	1.62508	0.872	0.594	6.49011e-176	FC-c
SNHG12	9.83556e-174	2.09974	0.743	0.405	2.25244e-169	FC-c
EEF2	5.46607e-173	0.719969	0.984	0.96	1.25178e-168	FC-c
SUN2	9.86976e-172	1.82233	0.757	0.438	2.26027e-167	FC-c
XIST	6.64697e-170	1.23352	0.899	0.55	1.52222e-165	FC-c
EIF4A2	5.51013e-167	1.08081	0.942	0.844	1.26187e-162	FC-c
IFITM3	3.89041e-166	1.04749	0.984	0.944	8.90942e-162	FC-c
EIF4B	7.32103e-165	1.03437	0.931	0.801	1.67659e-160	FC-c
GLUL	1.28587e-164	2.18168	0.821	0.558	2.94477e-160	FC-c
SNHG7	3.22839e-164	1.29114	0.879	0.666	7.39333e-160	FC-c
EGR1	6.66702e-164	1.44775	0.908	0.665	1.52681e-159	FC-c
RBM3	7.9168e-164	0.931874	0.961	0.877	1.81303e-159	FC-c
SDC4	6.23367e-163	2.27211	0.751	0.432	1.42757e-158	FC-c
PNISR	3.24286e-162	1.24874	0.888	0.678	7.42648e-158	FC-c
BRD2	3.30177e-159	1.21391	0.901	0.71	7.56139e-155	FC-c
ACTB	1.84416e-156	1.02875	0.994	0.977	4.22331e-152	FC-c
HILPDA	5.31747e-154	2.30158	0.724	0.392	1.21775e-149	FC-c
PCNP	1.30987e-152	1.14702	0.88	0.678	2.99973e-148	FC-c
TMOD1	5.00812e-152	2.60667	0.347	0.07	1.14691e-147	FC-c
PGK1	7.53859e-151	1.16341	0.975	0.924	1.72641e-146	FC-c
MCL1	1.26173e-147	1.1277	0.901	0.723	2.88949e-143	FC-c
EIF3E	1.42428e-146	0.780104	0.979	0.921	3.26174e-142	FC-c
ASS1	5.04625e-146	1.72524	0.79	0.544	1.15564e-141	FC-c
CLMP	1.23335e-143	2.22302	0.644	0.332	2.82449e-139	FC-c
IFRD1	1.67342e-142	1.27892	0.843	0.596	3.8323e-138	FC-c
IER2	3.10907e-142	1.06646	0.964	0.827	7.12009e-138	FC-c
TIMP4	6.0158e-142	1.87319	0.84	0.639	1.37768e-137	FC-c
DCXR	3.73777e-140	1.68972	0.775	0.538	8.55987e-136	FC-c
DNAH11	3.91919e-138	3.44493	0.28	0.05	8.97533e-134	FC-c
SNX3	7.86336e-138	0.880716	0.953	0.857	1.80079e-133	FC-c
TOM1	2.85027e-135	2.05754	0.508	0.189	6.52739e-131	FC-c
TNFRSF1A	2.75023e-134	1.32485	0.808	0.568	6.2983e-130	FC-c
GYG1	1.82816e-133	2.05819	0.61	0.303	4.18666e-129	FC-c
FAM53C	4.0454e-133	2.07376	0.534	0.215	9.26437e-129	FC-c
LAPTM4A	8.0499e-130	0.556327	0.99	0.97	1.84351e-125	FC-c
ERRFI1	9.1204e-129	1.60056	0.916	0.799	2.08866e-124	FC-c
EIF1	1.27232e-127	0.484955	0.999	0.998	2.91373e-123	FC-c
GALNT15	5.45954e-127	1.65501	0.817	0.611	1.25029e-122	FC-c
CD68	1.42627e-126	1.40036	0.763	0.497	3.26631e-122	FC-c
HEXIM1	1.68871e-125	1.44046	0.792	0.531	3.8673e-121	FC-c
COPS2	5.73156e-125	1.50607	0.753	0.506	1.31258e-120	FC-c
GID8	9.78114e-125	1.63967	0.649	0.357	2.23998e-120	FC-c
PFN2	2.78656e-124	1.68339	0.649	0.352	6.38151e-120	FC-c
PNPLA2	1.90561e-123	1.53558	0.669	0.368	4.36404e-119	FC-c
CCT4	4.61815e-123	1.34683	0.762	0.52	1.0576e-118	FC-c
H1F0	5.0515e-122	1.97929	0.681	0.405	1.15684e-117	FC-c
FUS	5.55902e-122	0.905578	0.931	0.811	1.27307e-117	FC-c
CYBRD1	3.73906e-120	1.1335	0.849	0.677	8.56283e-116	FC-c
KLF10	3.97489e-120	1.1988	0.811	0.549	9.10289e-116	FC-c
ERO1A	3.22856e-119	2.33674	0.579	0.291	7.39373e-115	FC-c
KLF15	1.48548e-117	2.85283	0.29	0.064	3.4019e-113	FC-c
MT1M	1.83823e-117	1.8146	0.929	0.781	4.20973e-113	FC-c
LETMD1	4.48845e-117	1.60607	0.614	0.309	1.0279e-112	FC-c
ARL6IP1	4.54809e-117	1.38848	0.726	0.457	1.04156e-112	FC-c
SYPL1	1.70072e-116	1.31444	0.762	0.523	3.89481e-112	FC-c
HSPA2	1.74955e-116	1.31768	0.772	0.512	4.00666e-112	FC-c
YBX3	2.01824e-116	0.670718	0.984	0.95	4.62196e-112	FC-c
GDI2	3.78177e-116	1.16645	0.824	0.632	8.66064e-112	FC-c
HNRNPH1	9.30354e-116	1.19645	0.816	0.602	2.1306e-111	FC-c
DAZAP2	5.69295e-115	1.26154	0.738	0.476	1.30374e-110	FC-c
DUSP1	2.23071e-114	1.02692	0.904	0.727	5.10855e-110	FC-c
SARAF	6.32522e-114	0.761702	0.946	0.849	1.44854e-109	FC-c
BZW1	2.62025e-113	0.924357	0.961	0.935	6.00064e-109	FC-c
CCNG1	3.7153e-113	1.68257	0.566	0.269	8.50841e-109	FC-c
AP001160.1	5.61779e-113	1.94486	0.459	0.168	1.28653e-108	FC-c
ARPC4	3.73612e-112	1.33161	0.685	0.397	8.55609e-108	FC-c
SLC39A14	1.31585e-111	1.26797	0.901	0.831	3.01343e-107	FC-c
GLRX	1.83415e-111	1.9491	0.801	0.617	4.20039e-107	FC-c
PTGES3	3.217e-111	0.75976	0.936	0.857	7.36725e-107	FC-c
WBP2	3.69369e-111	1.31864	0.731	0.491	8.45891e-107	FC-c
EFNA1	1.44925e-110	1.96927	0.482	0.191	3.31894e-106	FC-c
PLPP3	5.98326e-110	1.53228	0.721	0.438	1.37023e-105	FC-c
DDIT3	8.55184e-110	1.10498	0.761	0.467	1.95846e-105	FC-c
IFITM2	5.00666e-109	1.10217	0.87	0.739	1.14658e-104	FC-c
PCBP2	2.85791e-107	0.83385	0.9	0.779	6.54491e-103	FC-c
HNRNPK	9.61983e-107	0.738767	0.936	0.843	2.20304e-102	FC-c
ATF3	1.31217e-106	1.22766	0.745	0.451	3.00499e-102	FC-c
TMEM204	1.3562e-106	1.72961	0.608	0.318	3.10584e-102	FC-c
ENO1	1.48201e-106	0.846711	0.987	0.975	3.39395e-102	FC-c
ANP32B	2.33713e-106	0.883586	0.904	0.83	5.35226e-102	FC-c
CEBPD	3.09006e-106	0.806508	0.973	0.871	7.07655e-102	FC-c
PPP2R1A	6.71229e-106	1.39393	0.635	0.345	1.53718e-101	FC-c
TSPYL2	9.43911e-106	1.32091	0.714	0.438	2.16165e-101	FC-c
ATP1A1	8.74433e-105	1.04593	0.841	0.702	2.00254e-100	FC-c
PABPC4	1.21932e-104	1.27905	0.719	0.458	2.79237e-100	FC-c
BNIP3	2.97302e-104	1.15566	0.891	0.764	6.80851e-100	FC-c
TTC38	8.66176e-104	2.48821	0.257	0.055	1.98363e-99	FC-c
HNRNPF	2.87939e-103	1.09614	0.784	0.592	6.5941e-99	FC-c
MUC20-OT1	4.03163e-103	1.5414	0.597	0.308	9.23284e-99	FC-c
ANGPTL4	7.0057e-103	2.8715	0.863	0.742	1.60438e-98	FC-c
AL118516.1	1.38521e-102	1.30936	0.652	0.341	3.17227e-98	FC-c
CCT8	5.89039e-102	1.09937	0.795	0.602	1.34896e-97	FC-c
RETREG2	2.95852e-101	1.73812	0.519	0.244	6.77531e-97	FC-c
PYGL	3.22304e-101	1.78887	0.554	0.282	7.38109e-97	FC-c
VGLL4	1.86119e-100	1.01017	0.85	0.666	4.26232e-96	FC-c
CTSL	2.98925e-100	1.10524	0.859	0.724	6.84568e-96	FC-c
TOB1	3.79238e-100	1.2614	0.75	0.519	8.68494e-96	FC-c
EPB41L4A-AS1	3.91478e-100	0.933948	0.895	0.779	8.96523e-96	FC-c
KLF4	1.54637e-99	0.900796	0.928	0.805	3.54135e-95	FC-c
TAF1D	2.07512e-99	1.21819	0.801	0.657	4.75223e-95	FC-c
CCND3	3.17294e-99	1.58789	0.604	0.344	7.26636e-95	FC-c
MMADHC	8.49433e-99	1.11955	0.76	0.543	1.94529e-94	FC-c
PDK1	8.37944e-98	1.6036	0.545	0.266	1.91898e-93	FC-c
EIF4H	1.75941e-97	0.951702	0.828	0.657	4.02923e-93	FC-c
PTP4A2	1.98065e-97	0.911886	0.853	0.722	4.53588e-93	FC-c
EIF2S3	2.93096e-97	1.20163	0.704	0.469	6.71219e-93	FC-c
ABCA1	4.1474e-97	1.99477	0.306	0.082	9.49795e-93	FC-c
MXI1	1.04298e-96	1.48645	0.644	0.379	2.38854e-92	FC-c
UBE2R2	1.62586e-96	1.15096	0.728	0.502	3.72337e-92	FC-c
BNIP3L	4.49366e-96	0.975468	0.886	0.765	1.02909e-91	FC-c
C1orf43	2.44624e-95	1.01389	0.811	0.637	5.60214e-91	FC-c
ABHD14B	4.51384e-95	1.56582	0.584	0.321	1.03372e-90	FC-c
KLF9	5.42695e-95	0.989557	0.819	0.61	1.24283e-90	FC-c
DARS	1.19161e-94	1.23922	0.751	0.557	2.7289e-90	FC-c
CAVIN1	2.4926e-94	0.857066	0.876	0.758	5.70829e-90	FC-c
PHF1	3.148e-94	1.47058	0.604	0.339	7.20924e-90	FC-c
HSPA9	8.26332e-94	1.13125	0.784	0.6	1.89238e-89	FC-c
GBE1	3.45155e-93	1.70388	0.628	0.392	7.9044e-89	FC-c
SKP1	3.48538e-93	0.493717	0.986	0.953	7.98186e-89	FC-c
NDRG1	6.11286e-93	1.45782	0.813	0.703	1.39991e-88	FC-c
TMEM38B	8.18957e-93	2.01951	0.349	0.113	1.87549e-88	FC-c
GHITM	9.62408e-93	0.906174	0.834	0.682	2.20401e-88	FC-c
MEG3	9.99163e-93	1.79897	0.634	0.37	2.28818e-88	FC-c
ANKRD37	2.04901e-92	1.34682	0.786	0.582	4.69245e-88	FC-c
SNRPA	3.63773e-92	1.42035	0.585	0.315	8.33076e-88	FC-c
CTBS	2.30212e-91	0.947288	0.831	0.642	5.27208e-87	FC-c
DHRS3	3.58072e-91	1.35565	0.721	0.513	8.20021e-87	FC-c
BFAR	1.05735e-90	1.52756	0.544	0.281	2.42143e-86	FC-c
CERS2	1.51083e-89	1.28072	0.612	0.343	3.45994e-85	FC-c
POLR1D	3.16967e-89	0.962857	0.825	0.69	7.25887e-85	FC-c
CTH	8.73873e-89	2.38891	0.263	0.067	2.00126e-84	FC-c
CANX	1.39086e-88	0.959773	0.902	0.807	3.18521e-84	FC-c
MARVELD1	3.99125e-88	1.38208	0.752	0.562	9.14035e-84	FC-c
CAMLG	4.03746e-88	0.801104	0.888	0.815	9.24618e-84	FC-c
ATP6V1B2	2.41027e-87	1.55724	0.477	0.212	5.51977e-83	FC-c
TRIM38	4.24919e-87	1.65136	0.448	0.191	9.73108e-83	FC-c
N4BP2L2	1.00459e-86	0.849358	0.841	0.673	2.30061e-82	FC-c
TMX2	1.03989e-86	1.36913	0.62	0.369	2.38145e-82	FC-c
EIF3M	1.06964e-86	0.906762	0.804	0.652	2.44958e-82	FC-c
TSC22D3	1.49574e-86	1.18117	0.932	0.841	3.42539e-82	FC-c
QSOX1	2.22196e-86	1.72662	0.699	0.492	5.08852e-82	FC-c
ZNF395	8.44439e-86	1.41402	0.616	0.361	1.93385e-81	FC-c
ZBTB16	1.04244e-85	1.77421	0.486	0.236	2.3873e-81	FC-c
SLC2A3	2.17011e-85	1.44195	0.521	0.245	4.96978e-81	FC-c
ZFAND5	4.02624e-85	0.937568	0.865	0.727	9.22049e-81	FC-c
DNAJB9	8.04496e-85	1.03891	0.843	0.686	1.84238e-80	FC-c
ARRDC2	1.26126e-84	1.69357	0.422	0.172	2.8884e-80	FC-c
KHDRBS1	1.66328e-84	0.899987	0.813	0.661	3.80909e-80	FC-c
ESD	2.41161e-84	0.713246	0.891	0.754	5.52283e-80	FC-c
SDC2	3.37446e-84	0.77844	0.918	0.84	7.72785e-80	FC-c
SERPINB1	2.02368e-83	1.02387	0.78	0.586	4.63444e-79	FC-c
APH1A	4.43214e-83	1.06999	0.733	0.538	1.015e-78	FC-c
TRAF3IP2	6.31118e-83	1.80212	0.434	0.189	1.44532e-78	FC-c
PRNP	7.31935e-83	0.820164	0.838	0.669	1.6762e-78	FC-c
CSNK1E	5.16738e-82	1.8241	0.42	0.179	1.18338e-77	FC-c
SGCE	9.11752e-82	1.34749	0.495	0.227	2.088e-77	FC-c
ITPKC	1.20056e-81	2.17207	0.3	0.094	2.7494e-77	FC-c
MFGE8	3.49994e-81	0.783023	0.948	0.875	8.01522e-77	FC-c
AIMP1	9.1688e-81	1.04597	0.729	0.522	2.09975e-76	FC-c
MKRN1	1.11236e-80	1.40592	0.531	0.275	2.54741e-76	FC-c
SECISBP2	2.09082e-80	1.56726	0.508	0.259	4.78818e-76	FC-c
IGFBP5	2.16513e-80	1.71486	0.708	0.472	4.95836e-76	FC-c
SERINC3	2.86422e-80	0.970776	0.762	0.566	6.55936e-76	FC-c
FOSB	9.85494e-80	0.846927	0.828	0.581	2.25688e-75	FC-c
EIF3L	1.1142e-79	0.694659	0.913	0.82	2.55163e-75	FC-c
ALKBH5	2.92135e-79	1.06259	0.706	0.489	6.69018e-75	FC-c
PLIN2	5.16819e-79	1.52994	0.552	0.298	1.18357e-74	FC-c
TUBA1C	5.37796e-79	0.948275	0.855	0.741	1.23161e-74	FC-c
STK24	1.51618e-78	1.12474	0.684	0.462	3.47221e-74	FC-c
SRSF2	1.95338e-78	0.844878	0.849	0.731	4.47343e-74	FC-c
AXL	2.49142e-78	1.27138	0.685	0.497	5.7056e-74	FC-c
MMP14	3.14245e-78	1.9527	0.265	0.075	7.19653e-74	FC-c
SOD2	5.94191e-78	1.47441	0.94	0.855	1.36076e-73	FC-c
LUC7L2	6.62336e-78	1.26712	0.596	0.352	1.51682e-73	FC-c
TDP2	3.06182e-77	1.60066	0.402	0.168	7.01188e-73	FC-c
ASCC1	3.16e-77	1.94015	0.301	0.098	7.23672e-73	FC-c
TMEM87A	4.10746e-77	1.10891	0.621	0.375	9.4065e-73	FC-c
POLR2C	4.11223e-77	1.03509	0.709	0.498	9.41742e-73	FC-c
CYGB	5.09215e-77	1.72706	0.443	0.203	1.16615e-72	FC-c
ZNF791	6.98167e-77	1.52187	0.506	0.266	1.59887e-72	FC-c
ARF1	8.30588e-77	0.585519	0.929	0.847	1.90213e-72	FC-c
TXNDC12	9.0611e-77	1.28694	0.72	0.529	2.07508e-72	FC-c
SAT2	1.30334e-76	0.877532	0.819	0.695	2.98479e-72	FC-c
PSMD3	2.98568e-76	1.26108	0.604	0.367	6.83751e-72	FC-c
MDM4	3.90003e-76	1.48539	0.437	0.194	8.93147e-72	FC-c
RELA	9.86734e-76	1.44274	0.576	0.358	2.25972e-71	FC-c
DNAJC3-DT	1.01114e-75	2.05071	0.282	0.088	2.31561e-71	FC-c
EIF3J-DT	1.02813e-75	1.42188	0.529	0.288	2.35452e-71	FC-c
CIR1	1.38356e-75	1.01689	0.698	0.485	3.1685e-71	FC-c
AC023157.3	1.79078e-75	2.27081	0.253	0.071	4.10107e-71	FC-c
SGCA	1.99521e-75	1.26701	0.545	0.276	4.56924e-71	FC-c
ENO2	3.2966e-75	1.78661	0.427	0.197	7.54954e-71	FC-c
STOM	3.85175e-75	1.18704	0.655	0.425	8.8209e-71	FC-c
GABARAPL1	4.18824e-75	1.06863	0.724	0.516	9.59149e-71	FC-c
NRN1	7.17101e-75	1.3247	0.811	0.733	1.64223e-70	FC-c
SNHG8	7.34649e-75	0.725307	0.926	0.846	1.68242e-70	FC-c
MTHFD2	1.52039e-74	1.43966	0.598	0.372	3.48186e-70	FC-c
RPL39	2.58009e-74	0.339723	0.997	0.991	5.90867e-70	FC-c
OS9	3.73707e-74	0.663731	0.893	0.794	8.55826e-70	FC-c
BARX2	4.30293e-74	1.79026	0.384	0.157	9.85414e-70	FC-c
SAT1	5.80976e-74	0.67043	0.971	0.936	1.33049e-69	FC-c
PA2G4	8.6235e-74	0.896653	0.777	0.609	1.97487e-69	FC-c
SH3GL1	1.37654e-73	1.51588	0.493	0.257	3.15241e-69	FC-c
AMFR	1.55866e-73	1.45049	0.473	0.235	3.5695e-69	FC-c
TMED2	1.89134e-73	0.854429	0.858	0.743	4.33137e-69	FC-c
SLC16A1	2.88198e-73	1.23162	0.6	0.362	6.60001e-69	FC-c
TPD52L2	3.0829e-73	1.23134	0.602	0.369	7.06016e-69	FC-c
APLP2	6.43682e-73	0.622424	0.918	0.825	1.4741e-68	FC-c
KCNQ1OT1	1.60227e-72	1.08428	0.794	0.614	3.66936e-68	FC-c
GSTM3	1.77423e-72	0.792564	0.825	0.674	4.06316e-68	FC-c
THUMPD3-AS1	3.52599e-72	0.930603	0.805	0.634	8.07487e-68	FC-c
MRPL49	8.46633e-72	1.3789	0.485	0.243	1.93887e-67	FC-c
SLC2A5	1.50194e-70	3.58351	0.262	0.086	3.4396e-66	FC-c
INSR	1.84082e-70	1.63144	0.396	0.175	4.21566e-66	FC-c
PRKAG2-AS1	2.19828e-70	1.96032	0.254	0.075	5.03428e-66	FC-c
CRBN	2.29226e-70	1.23931	0.515	0.272	5.2495e-66	FC-c
RNMT	4.08117e-70	1.07964	0.665	0.462	9.34628e-66	FC-c
SRSF5	7.20495e-70	0.610096	0.911	0.799	1.65001e-65	FC-c
RAE1	9.44484e-70	1.79518	0.31	0.112	2.16296e-65	FC-c
SRSF6	1.06085e-69	1.23431	0.607	0.387	2.42946e-65	FC-c
LTA4H	1.15934e-69	1.37775	0.503	0.269	2.65501e-65	FC-c
TCP1	1.26709e-69	0.914748	0.727	0.541	2.90176e-65	FC-c
BHLHE40	2.02636e-69	0.959898	0.748	0.58	4.64057e-65	FC-c
C6orf62	3.1318e-69	1.06982	0.685	0.487	7.17215e-65	FC-c
SDHD	3.47513e-69	1.06015	0.653	0.434	7.95838e-65	FC-c
MCM7	1.81348e-68	1.88736	0.289	0.099	4.15305e-64	FC-c
VAMP3	2.73304e-68	0.990308	0.693	0.491	6.25893e-64	FC-c
SF3A2	2.91738e-68	1.89966	0.278	0.092	6.6811e-64	FC-c
NPM1	3.54511e-68	0.482903	0.994	0.975	8.11866e-64	FC-c
FBLN1	4.91801e-68	1.53374	0.485	0.24	1.12627e-63	FC-c
TMEM120A	5.16562e-68	1.29193	0.544	0.313	1.18298e-63	FC-c
C4orf3	5.57392e-68	0.688063	0.936	0.859	1.27648e-63	FC-c
SEMA4A	9.13764e-68	2.06512	0.265	0.085	2.09261e-63	FC-c
SEC63	1.46579e-67	0.879732	0.758	0.598	3.3568e-63	FC-c
CTTN	1.7389e-67	0.908881	0.746	0.561	3.98225e-63	FC-c
GGNBP2	2.05043e-67	1.04975	0.674	0.479	4.69568e-63	FC-c
MAFF	2.82159e-67	1.09154	0.707	0.528	6.46173e-63	FC-c
CCDC115	3.71634e-67	1.40071	0.466	0.235	8.51079e-63	FC-c
TUBB	1.29453e-66	0.974761	0.833	0.726	2.96461e-62	FC-c
TSPAN4	1.65266e-66	0.842089	0.801	0.648	3.78475e-62	FC-c
RNF114	2.07798e-66	1.06436	0.649	0.449	4.75878e-62	FC-c
SRP72	2.23637e-66	0.836551	0.758	0.573	5.1215e-62	FC-c
CHD1L	3.69038e-66	2.00821	0.355	0.151	8.45134e-62	FC-c
CSRNP1	5.39114e-66	1.21424	0.648	0.459	1.23463e-61	FC-c
SEPHS2	5.75333e-66	1.23164	0.531	0.301	1.31757e-61	FC-c
EIF5A	7.06366e-66	0.752585	0.828	0.716	1.61765e-61	FC-c
NABP1	1.50103e-65	1.63364	0.376	0.164	3.43751e-61	FC-c
CEP95	3.63032e-65	1.70375	0.347	0.143	8.3138e-61	FC-c
ICAM1	6.20101e-65	1.53674	0.58	0.35	1.42009e-60	FC-c
NOP58	6.58843e-65	1.13192	0.575	0.345	1.50882e-60	FC-c
MTERF2	7.24644e-65	1.77529	0.275	0.092	1.65951e-60	FC-c
PMPCB	1.38873e-64	1.12665	0.59	0.375	3.18032e-60	FC-c
XBP1	1.60913e-64	0.603014	0.919	0.856	3.68508e-60	FC-c
SH3BP5	2.41626e-64	1.06531	0.757	0.607	5.53347e-60	FC-c
VEGFA	4.38453e-64	1.02363	0.812	0.664	1.0041e-59	FC-c
CRYBB2	4.97988e-64	1.82417	0.28	0.097	1.14044e-59	FC-c
PPP1R3C	5.44418e-64	1.06552	0.738	0.556	1.24677e-59	FC-c
SLC25A37	5.94387e-64	1.08896	0.839	0.734	1.36121e-59	FC-c
TMEM222	7.62699e-64	1.13362	0.578	0.36	1.74666e-59	FC-c
RRN3	7.63732e-64	1.58067	0.338	0.136	1.74902e-59	FC-c
SF1	1.1573e-63	0.857403	0.769	0.618	2.65033e-59	FC-c
CIART	1.41227e-63	1.76681	0.285	0.1	3.23424e-59	FC-c
HLA-B	1.55887e-63	0.424834	0.964	0.892	3.56997e-59	FC-c
TMEM173	2.34953e-63	1.12209	0.575	0.34	5.38066e-59	FC-c
MAFB	2.61136e-63	1.04836	0.749	0.575	5.98028e-59	FC-c
FNTA	6.35639e-63	1.11985	0.624	0.427	1.45568e-58	FC-c
VDAC1	1.15493e-62	0.761839	0.851	0.732	2.6449e-58	FC-c
NONO	1.31689e-62	1.1022	0.604	0.402	3.01581e-58	FC-c
MAPK1IP1L	1.6182e-62	1.02076	0.654	0.454	3.70584e-58	FC-c
KHDC4	1.84607e-62	1.71876	0.337	0.139	4.22768e-58	FC-c
CMPK1	2.17058e-62	0.689514	0.875	0.759	4.97085e-58	FC-c
NR1D1	7.6896e-62	0.688249	0.719	0.468	1.76099e-57	FC-c
OSBPL5	1.7903e-61	1.59887	0.342	0.142	4.09996e-57	FC-c
SARS	2.14667e-61	0.957399	0.73	0.573	4.91608e-57	FC-c
PRKAG2	3.11956e-61	1.74586	0.281	0.1	7.1441e-57	FC-c
DHRS7	6.20607e-61	0.887349	0.71	0.538	1.42125e-56	FC-c
RPA1	7.1792e-61	1.4291	0.417	0.205	1.64411e-56	FC-c
ANG	7.52572e-61	1.03005	0.673	0.492	1.72347e-56	FC-c
LAYN	1.54373e-60	1.37122	0.466	0.246	3.5353e-56	FC-c
DNAJB2	2.45189e-60	1.20021	0.526	0.309	5.61506e-56	FC-c
CAP1	2.47645e-60	0.972659	0.66	0.464	5.67132e-56	FC-c
FKBP5	2.69468e-60	1.24263	0.513	0.282	6.17109e-56	FC-c
EIF3I	3.91668e-60	0.677275	0.831	0.747	8.96958e-56	FC-c
GRPEL1	7.0404e-60	1.00937	0.631	0.423	1.61232e-55	FC-c
OXA1L	9.28851e-60	0.995266	0.607	0.399	2.12716e-55	FC-c
LGMN	1.12744e-59	0.983634	0.664	0.469	2.58194e-55	FC-c
TMBIM4	2.0652e-59	0.541769	0.922	0.848	4.72952e-55	FC-c
EIF3B	2.23051e-59	1.06338	0.576	0.361	5.10808e-55	FC-c
ZNF292	4.395e-59	0.973046	0.621	0.413	1.0065e-54	FC-c
CNOT8	4.72146e-59	1.63438	0.408	0.205	1.08126e-54	FC-c
LRP10	5.51981e-59	0.881048	0.736	0.566	1.26409e-54	FC-c
AATF	1.46582e-58	1.30759	0.456	0.247	3.35687e-54	FC-c
2026-03-06	1.90366e-58	1.01451	0.619	0.414	4.35956e-54	FC-c
MANSC1	2.14438e-58	1.52817	0.335	0.141	4.91084e-54	FC-c
PITHD1	4.40747e-58	0.977676	0.669	0.475	1.00935e-53	FC-c
SNRNP40	6.00877e-58	1.29341	0.43	0.216	1.37607e-53	FC-c
JUNB	6.87095e-58	0.456813	0.987	0.94	1.57352e-53	FC-c
EMP1	2.52424e-57	0.697959	0.84	0.716	5.78076e-53	FC-c
H6PD	3.3673e-57	1.66831	0.309	0.125	7.71145e-53	FC-c
HSP90AB1	6.17197e-57	0.336974	0.996	0.991	1.41344e-52	FC-c
TRA2B	7.79199e-57	0.826481	0.735	0.583	1.78444e-52	FC-c
LRRC47	9.97038e-57	1.46825	0.368	0.169	2.28332e-52	FC-c
SERPING1	1.02497e-56	0.936653	0.892	0.848	2.34729e-52	FC-c
YWHAE	1.14235e-56	0.585876	0.873	0.752	2.6161e-52	FC-c
SLC25A38	1.36813e-56	1.27454	0.456	0.245	3.13316e-52	FC-c
SNAI1	1.67537e-56	1.01983	0.671	0.462	3.83677e-52	FC-c
FAXDC2	2.25137e-56	1.74811	0.378	0.182	5.15586e-52	FC-c
SLC3A2	2.74404e-56	0.82268	0.824	0.697	6.28412e-52	FC-c
CRYZL1	3.5524e-56	1.40663	0.406	0.202	8.13536e-52	FC-c
ALDH6A1	4.18903e-56	1.70168	0.353	0.163	9.5933e-52	FC-c
ZNF397	5.21516e-56	1.7029	0.264	0.096	1.19432e-51	FC-c
RSL1D1	1.29878e-55	0.628893	0.82	0.691	2.97433e-51	FC-c
TPD52L1	1.52117e-55	0.829765	0.837	0.722	3.48363e-51	FC-c
NFKBIL1	2.12807e-55	1.17363	0.548	0.358	4.8735e-51	FC-c
EWSR1	2.81488e-55	1.00886	0.61	0.412	6.44635e-51	FC-c
ALDH3A2	2.87166e-55	1.2491	0.542	0.339	6.57638e-51	FC-c
ID2	4.24664e-55	0.81751	0.948	0.877	9.72522e-51	FC-c
HSP90AA1	4.39551e-55	0.468963	0.993	0.984	1.00662e-50	FC-c
SERINC1	6.31346e-55	0.729562	0.811	0.69	1.44585e-50	FC-c
RAB11B	9.66206e-55	1.01092	0.585	0.384	2.21271e-50	FC-c
RHOA	9.94802e-55	0.600366	0.936	0.895	2.27819e-50	FC-c
TRIM4	1.37499e-54	1.28996	0.433	0.228	3.14886e-50	FC-c
MALAT1	1.41048e-54	0.355458	1	0.999	3.23013e-50	FC-c
PCBP1	1.5815e-54	0.556963	0.898	0.814	3.62179e-50	FC-c
TRIM56	1.7323e-54	1.42017	0.32	0.135	3.96713e-50	FC-c
VPS37B	2.17889e-54	1.5566	0.335	0.147	4.98987e-50	FC-c
IFNGR1	2.27115e-54	1.18276	0.502	0.292	5.20115e-50	FC-c
NCSTN	2.40992e-54	1.53694	0.348	0.157	5.51895e-50	FC-c
RARA	2.83433e-54	1.33684	0.408	0.202	6.49089e-50	FC-c
PHB2	3.02446e-54	0.696341	0.799	0.693	6.92631e-50	FC-c
ANXA7	3.07515e-54	0.682858	0.795	0.677	7.04241e-50	FC-c
EIF1B	3.73987e-54	0.586153	0.868	0.759	8.56467e-50	FC-c
VAPA	3.96936e-54	0.546999	0.882	0.814	9.09022e-50	FC-c
POU3F1	5.31444e-54	1.83213	0.269	0.102	1.21706e-49	FC-c
ACADVL	7.14517e-54	0.751102	0.79	0.675	1.63632e-49	FC-c
MAT2A	1.18434e-53	1.03134	0.619	0.425	2.71226e-49	FC-c
TMEM259	1.59569e-53	1.06676	0.579	0.391	3.65428e-49	FC-c
GTF3C5	1.62154e-53	1.57515	0.274	0.104	3.7135e-49	FC-c
TMEM192	1.64236e-53	1.59062	0.323	0.14	3.76117e-49	FC-c
CD14	1.91973e-53	1.29784	0.64	0.474	4.39637e-49	FC-c
SNX2	2.23173e-53	1.07468	0.514	0.304	5.11087e-49	FC-c
MYADM	3.2088e-53	0.851272	0.726	0.554	7.34846e-49	FC-c
STC2	3.71319e-53	2.10893	0.366	0.178	8.50358e-49	FC-c
EFHD1	4.37335e-53	1.60604	0.389	0.199	1.00154e-48	FC-c
ALDH9A1	6.62442e-53	1.44863	0.36	0.171	1.51706e-48	FC-c
HNRNPH2	6.71454e-53	1.18672	0.52	0.318	1.5377e-48	FC-c
RNF187	6.86367e-53	0.807533	0.717	0.576	1.57185e-48	FC-c
GBP2	8.41746e-53	0.890415	0.668	0.488	1.92768e-48	FC-c
FOXD2	9.23471e-53	1.47821	0.339	0.152	2.11484e-48	FC-c
FADS3	1.12034e-52	1.09866	0.473	0.264	2.56569e-48	FC-c
SLC2A1	1.15888e-52	1.08165	0.604	0.419	2.65396e-48	FC-c
JAGN1	1.60251e-52	1.03235	0.598	0.416	3.66991e-48	FC-c
KPNB1	1.77953e-52	0.904594	0.659	0.492	4.07529e-48	FC-c
PLSCR1	1.81016e-52	0.986349	0.549	0.339	4.14544e-48	FC-c
EIF3D	1.88803e-52	0.691271	0.8	0.717	4.32377e-48	FC-c
TTC14	2.10299e-52	1.22859	0.422	0.221	4.81607e-48	FC-c
SWAP70	2.50221e-52	1.14319	0.489	0.283	5.73031e-48	FC-c
KMT2E	3.38144e-52	0.612241	0.795	0.656	7.74383e-48	FC-c
HSPA5	4.25666e-52	0.856405	0.963	0.941	9.74818e-48	FC-c
HNRNPD	4.83507e-52	0.726287	0.776	0.63	1.10728e-47	FC-c
PRPF38A	6.58249e-52	1.14282	0.486	0.278	1.50746e-47	FC-c
EBPL	7.53926e-52	0.847927	0.705	0.564	1.72657e-47	FC-c
FOSL1	1.09495e-51	2.03815	0.274	0.108	2.50753e-47	FC-c
RAB21	1.17699e-51	0.823607	0.7	0.527	2.69543e-47	FC-c
WASHC1	1.2289e-51	1.44147	0.313	0.133	2.8143e-47	FC-c
IRF2BPL	1.39834e-51	1.35713	0.359	0.168	3.20234e-47	FC-c
SMS	1.93916e-51	1.21172	0.459	0.257	4.44086e-47	FC-c
ATG12	3.93193e-51	0.966117	0.63	0.448	9.0045e-47	FC-c
TAF9	7.51584e-51	1.05644	0.528	0.32	1.7212e-46	FC-c
HNRNPC	8.95998e-51	0.599284	0.863	0.796	2.05192e-46	FC-c
CDC42EP1	1.10382e-50	1.45476	0.286	0.115	2.52786e-46	FC-c
INTS11	1.12908e-50	1.13374	0.466	0.265	2.58571e-46	FC-c
SIRPA	1.45659e-50	1.6243	0.448	0.258	3.33574e-46	FC-c
A4GALT	1.55584e-50	1.5555	0.367	0.184	3.56303e-46	FC-c
ARRDC3	1.63805e-50	0.873923	0.641	0.439	3.75129e-46	FC-c
IER5L	2.10864e-50	0.798987	0.647	0.444	4.82899e-46	FC-c
SRSF9	2.63976e-50	0.598952	0.878	0.793	6.04531e-46	FC-c
RHBDD2	3.11099e-50	1.25524	0.424	0.226	7.12448e-46	FC-c
BEX2	3.39301e-50	1.04832	0.423	0.214	7.77034e-46	FC-c
TOMM20	3.58286e-50	0.490616	0.936	0.891	8.20511e-46	FC-c
RRAGD	3.83779e-50	1.45677	0.339	0.157	8.78892e-46	FC-c
TUBA4A	5.40249e-50	1.33503	0.384	0.191	1.23722e-45	FC-c
XAB2	9.92678e-50	1.3871	0.28	0.112	2.27333e-45	FC-c
IER5	1.0214e-49	0.764787	0.831	0.729	2.33911e-45	FC-c
TANK	5.53734e-49	1.12214	0.489	0.291	1.26811e-44	FC-c
MTO1	6.73159e-49	1.62942	0.253	0.097	1.5416e-44	FC-c
EIF4A1	7.10239e-49	0.674688	0.798	0.697	1.62652e-44	FC-c
VDAC2	7.20387e-49	0.568903	0.872	0.813	1.64976e-44	FC-c
EIF5	9.19899e-49	0.410649	0.948	0.921	2.10666e-44	FC-c
PERP	1.08687e-48	0.814206	0.689	0.518	2.48904e-44	FC-c
ACKR3	1.96939e-48	1.46694	0.737	0.648	4.51011e-44	FC-c
HMCES	2.18249e-48	1.22152	0.372	0.181	4.99812e-44	FC-c
DLST	2.33942e-48	1.41541	0.283	0.117	5.3575e-44	FC-c
SESTD1	2.67465e-48	0.88116	0.607	0.415	6.12521e-44	FC-c
GHDC	2.70792e-48	1.30616	0.344	0.161	6.20142e-44	FC-c
EMC3	3.06276e-48	0.862618	0.654	0.495	7.01402e-44	FC-c
M6PR	3.19264e-48	1.21395	0.455	0.261	7.31147e-44	FC-c
SLC38A1	3.29136e-48	1.29269	0.436	0.244	7.53754e-44	FC-c
TMEM109	3.37197e-48	0.808226	0.691	0.524	7.72214e-44	FC-c
SLC6A8	4.45706e-48	1.07478	0.537	0.34	1.02071e-43	FC-c
MYL12A	4.90954e-48	0.627685	0.887	0.822	1.12433e-43	FC-c
ARHGDIA	5.34605e-48	0.696801	0.769	0.626	1.2243e-43	FC-c
C1RL	5.56343e-48	1.43717	0.353	0.171	1.27408e-43	FC-c
HLA-DPA1	5.62298e-48	1.25251	0.416	0.224	1.28772e-43	FC-c
KDM3A	5.63735e-48	1.26746	0.319	0.14	1.29101e-43	FC-c
SELENOP	5.68617e-48	1.63817	0.382	0.197	1.30219e-43	FC-c
PLD3	1.22738e-47	0.630021	0.843	0.754	2.81083e-43	FC-c
CITED2	1.30784e-47	1.17489	0.599	0.421	2.99508e-43	FC-c
DDX54	1.38821e-47	1.21017	0.386	0.197	3.17913e-43	FC-c
EIF4EBP2	1.47067e-47	1.16487	0.438	0.246	3.36799e-43	FC-c
H3F3B	1.82767e-47	0.301559	1	0.997	4.18554e-43	FC-c
PPP6C	2.10783e-47	1.17446	0.462	0.275	4.82715e-43	FC-c
HDAC1	2.3971e-47	1.12195	0.455	0.263	5.48959e-43	FC-c
SNHG15	2.5765e-47	1.0226	0.557	0.366	5.90045e-43	FC-c
VPS26A	3.06828e-47	1.01141	0.537	0.341	7.02666e-43	FC-c
KDSR	4.76015e-47	0.78072	0.745	0.628	1.09012e-42	FC-c
ZNF12	5.21338e-47	1.41877	0.301	0.131	1.19392e-42	FC-c
IRAK3	7.20666e-47	1.30683	0.394	0.211	1.6504e-42	FC-c
PPIG	7.66251e-47	0.654172	0.782	0.645	1.75479e-42	FC-c
HNRNPA0	7.74741e-47	0.60465	0.813	0.723	1.77423e-42	FC-c
UTP3	1.31868e-46	1.26644	0.368	0.185	3.0199e-42	FC-c
MT1G	1.99269e-46	1.39814	0.744	0.499	4.56345e-42	FC-c
NET1	2.61992e-46	1.01633	0.632	0.47	5.99987e-42	FC-c
UQCRC2	3.49897e-46	0.810279	0.653	0.48	8.01299e-42	FC-c
TAF7	3.6318e-46	0.75465	0.709	0.565	8.31717e-42	FC-c
MIDN	3.67324e-46	0.878594	0.646	0.468	8.41208e-42	FC-c
NFIC	3.71897e-46	0.626811	0.864	0.796	8.51682e-42	FC-c
RHOT2	3.72124e-46	1.39785	0.317	0.146	8.522e-42	FC-c
RGS10	4.6799e-46	0.875385	0.705	0.588	1.07174e-41	FC-c
DIS3	6.00301e-46	0.950288	0.616	0.439	1.37475e-41	FC-c
PRPF6	6.42914e-46	0.934931	0.574	0.384	1.47234e-41	FC-c
SRP9	1.18098e-45	0.570917	0.854	0.76	2.70456e-41	FC-c
SPAG4	1.29749e-45	1.70567	0.343	0.176	2.97139e-41	FC-c
CREG1	1.40215e-45	0.97742	0.614	0.441	3.21105e-41	FC-c
SDCBP	1.54875e-45	0.528661	0.856	0.745	3.5468e-41	FC-c
STX12	1.57765e-45	1.17142	0.411	0.226	3.61298e-41	FC-c
C5orf38	1.61214e-45	1.28254	0.271	0.109	3.69196e-41	FC-c
CNOT7	1.89221e-45	1.08756	0.519	0.339	4.33335e-41	FC-c
CLPTM1	2.87469e-45	0.955436	0.507	0.324	6.58332e-41	FC-c
HIST1H1C	3.8985e-45	1.84145	0.527	0.357	8.92796e-41	FC-c
GLO1	5.48177e-45	0.866092	0.619	0.448	1.25538e-40	FC-c
PRDX6	5.68283e-45	0.449495	0.933	0.888	1.30142e-40	FC-c
TRIM28	1.05301e-44	1.0369	0.55	0.379	2.4115e-40	FC-c
DDX3X	1.46283e-44	0.559973	0.888	0.82	3.35002e-40	FC-c
ARMCX1	1.46465e-44	1.01012	0.556	0.37	3.35419e-40	FC-c
CCDC47	1.77369e-44	0.795361	0.689	0.552	4.06193e-40	FC-c
ADRB2	1.91424e-44	1.31429	0.409	0.228	4.38379e-40	FC-c
RUNX1T1	2.09041e-44	1.5412	0.255	0.103	4.78724e-40	FC-c
KYAT3	2.39767e-44	1.34907	0.349	0.174	5.4909e-40	FC-c
GPN3	2.57214e-44	1.10381	0.489	0.305	5.89046e-40	FC-c
CLDND1	2.88918e-44	1.03656	0.518	0.332	6.61651e-40	FC-c
RABGGTB	3.71222e-44	1.15097	0.484	0.307	8.50136e-40	FC-c
GPR108	3.82114e-44	0.923922	0.581	0.403	8.7508e-40	FC-c
TMEM59	3.93568e-44	0.336881	0.982	0.961	9.0131e-40	FC-c
BTG2	4.22557e-44	0.783998	0.68	0.481	9.67697e-40	FC-c
ZCCHC7	4.32305e-44	1.1543	0.425	0.244	9.90022e-40	FC-c
GNB2	4.41245e-44	0.599471	0.791	0.658	1.01049e-39	FC-c
MAD1L1	5.75195e-44	1.55632	0.366	0.197	1.31725e-39	FC-c
EXOSC6	6.22981e-44	1.2839	0.372	0.194	1.42669e-39	FC-c
GCH1	1.15387e-43	1.37468	0.354	0.177	2.64248e-39	FC-c
C1R	1.69284e-43	0.822023	0.771	0.674	3.87676e-39	FC-c
NECAP1	1.73088e-43	1.27942	0.335	0.163	3.96389e-39	FC-c
DHPS	1.83024e-43	0.972012	0.585	0.415	4.19143e-39	FC-c
PGAM1	2.10361e-43	0.588064	0.934	0.9	4.81748e-39	FC-c
EIF2A	2.96316e-43	0.71828	0.724	0.588	6.78594e-39	FC-c
RNPS1	3.34531e-43	0.824528	0.612	0.448	7.6611e-39	FC-c
LONP1	3.52591e-43	1.4444	0.31	0.147	8.07469e-39	FC-c
HM13	3.98423e-43	0.768988	0.736	0.608	9.12428e-39	FC-c
GOLPH3L	4.09816e-43	1.42434	0.308	0.145	9.3852e-39	FC-c
OARD1	4.6101e-43	0.971338	0.524	0.344	1.05576e-38	FC-c
TMUB2	5.29316e-43	1.27475	0.328	0.158	1.21219e-38	FC-c
RBM7	6.3482e-43	0.870181	0.586	0.401	1.4538e-38	FC-c
ADIPOR1	7.31762e-43	0.981419	0.592	0.428	1.67581e-38	FC-c
MRPL10	8.07987e-43	1.2019	0.351	0.178	1.85037e-38	FC-c
EPM2AIP1	8.26351e-43	1.00433	0.455	0.27	1.89243e-38	FC-c
CFLAR	9.21604e-43	1.19631	0.411	0.23	2.11056e-38	FC-c
COTL1	9.27143e-43	0.915597	0.54	0.359	2.12325e-38	FC-c
TSNAX	1.42388e-42	1.01303	0.511	0.328	3.26083e-38	FC-c
RPA2	1.94051e-42	1.00959	0.49	0.308	4.44396e-38	FC-c
SPSB3	2.44283e-42	0.934682	0.544	0.365	5.59432e-38	FC-c
SLC25A3	2.636e-42	0.386069	0.963	0.944	6.03671e-38	FC-c
NSA2	3.1417e-42	0.521968	0.847	0.747	7.19481e-38	FC-c
FXR1	5.24045e-42	0.72191	0.683	0.541	1.20011e-37	FC-c
CDIPT	5.71805e-42	0.798022	0.596	0.414	1.30949e-37	FC-c
EMC4	6.91581e-42	0.662269	0.739	0.614	1.58379e-37	FC-c
ZC3H7A	8.41957e-42	1.08211	0.465	0.284	1.92817e-37	FC-c
PGRMC2	8.79767e-42	0.834994	0.647	0.488	2.01476e-37	FC-c
EIF1AX	1.06207e-41	0.523644	0.862	0.786	2.43224e-37	FC-c
CD164	1.10061e-41	0.538949	0.819	0.722	2.5205e-37	FC-c
PER1	1.39203e-41	0.902905	0.553	0.382	3.18788e-37	FC-c
LMBRD1	1.53436e-41	0.881918	0.569	0.392	3.51384e-37	FC-c
DUSP5	1.69886e-41	1.34629	0.311	0.149	3.89055e-37	FC-c
CLDN12	1.79984e-41	1.37033	0.309	0.149	4.12182e-37	FC-c
FOPNL	2.62077e-41	1.28624	0.355	0.186	6.00182e-37	FC-c
PDLIM5	3.13319e-41	0.747858	0.755	0.651	7.17532e-37	FC-c
DDX17	3.81298e-41	0.526788	0.821	0.694	8.73211e-37	FC-c
FOXC1	3.91866e-41	0.636713	0.879	0.808	8.97411e-37	FC-c
SP110	4.73102e-41	1.37118	0.301	0.141	1.08345e-36	FC-c
DNPEP	7.56032e-41	1.08198	0.425	0.245	1.73139e-36	FC-c
ZNHIT3	7.65558e-41	0.846673	0.608	0.449	1.75321e-36	FC-c
SEPT1	9.40616e-41	1.15952	0.414	0.24	2.1541e-36	FC-c
CNPPD1	9.52431e-41	1.18482	0.351	0.181	2.18116e-36	FC-c
ALDH2	1.09611e-40	0.864134	0.617	0.468	2.51021e-36	FC-c
PNN	1.18394e-40	0.667602	0.734	0.575	2.71135e-36	FC-c
GNL1	1.30394e-40	0.91633	0.546	0.379	2.98615e-36	FC-c
ZMYM2	1.3059e-40	1.01039	0.466	0.29	2.99064e-36	FC-c
EAPP	1.3704e-40	0.646938	0.716	0.572	3.13835e-36	FC-c
PSMD5	1.69678e-40	1.22658	0.327	0.163	3.8858e-36	FC-c
OFD1	2.11722e-40	0.935386	0.541	0.359	4.84865e-36	FC-c
ARHGEF2	2.19964e-40	1.07771	0.428	0.246	5.03739e-36	FC-c
FNIP1	2.29573e-40	0.963282	0.52	0.342	5.25745e-36	FC-c
ORAI3	2.98593e-40	1.24611	0.464	0.303	6.83809e-36	FC-c
NAMPT	3.06696e-40	0.899728	0.668	0.523	7.02365e-36	FC-c
IL6R	4.4681e-40	1.4258	0.265	0.117	1.02324e-35	FC-c
UTP4	4.84698e-40	1.51515	0.256	0.111	1.11001e-35	FC-c
FN3KRP	6.26809e-40	1.24114	0.324	0.16	1.43546e-35	FC-c
RPL22L1	6.54072e-40	0.61222	0.802	0.7	1.49789e-35	FC-c
C1orf56	6.69705e-40	1.14558	0.325	0.16	1.53369e-35	FC-c
ARFGAP2	6.70256e-40	1.14198	0.367	0.197	1.53495e-35	FC-c
TMEM45A	7.47812e-40	0.819461	0.802	0.729	1.71256e-35	FC-c
SF3B2	8.20461e-40	0.725031	0.682	0.552	1.87894e-35	FC-c
KDM7A	9.6249e-40	1.23349	0.362	0.192	2.2042e-35	FC-c
SNAP23	1.19717e-39	1.07498	0.47	0.295	2.74163e-35	FC-c
HSF1	1.97539e-39	1.09059	0.45	0.274	4.52383e-35	FC-c
NPHP3	2.22312e-39	1.18276	0.331	0.166	5.09118e-35	FC-c
LTBP4	2.33005e-39	0.623702	0.781	0.65	5.33605e-35	FC-c
USP8	2.35972e-39	0.84678	0.568	0.403	5.40399e-35	FC-c
ATOH8	2.81462e-39	1.63414	0.33	0.172	6.44576e-35	FC-c
PROCR	2.84048e-39	0.772307	0.739	0.628	6.50499e-35	FC-c
ORMDL1	3.13671e-39	0.734067	0.669	0.522	7.18337e-35	FC-c
CHCHD7	4.71464e-39	1.07772	0.47	0.303	1.0797e-34	FC-c
SMARCD2	5.28337e-39	1.32211	0.339	0.179	1.20994e-34	FC-c
C1orf21	5.68024e-39	0.781442	0.716	0.604	1.30083e-34	FC-c
GPI	1.46943e-38	0.832905	0.628	0.484	3.36513e-34	FC-c
RPF2	1.56236e-38	0.964613	0.454	0.274	3.57797e-34	FC-c
HACL1	1.88139e-38	1.38205	0.269	0.122	4.30857e-34	FC-c
SRRM2	2.48997e-38	0.469126	0.854	0.753	5.70228e-34	FC-c
PLIN3	2.56443e-38	0.825957	0.615	0.46	5.8728e-34	FC-c
LDHA	2.76866e-38	0.393593	0.999	0.992	6.34051e-34	FC-c
TATDN1	3.02264e-38	0.904837	0.566	0.396	6.92215e-34	FC-c
RFC2	4.04952e-38	1.28007	0.308	0.15	9.27379e-34	FC-c
PIK3R3	5.82726e-38	1.03645	0.425	0.249	1.3345e-33	FC-c
CD9	6.66656e-38	0.468365	0.991	0.98	1.52671e-33	FC-c
SSR3	1.14391e-37	0.464739	0.968	0.941	2.61967e-33	FC-c
MMP2	1.37239e-37	1.36752	0.284	0.134	3.14292e-33	FC-c
BRD4	1.89715e-37	0.791248	0.599	0.437	4.34466e-33	FC-c
PRKRA	2.22005e-37	0.883185	0.557	0.395	5.08414e-33	FC-c
GLTP	2.23084e-37	0.969211	0.625	0.485	5.10885e-33	FC-c
UBA2	2.54804e-37	0.815356	0.562	0.398	5.83528e-33	FC-c
SLBP	3.03082e-37	0.973649	0.498	0.328	6.94088e-33	FC-c
AHCYL1	3.21364e-37	0.719458	0.664	0.529	7.35956e-33	FC-c
AC020916.1	3.44522e-37	1.41275	0.347	0.189	7.8899e-33	FC-c
CEBPB	3.60634e-37	0.390621	0.908	0.815	8.25887e-33	FC-c
SNAPC2	4.56321e-37	1.04405	0.403	0.234	1.04502e-32	FC-c
ZFAS1	4.62917e-37	0.443299	0.97	0.955	1.06013e-32	FC-c
HDHD5	5.83657e-37	1.30881	0.291	0.141	1.33663e-32	FC-c
MKRN2	8.15001e-37	1.1808	0.34	0.181	1.86643e-32	FC-c
AAMP	8.91074e-37	0.78385	0.575	0.408	2.04065e-32	FC-c
NBR1	1.00156e-36	0.902306	0.511	0.346	2.29367e-32	FC-c
VPS4A	1.00992e-36	0.961616	0.479	0.309	2.31281e-32	FC-c
PIP4P1	1.23775e-36	1.15177	0.341	0.18	2.83458e-32	FC-c
GMPR2	1.26636e-36	0.908555	0.528	0.374	2.9001e-32	FC-c
TBC1D15	1.27075e-36	0.856284	0.545	0.379	2.91013e-32	FC-c
ITGA5	1.40233e-36	0.773108	0.696	0.589	3.21148e-32	FC-c
COX7A2L	1.51562e-36	0.52938	0.815	0.742	3.47091e-32	FC-c
IRF2BP2	1.81682e-36	0.825245	0.656	0.51	4.1607e-32	FC-c
RAB7A	1.92371e-36	0.563771	0.765	0.663	4.4055e-32	FC-c
PGM1	2.46865e-36	0.663158	0.729	0.61	5.65346e-32	FC-c
VPS51	2.51459e-36	0.874601	0.539	0.378	5.75866e-32	FC-c
SOCS3	2.64156e-36	0.914941	0.719	0.604	6.04943e-32	FC-c
H2AFX	2.99229e-36	0.87097	0.587	0.432	6.85264e-32	FC-c
COPS8	3.43205e-36	0.817834	0.554	0.382	7.85974e-32	FC-c
PDIA3	3.52514e-36	0.463452	0.948	0.9	8.07293e-32	FC-c
CD82	4.22376e-36	0.961868	0.396	0.224	9.67283e-32	FC-c
SNRPA1	4.65147e-36	0.751354	0.657	0.536	1.06523e-31	FC-c
UBAP1	4.7191e-36	1.12408	0.328	0.171	1.08072e-31	FC-c
IGBP1	4.84332e-36	0.688837	0.696	0.58	1.10917e-31	FC-c
CHURC1	5.08229e-36	0.57328	0.754	0.641	1.16389e-31	FC-c
SDHAF2	5.34923e-36	1.00593	0.432	0.265	1.22503e-31	FC-c
WDR73	5.71715e-36	1.30238	0.303	0.153	1.30928e-31	FC-c
AC091271.1	7.16846e-36	1.18709	0.341	0.183	1.64165e-31	FC-c
ESCO1	7.94021e-36	1.26576	0.299	0.149	1.81839e-31	FC-c
MED6	8.10628e-36	1.05638	0.383	0.219	1.85642e-31	FC-c
RNF144B	9.53995e-36	1.26691	0.385	0.223	2.18474e-31	FC-c
PIK3R1	1.16749e-35	0.74387	0.657	0.522	2.67367e-31	FC-c
BCLAF1	1.39793e-35	0.682906	0.662	0.527	3.2014e-31	FC-c
ETNK2	2.24203e-35	1.35874	0.27	0.128	5.13448e-31	FC-c
SRP68	3.14443e-35	1.04152	0.386	0.223	7.20105e-31	FC-c
WDR45B	3.29451e-35	0.867665	0.577	0.42	7.54475e-31	FC-c
GRINA	3.39058e-35	0.994552	0.44	0.28	7.76476e-31	FC-c
SET	3.59296e-35	0.469044	0.853	0.788	8.22824e-31	FC-c
UBE2E1	3.77264e-35	0.893206	0.487	0.322	8.63971e-31	FC-c
TRNAU1AP	4.14385e-35	1.06251	0.403	0.245	9.48984e-31	FC-c
MRPS2	4.15418e-35	1.12007	0.397	0.238	9.51349e-31	FC-c
NMD3	4.9917e-35	0.899924	0.455	0.28	1.14315e-30	FC-c
NT5C3B	6.51332e-35	0.759773	0.608	0.464	1.49161e-30	FC-c
NPEPPS	6.55032e-35	1.10407	0.433	0.277	1.50009e-30	FC-c
WTAP	8.91716e-35	0.52326	0.777	0.649	2.04212e-30	FC-c
MRPL45	9.50477e-35	1.10461	0.346	0.189	2.17669e-30	FC-c
ADH5	1.05189e-34	1.05286	0.604	0.468	2.40894e-30	FC-c
DDX27	1.10307e-34	0.989088	0.418	0.253	2.52614e-30	FC-c
SRSF4	1.18486e-34	0.80213	0.572	0.426	2.71345e-30	FC-c
RAB34	1.4191e-34	0.377392	0.903	0.849	3.24989e-30	FC-c
FAM20C	1.60058e-34	0.779499	0.707	0.606	3.6655e-30	FC-c
GADD45A	1.62839e-34	0.596229	0.787	0.657	3.72918e-30	FC-c
NKTR	1.71035e-34	0.828426	0.512	0.338	3.91688e-30	FC-c
NUDT21	2.3551e-34	0.914764	0.474	0.316	5.39342e-30	FC-c
SCAMP3	2.63141e-34	0.992174	0.41	0.251	6.02618e-30	FC-c
CEBPZ	2.84919e-34	0.994644	0.508	0.355	6.52492e-30	FC-c
ZFAND2A	3.14885e-34	0.893453	0.485	0.318	7.21118e-30	FC-c
HDAC3	3.46727e-34	1.1879	0.355	0.203	7.9404e-30	FC-c
ACTG1	4.08083e-34	0.506086	0.993	0.985	9.34552e-30	FC-c
CLIC4	4.63643e-34	0.662994	0.81	0.752	1.06179e-29	FC-c
AGPAT2	4.798e-34	0.936559	0.505	0.354	1.09879e-29	FC-c
RNF11	5.3004e-34	0.781979	0.559	0.403	1.21384e-29	FC-c
TSPYL1	5.77457e-34	0.889372	0.527	0.369	1.32243e-29	FC-c
ATF6B	5.93388e-34	1.31597	0.259	0.123	1.35892e-29	FC-c
TMEM248	6.08619e-34	0.712247	0.652	0.516	1.3938e-29	FC-c
ID1	6.51685e-34	0.659594	0.829	0.694	1.49242e-29	FC-c
TPP1	6.64857e-34	0.971337	0.412	0.253	1.52259e-29	FC-c
RBMXL1	7.21608e-34	1.27603	0.257	0.119	1.65255e-29	FC-c
SP100	1.22398e-33	0.88787	0.502	0.343	2.80305e-29	FC-c
PNP	1.26612e-33	0.94335	0.567	0.43	2.89954e-29	FC-c
PSMC1	1.30257e-33	0.631737	0.704	0.59	2.98301e-29	FC-c
AC008124.1	1.38658e-33	1.1733	0.268	0.127	3.17541e-29	FC-c
FBXO21	1.44798e-33	0.95932	0.416	0.252	3.31602e-29	FC-c
C19orf66	1.48546e-33	0.988609	0.415	0.254	3.40184e-29	FC-c
ZMYND8	1.54908e-33	1.46162	0.308	0.167	3.54755e-29	FC-c
C4orf47	1.97053e-33	1.41264	0.29	0.149	4.51272e-29	FC-c
FKBP8	2.21241e-33	0.459089	0.843	0.747	5.06664e-29	FC-c
SRSF3	2.51213e-33	0.419377	0.91	0.871	5.75304e-29	FC-c
CASC3	2.5961e-33	1.00546	0.366	0.207	5.94534e-29	FC-c
NT5C3A	2.63382e-33	0.951487	0.426	0.265	6.03172e-29	FC-c
LDHB	2.79458e-33	0.545331	0.82	0.744	6.39987e-29	FC-c
RAB1A	2.85583e-33	0.522135	0.813	0.71	6.54013e-29	FC-c
NDRG2	3.22123e-33	0.996456	0.589	0.454	7.37694e-29	FC-c
TPRG1L	3.66804e-33	1.00225	0.407	0.246	8.40018e-29	FC-c
PRPF4	3.88297e-33	1.37489	0.276	0.137	8.89239e-29	FC-c
ATP5PB	3.91978e-33	0.531109	0.778	0.686	8.97669e-29	FC-c
DAZAP1	4.06384e-33	0.978229	0.406	0.246	9.3066e-29	FC-c
SPPL3	4.16941e-33	1.01746	0.392	0.236	9.54837e-29	FC-c
FBXO44	4.99072e-33	1.28835	0.282	0.141	1.14292e-28	FC-c
TMEM167B	5.61744e-33	0.923457	0.46	0.301	1.28645e-28	FC-c
EI24	6.57928e-33	0.831843	0.511	0.352	1.50672e-28	FC-c
ITGA10	9.28353e-33	0.467951	0.866	0.78	2.12602e-28	FC-c
GNAI3	1.17823e-32	0.672373	0.604	0.45	2.69826e-28	FC-c
PDK4	1.19327e-32	1.32907	0.525	0.383	2.7327e-28	FC-c
CERS5	1.25217e-32	1.03536	0.394	0.237	2.86759e-28	FC-c
SAMD4B	1.90763e-32	1.15484	0.324	0.178	4.36867e-28	FC-c
KEAP1	1.97829e-32	1.04534	0.379	0.222	4.53048e-28	FC-c
CSNK2B	2.13839e-32	0.50608	0.808	0.728	4.89712e-28	FC-c
ZDHHC6	2.25082e-32	1.23951	0.297	0.155	5.1546e-28	FC-c
POR	2.29059e-32	1.05234	0.347	0.192	5.24568e-28	FC-c
POLG2	2.49587e-32	1.21571	0.322	0.174	5.71579e-28	FC-c
MEF2A	2.85052e-32	0.723016	0.708	0.594	6.52797e-28	FC-c
SGTA	3.55842e-32	0.963987	0.403	0.246	8.14914e-28	FC-c
OTUD6B-AS1	3.56343e-32	0.702741	0.664	0.536	8.1606e-28	FC-c
FOXD1	4.03297e-32	0.713491	0.643	0.505	9.2359e-28	FC-c
SHMT2	4.10223e-32	0.811924	0.648	0.534	9.39451e-28	FC-c
UCK1	4.67517e-32	1.15331	0.312	0.168	1.07066e-27	FC-c
ATG3	4.81996e-32	0.820622	0.529	0.373	1.10382e-27	FC-c
ETS2	5.95431e-32	0.815566	0.591	0.45	1.3636e-27	FC-c
TNIP1	8.74951e-32	1.03302	0.466	0.325	2.00373e-27	FC-c
BDH2	9.02795e-32	0.644006	0.698	0.582	2.06749e-27	FC-c
U2AF2	9.36207e-32	1.14288	0.276	0.138	2.14401e-27	FC-c
KXD1	1.05499e-31	0.698606	0.572	0.427	2.41602e-27	FC-c
IMP3	1.15792e-31	0.77893	0.626	0.505	2.65175e-27	FC-c
RNF139	1.356e-31	1.08631	0.367	0.22	3.10537e-27	FC-c
FLYWCH1	1.59469e-31	1.20949	0.268	0.133	3.652e-27	FC-c
RNF13	1.70433e-31	0.588802	0.754	0.665	3.90309e-27	FC-c
N4BP2L1	1.73549e-31	0.893896	0.354	0.195	3.97445e-27	FC-c
AKT1	1.75106e-31	0.833783	0.572	0.432	4.01011e-27	FC-c
GPRASP1	2.0631e-31	1.30389	0.271	0.136	4.72471e-27	FC-c
PAIP1	2.09525e-31	0.850897	0.51	0.36	4.79834e-27	FC-c
SAP30	2.47721e-31	0.585581	0.756	0.64	5.67306e-27	FC-c
NUPR1	2.56519e-31	0.451095	0.97	0.933	5.87454e-27	FC-c
MRNIP	2.59171e-31	0.907658	0.447	0.288	5.93528e-27	FC-c
IMPDH2	2.73901e-31	0.718776	0.654	0.544	6.27261e-27	FC-c
RNF149	3.19977e-31	1.19017	0.344	0.199	7.3278e-27	FC-c
PCID2	3.33514e-31	0.885876	0.4	0.244	7.63779e-27	FC-c
PHF3	3.3947e-31	0.652274	0.608	0.447	7.7742e-27	FC-c
TRIM13	4.12472e-31	0.913716	0.409	0.254	9.44602e-27	FC-c
ALDOC	5.38978e-31	1.05392	0.444	0.3	1.23431e-26	FC-c
TTC32	5.5674e-31	1.09569	0.33	0.182	1.27499e-26	FC-c
KLF2	5.6384e-31	0.567876	0.754	0.621	1.29125e-26	FC-c
POLR2A	7.55549e-31	0.859331	0.571	0.446	1.73028e-26	FC-c
SND1	8.38159e-31	0.673538	0.624	0.49	1.91947e-26	FC-c
KAT8	8.72676e-31	1.13069	0.393	0.244	1.99852e-26	FC-c
NAPA	1.02834e-30	0.912768	0.509	0.371	2.35499e-26	FC-c
ZNF331	1.13276e-30	0.853136	0.375	0.218	2.59413e-26	FC-c
FNDC4	1.16981e-30	0.723015	0.49	0.329	2.67897e-26	FC-c
YTHDF1	1.27313e-30	1.02591	0.382	0.234	2.91558e-26	FC-c
CHMP1A	1.37408e-30	0.846058	0.384	0.228	3.14678e-26	FC-c
SIAH2	1.49323e-30	0.922229	0.451	0.3	3.41965e-26	FC-c
C8orf59	1.50598e-30	0.507175	0.819	0.728	3.44884e-26	FC-c
RGS2	1.5511e-30	0.733934	0.418	0.25	3.55218e-26	FC-c
ZFAND1	1.69655e-30	0.650958	0.647	0.535	3.88527e-26	FC-c
UBE2I	2.05309e-30	0.583593	0.711	0.602	4.70178e-26	FC-c
CAPZA2	2.11575e-30	0.498376	0.729	0.613	4.84527e-26	FC-c
ATP6AP1	2.12351e-30	0.685485	0.624	0.501	4.86305e-26	FC-c
WWP2	2.13037e-30	0.987156	0.75	0.668	4.87877e-26	FC-c
CTDNEP1	2.13861e-30	0.636	0.694	0.601	4.89763e-26	FC-c
SQSTM1	2.34366e-30	0.334783	0.94	0.897	5.36721e-26	FC-c
CCDC28A	2.55969e-30	1.12757	0.318	0.175	5.86195e-26	FC-c
XRCC6	2.95904e-30	0.506734	0.758	0.674	6.7765e-26	FC-c
SPG21	3.17192e-30	0.882412	0.447	0.296	7.26402e-26	FC-c
NCK1	3.57121e-30	0.930285	0.388	0.235	8.17842e-26	FC-c
RAP1A	3.5786e-30	0.615991	0.678	0.556	8.19536e-26	FC-c
ANXA1	3.70331e-30	0.318618	0.983	0.972	8.48094e-26	FC-c
CHP1	3.84396e-30	0.841067	0.486	0.338	8.80306e-26	FC-c
LAMP2	4.43e-30	0.655662	0.599	0.467	1.01451e-25	FC-c
PGRMC1	4.84284e-30	0.522734	0.732	0.629	1.10906e-25	FC-c
METTL16	4.85912e-30	1.16335	0.259	0.129	1.11279e-25	FC-c
WBP11	5.03096e-30	0.64091	0.593	0.439	1.15214e-25	FC-c
TTF1	5.24924e-30	1.22267	0.264	0.134	1.20213e-25	FC-c
2026-03-05	5.4534e-30	0.88513	0.475	0.321	1.24888e-25	FC-c
POLDIP3	5.57564e-30	1.01067	0.314	0.171	1.27688e-25	FC-c
NCK2	6.06201e-30	0.956471	0.455	0.308	1.38826e-25	FC-c
TMEM9B	6.26847e-30	0.826785	0.5	0.35	1.43554e-25	FC-c
NOB1	6.6461e-30	0.919601	0.41	0.26	1.52202e-25	FC-c
RBMX	6.79236e-30	0.60419	0.735	0.639	1.55552e-25	FC-c
OSER1	7.10856e-30	0.717988	0.575	0.441	1.62793e-25	FC-c
PCF11	7.4447e-30	0.668002	0.658	0.519	1.70491e-25	FC-c
NFYC	9.53718e-30	1.13155	0.299	0.16	2.18411e-25	FC-c
FBXO7	1.02542e-29	0.741711	0.522	0.374	2.34832e-25	FC-c
RHEB	1.06877e-29	0.488599	0.843	0.78	2.44758e-25	FC-c
YWHAQ	1.11527e-29	0.438624	0.919	0.877	2.55407e-25	FC-c
ADNP2	1.1811e-29	1.16301	0.287	0.151	2.70483e-25	FC-c
PTPN22	1.31457e-29	0.770118	0.36	0.201	3.0105e-25	FC-c
PLAUR	1.34663e-29	1.16854	0.536	0.398	3.08392e-25	FC-c
HADHB	1.36064e-29	0.727363	0.53	0.374	3.116e-25	FC-c
NUP54	1.55044e-29	0.930442	0.369	0.22	3.55067e-25	FC-c
SRP54	1.58447e-29	0.703166	0.616	0.483	3.6286e-25	FC-c
HADH	1.71049e-29	1.12436	0.381	0.238	3.9172e-25	FC-c
PIAS1	1.8143e-29	0.925279	0.424	0.273	4.15494e-25	FC-c
GLUD1	1.8721e-29	0.835527	0.479	0.324	4.28731e-25	FC-c
ORC3	2.01769e-29	1.18353	0.267	0.138	4.62072e-25	FC-c
FAM129B	2.01961e-29	0.858463	0.555	0.412	4.6251e-25	FC-c
HNRNPUL1	2.3019e-29	0.671962	0.595	0.464	5.27158e-25	FC-c
IFITM1	2.49524e-29	0.996855	0.415	0.266	5.71436e-25	FC-c
RNF145	2.64175e-29	0.908924	0.44	0.29	6.04987e-25	FC-c
TMED5	2.83467e-29	0.885738	0.5	0.365	6.49168e-25	FC-c
STAT3	3.05277e-29	0.480657	0.829	0.761	6.99116e-25	FC-c
PPP1R2	3.60509e-29	0.700178	0.595	0.47	8.25602e-25	FC-c
NAE1	3.76566e-29	0.89051	0.454	0.306	8.62373e-25	FC-c
INTS10	4.30446e-29	0.877855	0.488	0.341	9.85764e-25	FC-c
NSRP1	4.63896e-29	0.680415	0.623	0.493	1.06237e-24	FC-c
MID1IP1	5.51945e-29	1.23097	0.317	0.18	1.26401e-24	FC-c
RSRP1	6.19194e-29	0.455342	0.923	0.87	1.41802e-24	FC-c
ZNF148	6.68296e-29	0.729639	0.53	0.377	1.53046e-24	FC-c
PSEN1	6.88517e-29	1.17352	0.282	0.149	1.57677e-24	FC-c
BAG3	6.9616e-29	0.752704	0.679	0.578	1.59428e-24	FC-c
MGAT1	7.66354e-29	0.721039	0.66	0.555	1.75503e-24	FC-c
SLC25A36	9.96592e-29	0.521304	0.736	0.628	2.2823e-24	FC-c
ZBTB8OS	1.06973e-28	0.755146	0.578	0.452	2.44978e-24	FC-c
HSPB8	1.07411e-28	1.27886	0.308	0.175	2.45981e-24	FC-c
HNRNPU	1.11417e-28	0.422623	0.858	0.769	2.55156e-24	FC-c
PPP1CC	1.12895e-28	0.681383	0.595	0.452	2.58541e-24	FC-c
BABAM2	1.14123e-28	0.988201	0.336	0.193	2.61354e-24	FC-c
HBP1	1.25082e-28	0.624029	0.664	0.534	2.8645e-24	FC-c
RAB5C	1.28296e-28	0.669239	0.604	0.474	2.93811e-24	FC-c
CHPT1	1.47894e-28	0.723272	0.604	0.471	3.38692e-24	FC-c
HARS	1.524e-28	0.90588	0.412	0.264	3.49011e-24	FC-c
PHIP	1.60369e-28	0.846046	0.486	0.343	3.67262e-24	FC-c
CBFB	1.74613e-28	1.09425	0.31	0.172	3.99882e-24	FC-c
CALCOCO1	2.09208e-28	0.960447	0.393	0.249	4.79107e-24	FC-c
EIF2B1	2.36681e-28	0.927311	0.348	0.203	5.42023e-24	FC-c
LYRM9	2.37875e-28	1.12306	0.361	0.219	5.44758e-24	FC-c
GRSF1	2.58889e-28	0.872598	0.443	0.298	5.92882e-24	FC-c
SLC35E1	2.7231e-28	1.0995	0.389	0.251	6.23617e-24	FC-c
BSDC1	2.8136e-28	1.03392	0.331	0.192	6.44342e-24	FC-c
IFNGR2	3.21438e-28	0.823965	0.6	0.479	7.36126e-24	FC-c
PPIF	4.23773e-28	1.2968	0.272	0.145	9.70484e-24	FC-c
SEC22B	4.25451e-28	0.729628	0.599	0.483	9.74325e-24	FC-c
CCNC	4.56606e-28	0.903704	0.44	0.3	1.04567e-23	FC-c
ENOSF1	4.61531e-28	0.925063	0.395	0.249	1.05695e-23	FC-c
CCNDBP1	4.91597e-28	0.80094	0.539	0.4	1.12581e-23	FC-c
NCOR1	5.53557e-28	0.704424	0.589	0.453	1.2677e-23	FC-c
C9orf78	5.85843e-28	0.660086	0.594	0.463	1.34164e-23	FC-c
UPF3A	6.11417e-28	0.685285	0.57	0.441	1.40021e-23	FC-c
UFM1	6.3502e-28	0.645432	0.661	0.555	1.45426e-23	FC-c
MCMBP	6.76231e-28	1.10193	0.283	0.151	1.54864e-23	FC-c
TUBG2	6.96142e-28	1.24333	0.265	0.14	1.59424e-23	FC-c
PDIA4	8.65054e-28	1.00786	0.595	0.491	1.98106e-23	FC-c
BTF3L4	8.81704e-28	0.760089	0.589	0.48	2.01919e-23	FC-c
TMX1	8.90107e-28	0.782763	0.499	0.357	2.03843e-23	FC-c
UPP1	9.15595e-28	1.2229	0.502	0.377	2.0968e-23	FC-c
NR4A1	9.4422e-28	0.801218	0.604	0.47	2.16236e-23	FC-c
WSB2	1.08793e-27	1.05351	0.352	0.212	2.49147e-23	FC-c
BBS4	1.11318e-27	1.13247	0.27	0.14	2.5493e-23	FC-c
PARL	1.31614e-27	0.724714	0.533	0.387	3.01409e-23	FC-c
SLC43A3	1.33094e-27	1.02281	0.381	0.241	3.04799e-23	FC-c
ZNF638	1.40944e-27	0.799665	0.482	0.332	3.22777e-23	FC-c
RTN3	1.62071e-27	0.793763	0.558	0.429	3.71159e-23	FC-c
MED10	1.70178e-27	0.709984	0.631	0.537	3.89725e-23	FC-c
FOXN3	1.79257e-27	0.672006	0.508	0.357	4.10517e-23	FC-c
NOC2L	1.81362e-27	1.04776	0.283	0.151	4.15337e-23	FC-c
C3orf38	2.03273e-27	1.13858	0.255	0.13	4.65516e-23	FC-c
AK4	2.03779e-27	0.751808	0.582	0.469	4.66675e-23	FC-c
SNW1	2.38224e-27	0.652337	0.599	0.472	5.45558e-23	FC-c
TGM2	2.55377e-27	1.45918	0.298	0.17	5.84838e-23	FC-c
THAP7	2.739e-27	0.896702	0.442	0.303	6.27258e-23	FC-c
PITX1	2.82052e-27	0.825489	0.545	0.405	6.45927e-23	FC-c
RAF1	2.85443e-27	0.870553	0.419	0.277	6.53694e-23	FC-c
SRSF1	3.04945e-27	0.795666	0.476	0.332	6.98354e-23	FC-c
GTF2H1	4.34689e-27	0.963378	0.318	0.183	9.95481e-23	FC-c
SSBP3	4.37895e-27	1.15754	0.291	0.161	1.00282e-22	FC-c
RRAGA	4.42377e-27	0.594911	0.672	0.551	1.01309e-22	FC-c
WLS	4.44532e-27	1.04528	0.346	0.209	1.01802e-22	FC-c
FUNDC2	5.41261e-27	0.542134	0.71	0.616	1.23954e-22	FC-c
NRBP1	6.21147e-27	0.715695	0.518	0.38	1.42249e-22	FC-c
LAMP1	6.55056e-27	0.610377	0.729	0.642	1.50014e-22	FC-c
NEMF	6.9257e-27	0.779146	0.505	0.369	1.58605e-22	FC-c
ATP5F1B	7.07525e-27	0.383366	0.842	0.771	1.6203e-22	FC-c
SPART	7.14949e-27	0.70242	0.545	0.412	1.63731e-22	FC-c
IDS	7.15941e-27	0.504927	0.727	0.617	1.63958e-22	FC-c
POFUT2	7.35453e-27	0.932609	0.426	0.291	1.68426e-22	FC-c
BIN3	7.6878e-27	1.16594	0.258	0.134	1.76058e-22	FC-c
SNX5	7.86113e-27	0.628137	0.619	0.491	1.80028e-22	FC-c
AK3	9.81648e-27	0.902516	0.482	0.35	2.24807e-22	FC-c
TMED7	1.07642e-26	0.735263	0.575	0.461	2.46511e-22	FC-c
PIP4P2	1.15261e-26	0.925076	0.368	0.229	2.63959e-22	FC-c
SDHC	1.27759e-26	0.59852	0.637	0.522	2.92581e-22	FC-c
THBD	1.35166e-26	1.90335	0.436	0.304	3.09544e-22	FC-c
SLC35G2	1.47605e-26	1.04878	0.334	0.2	3.38031e-22	FC-c
LUC7L3	1.482e-26	0.488164	0.771	0.651	3.39394e-22	FC-c
SLC9A3R1	1.75037e-26	0.894128	0.41	0.265	4.00852e-22	FC-c
GLIPR2	1.7592e-26	1.04123	0.272	0.143	4.02874e-22	FC-c
TMEM41B	1.80262e-26	0.942255	0.342	0.205	4.12818e-22	FC-c
METTL7A	1.82873e-26	1.02885	0.427	0.294	4.18798e-22	FC-c
LAPTM4B	1.85513e-26	0.910272	0.423	0.287	4.24843e-22	FC-c
NUB1	1.95158e-26	0.722662	0.525	0.386	4.46932e-22	FC-c
ZNF581	2.61995e-26	1.00869	0.339	0.206	5.99995e-22	FC-c
DDX18	2.73625e-26	0.663936	0.591	0.467	6.26629e-22	FC-c
SLC38A10	2.79699e-26	0.804233	0.499	0.368	6.40538e-22	FC-c
HLA-A	2.89338e-26	0.355422	0.972	0.973	6.62613e-22	FC-c
BRK1	2.89613e-26	0.351732	0.936	0.882	6.63243e-22	FC-c
MAP1LC3A	3.14279e-26	0.760643	0.47	0.326	7.19731e-22	FC-c
GPATCH8	3.41247e-26	0.793037	0.441	0.298	7.81489e-22	FC-c
AKAP1	3.71644e-26	1.18605	0.276	0.149	8.51102e-22	FC-c
KATNA1	4.09846e-26	0.894257	0.353	0.213	9.38588e-22	FC-c
RAB9A	4.32212e-26	0.936861	0.399	0.262	9.89809e-22	FC-c
MRPS6	4.48279e-26	0.771394	0.765	0.702	1.0266e-21	FC-c
ACO1	4.84383e-26	0.98532	0.309	0.177	1.10928e-21	FC-c
KLHDC2	5.26495e-26	0.712499	0.541	0.407	1.20573e-21	FC-c
CDC42EP4	5.57066e-26	0.842493	0.409	0.263	1.27574e-21	FC-c
DNTTIP2	5.58669e-26	0.672099	0.499	0.356	1.27941e-21	FC-c
HERPUD1	6.14362e-26	0.424756	0.958	0.922	1.40695e-21	FC-c
BCL2L13	6.23943e-26	1.12486	0.291	0.166	1.42889e-21	FC-c
SAP30BP	7.29402e-26	0.724608	0.474	0.33	1.6704e-21	FC-c
GPNMB	7.92027e-26	0.982699	0.291	0.158	1.81382e-21	FC-c
CNRIP1	8.1839e-26	0.683691	0.584	0.455	1.8742e-21	FC-c
AZIN1	8.2628e-26	0.703814	0.498	0.36	1.89226e-21	FC-c
SLC39A1	1.10893e-25	0.533891	0.695	0.595	2.53956e-21	FC-c
OGA	1.1975e-25	0.789297	0.447	0.307	2.74239e-21	FC-c
PPP2CA	1.24401e-25	0.68609	0.577	0.448	2.8489e-21	FC-c
SS18L2	1.31536e-25	0.884222	0.447	0.313	3.01229e-21	FC-c
MRPS27	1.37688e-25	1.05797	0.312	0.182	3.15319e-21	FC-c
SYDE1	1.40774e-25	1.01338	0.339	0.207	3.22386e-21	FC-c
NUDC	1.45665e-25	0.425536	0.801	0.728	3.33587e-21	FC-c
C16orf58	1.52362e-25	1.00372	0.341	0.207	3.48923e-21	FC-c
VAPB	1.69192e-25	0.799825	0.372	0.233	3.87467e-21	FC-c
STARD10	1.75282e-25	0.71442	0.532	0.399	4.01414e-21	FC-c
IGSF8	1.81484e-25	0.857804	0.401	0.254	4.15616e-21	FC-c
TNPO3	1.87062e-25	1.02058	0.253	0.132	4.28391e-21	FC-c
LTBR	1.87302e-25	0.879665	0.358	0.221	4.28941e-21	FC-c
RTL8A	2.175e-25	0.672433	0.561	0.432	4.98097e-21	FC-c
PHF11	2.77526e-25	0.970839	0.321	0.188	6.35563e-21	FC-c
TMF1	2.87723e-25	0.591839	0.664	0.555	6.58915e-21	FC-c
SBNO2	2.91731e-25	1.04938	0.308	0.178	6.68093e-21	FC-c
NADK	3.00245e-25	1.27014	0.275	0.153	6.87592e-21	FC-c
STAT6	3.45655e-25	0.965405	0.262	0.141	7.91584e-21	FC-c
ILF3-DT	4.03026e-25	0.837684	0.44	0.301	9.22969e-21	FC-c
CLK3	4.44936e-25	0.957812	0.315	0.185	1.01895e-20	FC-c
CCDC130	4.69539e-25	1.23277	0.262	0.144	1.07529e-20	FC-c
ABTB1	5.08684e-25	1.03247	0.286	0.161	1.16494e-20	FC-c
PQBP1	5.7034e-25	0.684421	0.534	0.404	1.30614e-20	FC-c
RALB	5.72298e-25	0.931471	0.327	0.195	1.31062e-20	FC-c
PAIP2	6.12146e-25	0.579264	0.661	0.557	1.40188e-20	FC-c
MAD2L2	7.4907e-25	0.903629	0.362	0.227	1.71544e-20	FC-c
EBP	7.65297e-25	1.02643	0.255	0.135	1.75261e-20	FC-c
SLC30A1	7.69756e-25	1.17026	0.348	0.222	1.76282e-20	FC-c
POLR2M	8.37349e-25	1.02634	0.303	0.175	1.91761e-20	FC-c
ELP2	9.24768e-25	0.807035	0.442	0.307	2.11781e-20	FC-c
CAPN2	9.56723e-25	0.560009	0.626	0.496	2.19099e-20	FC-c
DUSP11	9.88867e-25	0.7778	0.393	0.252	2.2646e-20	FC-c
FRZB	1.02187e-24	0.376016	0.754	0.558	2.34019e-20	FC-c
CNOT2	1.12256e-24	0.752104	0.481	0.347	2.57077e-20	FC-c
ACSL4	1.17254e-24	1.07567	0.352	0.222	2.68523e-20	FC-c
CUTC	1.22794e-24	0.881535	0.381	0.244	2.81212e-20	FC-c
CTNNB1	1.25168e-24	0.467657	0.675	0.565	2.86646e-20	FC-c
GOT1	1.4164e-24	1.24474	0.266	0.148	3.24369e-20	FC-c
SLU7	1.47909e-24	0.676837	0.536	0.403	3.38726e-20	FC-c
ZNF330	1.60831e-24	0.957032	0.341	0.21	3.68319e-20	FC-c
HMGN2	1.80237e-24	0.480993	0.839	0.781	4.12761e-20	FC-c
TMEM91	1.80488e-24	0.816545	0.443	0.307	4.13335e-20	FC-c
UBQLN2	1.88447e-24	1.13015	0.265	0.146	4.31563e-20	FC-c
RICTOR	1.97307e-24	1.0297	0.301	0.173	4.51853e-20	FC-c
SMIM26	2.14035e-24	0.454448	0.802	0.73	4.90162e-20	FC-c
SBNO1	2.2847e-24	0.811513	0.405	0.268	5.23218e-20	FC-c
ATP6V1G1	2.47811e-24	0.281467	0.958	0.91	5.67513e-20	FC-c
ARIH1	2.6356e-24	0.65081	0.573	0.45	6.0358e-20	FC-c
NSFL1C	3.49066e-24	0.748782	0.454	0.319	7.99397e-20	FC-c
SNX14	3.83555e-24	0.861799	0.357	0.224	8.78379e-20	FC-c
ADSSL1	4.06549e-24	0.871786	0.504	0.382	9.31038e-20	FC-c
AP1M1	4.07012e-24	0.877784	0.313	0.185	9.32099e-20	FC-c
OSMR	4.19227e-24	0.651581	0.625	0.509	9.60073e-20	FC-c
SERTAD1	4.22814e-24	0.379011	0.821	0.749	9.68287e-20	FC-c
TECR	4.35852e-24	0.41804	0.751	0.633	9.98144e-20	FC-c
NMRK1	4.52735e-24	0.756218	0.505	0.377	1.03681e-19	FC-c
BAG6	4.78255e-24	0.787735	0.459	0.33	1.09525e-19	FC-c
HSPD1	5.11126e-24	0.378651	0.864	0.823	1.17053e-19	FC-c
YIPF3	5.75602e-24	0.491717	0.764	0.696	1.31819e-19	FC-c
CCDC174	6.059e-24	0.980226	0.331	0.205	1.38757e-19	FC-c
HERPUD2	7.35578e-24	1.06032	0.28	0.159	1.68455e-19	FC-c
TRIP10	9.98467e-24	1.07754	0.267	0.148	2.28659e-19	FC-c
EPHX2	1.07884e-23	1.05801	0.285	0.164	2.47066e-19	FC-c
TMEM98	1.10604e-23	0.681295	0.631	0.537	2.53295e-19	FC-c
SUCLG2	1.27015e-23	0.751027	0.454	0.317	2.90878e-19	FC-c
ACTR1B	1.36729e-23	0.99388	0.352	0.225	3.13123e-19	FC-c
SORBS3	1.46993e-23	0.652995	0.559	0.446	3.3663e-19	FC-c
FBXO4	1.47313e-23	1.10057	0.277	0.158	3.37361e-19	FC-c
RAP1B	1.582e-23	0.48989	0.681	0.56	3.62294e-19	FC-c
MTFR1L	1.6558e-23	0.788178	0.396	0.263	3.79195e-19	FC-c
FOXO3	1.92434e-23	0.475282	0.693	0.576	4.40694e-19	FC-c
CCNH	2.25736e-23	0.717587	0.49	0.359	5.16959e-19	FC-c
BET1L	2.27269e-23	1.04208	0.361	0.24	5.20469e-19	FC-c
SPG7	2.27785e-23	0.854365	0.328	0.199	5.21651e-19	FC-c
YIPF5	2.36263e-23	0.558672	0.643	0.535	5.41065e-19	FC-c
TM9SF2	2.54618e-23	0.690742	0.549	0.431	5.831e-19	FC-c
PSMG2	2.58527e-23	0.49823	0.711	0.638	5.92052e-19	FC-c
ESYT2	2.70503e-23	0.704153	0.575	0.455	6.19479e-19	FC-c
SLC36A4	2.77549e-23	1.09075	0.335	0.212	6.35614e-19	FC-c
DNAJB1	2.94354e-23	0.463695	0.794	0.716	6.74099e-19	FC-c
PRMT5	3.02879e-23	1.04868	0.262	0.144	6.93623e-19	FC-c
YPEL3	3.07367e-23	0.649675	0.633	0.544	7.03902e-19	FC-c
EIF3F	3.11834e-23	0.374414	0.852	0.808	7.14132e-19	FC-c
OGFR	3.43033e-23	0.994745	0.292	0.171	7.8558e-19	FC-c
RSPRY1	3.68742e-23	0.955617	0.311	0.186	8.44456e-19	FC-c
MAPKAPK5-AS1	4.42395e-23	0.944533	0.339	0.215	1.01313e-18	FC-c
DCAF7	4.95463e-23	0.942266	0.309	0.186	1.13466e-18	FC-c
SLC35A1	5.07498e-23	0.946094	0.275	0.154	1.16222e-18	FC-c
ACAT1	5.66003e-23	0.666684	0.512	0.379	1.2962e-18	FC-c
MIR210HG	6.00128e-23	0.823588	0.523	0.421	1.37435e-18	FC-c
GTF2F1	6.45439e-23	0.795517	0.407	0.276	1.47812e-18	FC-c
MBD5	6.9472e-23	1.05293	0.273	0.154	1.59098e-18	FC-c
BCAT1	7.63486e-23	0.426097	0.854	0.795	1.74846e-18	FC-c
PARVA	7.75519e-23	0.73546	0.453	0.324	1.77602e-18	FC-c
PIGH	8.80876e-23	0.682643	0.535	0.422	2.01729e-18	FC-c
YIPF4	9.48556e-23	0.66613	0.488	0.359	2.17229e-18	FC-c
HAT1	9.91375e-23	0.739549	0.474	0.348	2.27035e-18	FC-c
HGS	1.0438e-22	0.866648	0.323	0.197	2.39041e-18	FC-c
GAPDH	1.06199e-22	0.526093	1	0.999	2.43206e-18	FC-c
GSK3A	1.07579e-22	0.942844	0.382	0.255	2.46367e-18	FC-c
RAD23B	1.21096e-22	0.653114	0.563	0.452	2.77322e-18	FC-c
BTG3	1.22354e-22	0.381597	0.768	0.652	2.80202e-18	FC-c
SLC37A3	1.35764e-22	0.963415	0.304	0.182	3.10913e-18	FC-c
SUN1	1.38102e-22	0.740605	0.432	0.302	3.16266e-18	FC-c
TCIRG1	1.43452e-22	0.999571	0.275	0.157	3.28519e-18	FC-c
PRKRIP1	1.52275e-22	0.911688	0.316	0.19	3.48725e-18	FC-c
PAICS	1.78442e-22	0.976055	0.373	0.252	4.0865e-18	FC-c
PIM3	1.85403e-22	0.470452	0.677	0.539	4.24591e-18	FC-c
SUMF2	2.10919e-22	0.684476	0.566	0.448	4.83025e-18	FC-c
PTEN	2.17915e-22	0.620351	0.571	0.456	4.99048e-18	FC-c
SAE1	2.20595e-22	0.973457	0.263	0.148	5.05185e-18	FC-c
RBL2	2.39032e-22	0.882317	0.379	0.257	5.47406e-18	FC-c
SART1	2.41191e-22	0.972504	0.31	0.189	5.52352e-18	FC-c
VAMP7	2.59844e-22	1.05464	0.251	0.139	5.95069e-18	FC-c
ING1	3.17188e-22	0.503987	0.648	0.533	7.26393e-18	FC-c
AVPI1	3.47035e-22	0.814723	0.402	0.272	7.94744e-18	FC-c
C5orf15	3.86632e-22	0.610117	0.665	0.561	8.85427e-18	FC-c
PARP14	3.98607e-22	0.92733	0.263	0.148	9.12849e-18	FC-c
ZNF302	4.05393e-22	0.803966	0.337	0.207	9.28391e-18	FC-c
BCAP31	4.08451e-22	0.502111	0.703	0.627	9.35393e-18	FC-c
SFT2D1	4.12543e-22	0.678816	0.564	0.454	9.44764e-18	FC-c
SNCG	4.20607e-22	1.0233	0.404	0.283	9.63232e-18	FC-c
CIB1	4.71004e-22	0.659817	0.863	0.809	1.07865e-17	FC-c
ARMC1	5.31816e-22	0.96571	0.285	0.166	1.21791e-17	FC-c
GNB5	5.51586e-22	0.777585	0.322	0.197	1.26319e-17	FC-c
TRABD	5.56743e-22	0.911743	0.304	0.184	1.275e-17	FC-c
RTCA	6.73463e-22	0.891991	0.355	0.231	1.5423e-17	FC-c
PQLC3	7.00435e-22	0.866894	0.32	0.197	1.60407e-17	FC-c
SMDT1	7.30679e-22	0.462661	0.741	0.656	1.67333e-17	FC-c
CMTM6	7.87229e-22	0.785565	0.35	0.223	1.80283e-17	FC-c
TNRC6C	8.34054e-22	0.873607	0.363	0.238	1.91007e-17	FC-c
LEPROT	8.42619e-22	0.368049	0.85	0.791	1.92968e-17	FC-c
2026-03-03	8.86586e-22	1.01726	0.298	0.178	2.03037e-17	FC-c
SQOR	9.1216e-22	1.33391	0.267	0.157	2.08894e-17	FC-c
RNF7	9.44546e-22	0.392977	0.864	0.814	2.1631e-17	FC-c
RRM1	1.01539e-21	0.943061	0.311	0.191	2.32534e-17	FC-c
PHF20	1.02962e-21	0.726672	0.442	0.319	2.35794e-17	FC-c
TROVE2	1.13812e-21	0.600666	0.568	0.449	2.6064e-17	FC-c
SRSF11	1.21615e-21	0.456478	0.769	0.713	2.7851e-17	FC-c
ACTN4	1.22048e-21	0.717254	0.47	0.344	2.79502e-17	FC-c
MYC	1.38708e-21	0.981974	0.366	0.245	3.17655e-17	FC-c
C18orf21	1.63549e-21	1.01111	0.26	0.148	3.74543e-17	FC-c
HSPA8	1.75087e-21	0.44063	0.922	0.928	4.00968e-17	FC-c
ACAA2	1.79939e-21	0.72796	0.418	0.292	4.12077e-17	FC-c
DELE1	1.81736e-21	1.11342	0.276	0.166	4.16194e-17	FC-c
TBX15	1.96124e-21	0.658105	0.496	0.366	4.49143e-17	FC-c
PSMF1	2.04834e-21	0.530456	0.567	0.452	4.69091e-17	FC-c
STAU1	2.27429e-21	0.572621	0.604	0.506	5.20836e-17	FC-c
MED28	2.33739e-21	0.917607	0.366	0.243	5.35285e-17	FC-c
AZI2	2.35992e-21	0.680439	0.479	0.363	5.40445e-17	FC-c
RAD23A	2.36448e-21	0.425873	0.739	0.651	5.4149e-17	FC-c
ADAM17	2.4092e-21	0.918793	0.312	0.191	5.5173e-17	FC-c
DSE	2.46685e-21	0.776039	0.574	0.474	5.64934e-17	FC-c
AHNAK2	2.5534e-21	0.821695	0.379	0.253	5.84755e-17	FC-c
ZYX	2.6436e-21	0.884875	0.321	0.203	6.05411e-17	FC-c
ALG2	2.82255e-21	0.864281	0.405	0.284	6.46392e-17	FC-c
ZNF146	3.09171e-21	1.07933	0.268	0.155	7.08032e-17	FC-c
ATP6V1H	4.39694e-21	0.889471	0.338	0.217	1.00694e-16	FC-c
ITPRIP	4.54643e-21	0.918617	0.337	0.216	1.04118e-16	FC-c
BCAS2	4.6746e-21	0.539142	0.633	0.528	1.07053e-16	FC-c
RBBP4	4.76525e-21	0.792568	0.407	0.282	1.09129e-16	FC-c
LARP7	4.90874e-21	0.621241	0.53	0.4	1.12415e-16	FC-c
UBE2M	4.93927e-21	0.460717	0.747	0.668	1.13114e-16	FC-c
U2AF1L4	5.18659e-21	1.04851	0.252	0.142	1.18778e-16	FC-c
MED30	5.20679e-21	0.827549	0.366	0.242	1.19241e-16	FC-c
CUL4A	6.23873e-21	0.958361	0.28	0.166	1.42873e-16	FC-c
SREBF1	8.08241e-21	1.15502	0.285	0.172	1.85095e-16	FC-c
ZBED5	8.91823e-21	0.812168	0.283	0.166	2.04236e-16	FC-c
VASP	9.16483e-21	1.12416	0.272	0.161	2.09884e-16	FC-c
MCUB	1.0122e-20	0.938118	0.45	0.342	2.31804e-16	FC-c
STRAP	1.03786e-20	0.480789	0.731	0.654	2.3768e-16	FC-c
CRK	1.06127e-20	0.674752	0.485	0.366	2.43042e-16	FC-c
DCAF11	1.32806e-20	1.02749	0.259	0.15	3.04139e-16	FC-c
SAP18	1.45757e-20	0.259557	0.98	0.952	3.33798e-16	FC-c
G0S2	1.69025e-20	2.62297	0.257	0.153	3.87085e-16	FC-c
CAB39	1.98074e-20	0.816069	0.344	0.222	4.5361e-16	FC-c
LARP6	2.25435e-20	0.649794	0.53	0.421	5.16269e-16	FC-c
MIF	2.30175e-20	0.446198	0.895	0.868	5.27123e-16	FC-c
AP3S1	2.49346e-20	0.480986	0.775	0.689	5.71028e-16	FC-c
C1S	2.53611e-20	0.685072	0.744	0.714	5.80795e-16	FC-c
ZPR1	2.80548e-20	0.961641	0.318	0.205	6.42484e-16	FC-c
GCC2	2.87663e-20	0.54733	0.584	0.473	6.58777e-16	FC-c
TTC19	2.89881e-20	0.703901	0.457	0.333	6.63857e-16	FC-c
SDHB	2.90117e-20	0.599016	0.53	0.412	6.64396e-16	FC-c
CTBP1	2.91352e-20	0.95489	0.323	0.209	6.67226e-16	FC-c
UBE2V2	3.1712e-20	0.539582	0.578	0.469	7.26236e-16	FC-c
SYBU	3.18393e-20	0.967159	0.346	0.231	7.29151e-16	FC-c
TGDS	3.19273e-20	1.03736	0.263	0.155	7.31166e-16	FC-c
RBM23	3.63792e-20	1.02842	0.313	0.197	8.3312e-16	FC-c
ZCCHC8	3.91287e-20	0.903107	0.251	0.141	8.96086e-16	FC-c
LCMT1	4.06771e-20	0.77425	0.418	0.299	9.31547e-16	FC-c
FTX	4.3189e-20	0.844203	0.314	0.197	9.89071e-16	FC-c
PHYKPL	4.45153e-20	0.914199	0.366	0.248	1.01945e-15	FC-c
MTA3	4.72523e-20	1.03982	0.251	0.143	1.08213e-15	FC-c
RNF113A	4.73032e-20	0.861444	0.341	0.224	1.08329e-15	FC-c
TMEM106C	5.80044e-20	0.685897	0.52	0.405	1.32836e-15	FC-c
MRPS30	6.18192e-20	0.793898	0.291	0.175	1.41572e-15	FC-c
OCEL1	6.19195e-20	0.762908	0.398	0.28	1.41802e-15	FC-c
PLRG1	6.35171e-20	0.725922	0.394	0.267	1.45461e-15	FC-c
AP2A1	6.4657e-20	0.881792	0.325	0.212	1.48071e-15	FC-c
RBM22	6.80003e-20	0.654335	0.408	0.283	1.55728e-15	FC-c
TGFBR2	7.47923e-20	0.779516	0.781	0.741	1.71282e-15	FC-c
CLK4	7.80501e-20	0.992228	0.263	0.154	1.78742e-15	FC-c
ANKRD12	7.98363e-20	0.344524	0.775	0.699	1.82833e-15	FC-c
BRMS1	9.59419e-20	0.826598	0.349	0.232	2.19716e-15	FC-c
NQO2	1.15987e-19	0.501004	0.62	0.527	2.65621e-15	FC-c
CDC37	1.22674e-19	0.488928	0.649	0.569	2.80936e-15	FC-c
METAP2	1.26936e-19	0.460428	0.68	0.603	2.90697e-15	FC-c
CHMP4B	1.26981e-19	0.569294	0.588	0.484	2.90799e-15	FC-c
AC097534.2	1.31172e-19	0.821003	0.345	0.224	3.00396e-15	FC-c
YAE1D1	1.37523e-19	0.869808	0.28	0.17	3.14941e-15	FC-c
PMP22	1.51998e-19	0.422273	0.963	0.95	3.48092e-15	FC-c
TNFAIP2	1.56967e-19	1.02788	0.279	0.17	3.5947e-15	FC-c
HK2	1.70939e-19	0.962273	0.279	0.169	3.91466e-15	FC-c
TSC22D4	1.83314e-19	0.838307	0.351	0.234	4.19808e-15	FC-c
MRPL39	2.09413e-19	0.946956	0.262	0.155	4.79577e-15	FC-c
TMEM43	2.17189e-19	0.50162	0.612	0.502	4.97385e-15	FC-c
TRIB1	2.19155e-19	0.974928	0.3	0.189	5.01888e-15	FC-c
HK1	2.5077e-19	0.591716	0.534	0.43	5.74288e-15	FC-c
POLE3	2.58215e-19	0.688881	0.46	0.343	5.91338e-15	FC-c
CCNL1	2.61204e-19	0.31285	0.823	0.762	5.98183e-15	FC-c
PYROXD1	2.65974e-19	1.12904	0.26	0.156	6.09107e-15	FC-c
AC245297.3	2.68372e-19	0.609997	0.506	0.384	6.14599e-15	FC-c
FAM43A	2.70742e-19	0.845773	0.351	0.238	6.20027e-15	FC-c
ZFYVE21	2.7362e-19	0.596137	0.675	0.577	6.26618e-15	FC-c
PSMA1	2.75113e-19	0.413019	0.739	0.678	6.30036e-15	FC-c
DRAM2	2.76244e-19	0.780387	0.326	0.21	6.32627e-15	FC-c
MTCH1	2.77228e-19	0.357679	0.762	0.681	6.3488e-15	FC-c
SELENBP1	2.90442e-19	1.03607	0.396	0.296	6.6514e-15	FC-c
MFF	2.94396e-19	0.58181	0.54	0.44	6.74197e-15	FC-c
PRKAA1	3.55811e-19	0.791702	0.273	0.161	8.14843e-15	FC-c
SLC35E3	4.0059e-19	0.840532	0.381	0.265	9.17391e-15	FC-c
SAV1	4.13586e-19	0.449637	0.689	0.578	9.47154e-15	FC-c
PIAS2	4.27106e-19	0.990466	0.277	0.17	9.78116e-15	FC-c
RLF	4.50822e-19	0.659458	0.421	0.294	1.03243e-14	FC-c
CRYL1	4.63875e-19	0.516273	0.508	0.381	1.06232e-14	FC-c
SPTLC1	6.56122e-19	0.667461	0.47	0.363	1.50258e-14	FC-c
SYS1	6.89244e-19	0.880686	0.28	0.171	1.57844e-14	FC-c
FAM104A	7.55856e-19	0.872734	0.289	0.18	1.73098e-14	FC-c
THAP9-AS1	7.65406e-19	0.874138	0.321	0.209	1.75286e-14	FC-c
RNPEP	7.65991e-19	0.815416	0.349	0.233	1.7542e-14	FC-c
NR1H2	8.35258e-19	0.541355	0.545	0.429	1.91283e-14	FC-c
ZMYM5	8.62936e-19	0.731274	0.353	0.234	1.97621e-14	FC-c
GOLGA7	9.2909e-19	0.700342	0.453	0.336	2.12771e-14	FC-c
GORASP2	1.00483e-18	0.684782	0.525	0.428	2.30115e-14	FC-c
TAF15	1.16877e-18	0.666835	0.461	0.348	2.6766e-14	FC-c
PPP3R1	1.18477e-18	0.849107	0.308	0.195	2.71325e-14	FC-c
CTR9	1.21644e-18	0.676505	0.4	0.284	2.78576e-14	FC-c
NAA20	1.23376e-18	0.425993	0.667	0.569	2.82542e-14	FC-c
HNRNPDL	1.32047e-18	0.326324	0.879	0.859	3.024e-14	FC-c
SEC22C	1.6905e-18	0.87437	0.334	0.224	3.87141e-14	FC-c
NPAS2	1.6984e-18	0.775188	0.253	0.146	3.8895e-14	FC-c
INSIG2	1.70291e-18	0.983733	0.401	0.298	3.89984e-14	FC-c
RILPL2	1.73352e-18	0.544895	0.587	0.494	3.96993e-14	FC-c
SNX8	1.80019e-18	1.06259	0.317	0.213	4.12262e-14	FC-c
RAB5A	1.80445e-18	0.588766	0.553	0.454	4.13237e-14	FC-c
TAF3	1.93329e-18	0.887991	0.292	0.183	4.42743e-14	FC-c
DYM	2.0328e-18	0.701222	0.425	0.313	4.65531e-14	FC-c
AMZ2	2.19143e-18	0.903292	0.343	0.237	5.0186e-14	FC-c
ZNF207	2.34255e-18	0.51238	0.631	0.54	5.36468e-14	FC-c
CSRP1	2.40178e-18	0.480419	0.7	0.605	5.50032e-14	FC-c
TUBB4B	2.47102e-18	0.385253	0.874	0.841	5.65887e-14	FC-c
ADPGK	2.50085e-18	0.935236	0.276	0.171	5.7272e-14	FC-c
ZNF622	2.81914e-18	0.48757	0.573	0.467	6.4561e-14	FC-c
NFKBIB	2.92836e-18	0.986518	0.278	0.173	6.70624e-14	FC-c
PSMA3	3.20828e-18	0.414612	0.73	0.654	7.34729e-14	FC-c
SMARCC2	3.21772e-18	0.778184	0.348	0.231	7.36889e-14	FC-c
HOXC10	3.25324e-18	0.512537	0.57	0.465	7.45025e-14	FC-c
SNAI2	3.26261e-18	0.982023	0.353	0.241	7.47171e-14	FC-c
PPP4C	3.39485e-18	0.687035	0.444	0.333	7.77454e-14	FC-c
ATP2B1-AS1	3.69386e-18	0.880637	0.294	0.188	8.45932e-14	FC-c
GOLT1B	3.93533e-18	0.790147	0.485	0.39	9.01229e-14	FC-c
FAF2	4.09332e-18	0.776282	0.373	0.26	9.37411e-14	FC-c
METRNL	4.15043e-18	1.20346	0.622	0.601	9.50491e-14	FC-c
FOXC2	4.60722e-18	0.530401	0.677	0.577	1.0551e-13	FC-c
WDR75	4.77269e-18	0.966478	0.251	0.149	1.09299e-13	FC-c
DEFB1	5.05321e-18	1.85905	0.321	0.212	1.15724e-13	FC-c
HSDL2	5.49813e-18	0.771668	0.316	0.204	1.25913e-13	FC-c
AL392172.1	6.68634e-18	0.851773	0.295	0.187	1.53124e-13	FC-c
COASY	6.71878e-18	0.925345	0.287	0.182	1.53867e-13	FC-c
CWC22	7.23793e-18	0.714363	0.323	0.209	1.65756e-13	FC-c
TENT5C	7.3933e-18	0.946745	0.283	0.177	1.69314e-13	FC-c
STT3A	7.48973e-18	0.781992	0.378	0.266	1.71522e-13	FC-c
RPRD2	7.55005e-18	0.844377	0.287	0.18	1.72904e-13	FC-c
ORC4	8.12118e-18	0.786117	0.301	0.192	1.85983e-13	FC-c
ADI1	9.96496e-18	0.579296	0.677	0.619	2.28208e-13	FC-c
RHOG	9.98673e-18	0.7613	0.397	0.289	2.28706e-13	FC-c
PLP2	1.05963e-17	0.357953	0.924	0.903	2.42666e-13	FC-c
WAC-AS1	1.16151e-17	0.861204	0.314	0.206	2.65998e-13	FC-c
CBX6	1.20938e-17	0.717553	0.336	0.224	2.76961e-13	FC-c
CHMP3	1.41782e-17	0.478003	0.609	0.514	3.24694e-13	FC-c
VCP	1.4718e-17	0.460758	0.664	0.582	3.37058e-13	FC-c
MKNK2	1.7176e-17	0.742506	0.466	0.352	3.93347e-13	FC-c
RHOBTB3	1.80853e-17	0.578565	0.718	0.653	4.14171e-13	FC-c
TM2D2	1.9484e-17	0.624741	0.459	0.346	4.46202e-13	FC-c
ANAPC13	2.15994e-17	0.86329	0.367	0.262	4.94648e-13	FC-c
RNF10	2.1975e-17	0.685457	0.389	0.278	5.0325e-13	FC-c
BAZ2A	2.33215e-17	0.735064	0.342	0.229	5.34085e-13	FC-c
ATP6V0A1	2.41811e-17	0.924715	0.306	0.201	5.53772e-13	FC-c
GAS6	2.533e-17	0.506905	0.682	0.618	5.80082e-13	FC-c
PRDX3	2.86471e-17	0.469069	0.635	0.538	6.56048e-13	FC-c
ARF6	2.87426e-17	0.526089	0.58	0.492	6.58233e-13	FC-c
ZNF655	3.40362e-17	0.782324	0.281	0.178	7.79464e-13	FC-c
PYM1	3.41325e-17	0.78068	0.336	0.229	7.81669e-13	FC-c
CPSF7	4.05009e-17	0.902134	0.259	0.159	9.27511e-13	FC-c
TULP3	4.45535e-17	0.642299	0.428	0.313	1.02032e-12	FC-c
MEAF6	4.62367e-17	0.556517	0.538	0.437	1.05887e-12	FC-c
NCBP2	4.66373e-17	0.765004	0.367	0.261	1.06804e-12	FC-c
GOLPH3	4.69793e-17	0.575503	0.515	0.412	1.07587e-12	FC-c
TMEM220	4.85477e-17	0.734828	0.414	0.307	1.11179e-12	FC-c
CHMP5	4.94831e-17	0.40558	0.711	0.642	1.13321e-12	FC-c
TMEM123	4.98161e-17	0.591397	0.423	0.309	1.14084e-12	FC-c
NEPRO	5.16196e-17	0.89892	0.278	0.177	1.18214e-12	FC-c
SAFB2	5.29549e-17	0.733347	0.388	0.281	1.21272e-12	FC-c
UBE2E2	5.45659e-17	0.792891	0.323	0.219	1.24961e-12	FC-c
CALCOCO2	5.4808e-17	0.582269	0.488	0.388	1.25516e-12	FC-c
RASSF1	5.60989e-17	0.642514	0.461	0.352	1.28472e-12	FC-c
FAM13A	6.95676e-17	0.877476	0.327	0.22	1.59317e-12	FC-c
GSTT2B	8.06871e-17	0.393591	0.639	0.497	1.84782e-12	FC-c
VMP1	8.92709e-17	0.447239	0.55	0.439	2.04439e-12	FC-c
USP3	9.06643e-17	0.820707	0.258	0.156	2.0763e-12	FC-c
SUPT5H	9.44959e-17	0.684996	0.414	0.308	2.16405e-12	FC-c
PLXNB2	9.76759e-17	0.699306	0.358	0.247	2.23688e-12	FC-c
CCDC32	1.01779e-16	0.845747	0.297	0.194	2.33084e-12	FC-c
CAT	1.0224e-16	0.730412	0.375	0.266	2.3414e-12	FC-c
RNF103	1.05937e-16	0.771512	0.332	0.223	2.42606e-12	FC-c
IGFBP6	1.08409e-16	1.05006	0.853	0.802	2.48267e-12	FC-c
OTUD1	1.19299e-16	0.969128	0.261	0.162	2.73207e-12	FC-c
LRPPRC	1.20328e-16	0.746338	0.306	0.199	2.75564e-12	FC-c
ALYREF	1.23344e-16	0.690532	0.396	0.284	2.8247e-12	FC-c
DNAJB14	1.23452e-16	0.587515	0.573	0.477	2.82718e-12	FC-c
RING1	1.27734e-16	0.759227	0.364	0.256	2.92524e-12	FC-c
SMU1	1.30434e-16	0.674959	0.398	0.29	2.98707e-12	FC-c
HSF2	1.316e-16	0.705458	0.314	0.205	3.01378e-12	FC-c
PSMD11	1.32656e-16	0.672281	0.47	0.37	3.03796e-12	FC-c
NIFK	1.32658e-16	0.592697	0.489	0.387	3.03799e-12	FC-c
CBX7	1.41684e-16	0.891727	0.275	0.174	3.24471e-12	FC-c
C1QTNF4	1.56209e-16	0.532801	0.441	0.322	3.57733e-12	FC-c
JKAMP	1.56617e-16	0.573543	0.454	0.341	3.5867e-12	FC-c
HSD17B4	1.58178e-16	0.802611	0.342	0.236	3.62243e-12	FC-c
MECP2	1.58363e-16	0.675798	0.361	0.251	3.62668e-12	FC-c
KIF5B	1.59001e-16	0.417347	0.671	0.578	3.64129e-12	FC-c
USP47	1.66243e-16	0.574516	0.486	0.374	3.80713e-12	FC-c
ISG20	2.08624e-16	1.05251	0.456	0.378	4.77769e-12	FC-c
TOX4	2.29833e-16	0.534996	0.504	0.395	5.26342e-12	FC-c
MRPS36	2.5056e-16	0.549419	0.512	0.412	5.73807e-12	FC-c
RPL7L1	2.5246e-16	0.512348	0.573	0.476	5.78158e-12	FC-c
RAB8A	2.89027e-16	0.695149	0.394	0.289	6.619e-12	FC-c
BRIX1	2.95657e-16	0.660224	0.43	0.329	6.77084e-12	FC-c
DEGS1	2.98201e-16	0.514187	0.564	0.462	6.82909e-12	FC-c
TMX4	3.02479e-16	0.459091	0.642	0.554	6.92707e-12	FC-c
EMC1	3.28939e-16	0.95836	0.282	0.185	7.53304e-12	FC-c
ZNF580	3.52731e-16	0.656051	0.375	0.268	8.0779e-12	FC-c
RNF146	3.55234e-16	0.866223	0.309	0.208	8.13521e-12	FC-c
GABPB1-AS1	3.57045e-16	0.774482	0.447	0.346	8.17668e-12	FC-c
TIAL1	3.9983e-16	0.50942	0.507	0.407	9.15652e-12	FC-c
GATAD1	4.13439e-16	0.604293	0.493	0.393	9.46817e-12	FC-c
LRIF1	4.36329e-16	0.785716	0.35	0.246	9.99237e-12	FC-c
PSMD12	4.48936e-16	0.471909	0.59	0.498	1.02811e-11	FC-c
HIST1H2AC	4.76393e-16	1.10914	0.271	0.174	1.09099e-11	FC-c
JADE1	4.82483e-16	0.727474	0.35	0.242	1.10493e-11	FC-c
ARMCX2	4.9045e-16	0.726561	0.379	0.274	1.12318e-11	FC-c
CERK	5.63047e-16	0.727506	0.268	0.166	1.28943e-11	FC-c
SEPT9	5.74691e-16	0.914092	0.369	0.271	1.3161e-11	FC-c
NGLY1	6.23699e-16	0.803276	0.336	0.233	1.42833e-11	FC-c
CLN5	6.99038e-16	0.553765	0.453	0.341	1.60087e-11	FC-c
AKAP8L	7.07727e-16	0.60581	0.401	0.291	1.62077e-11	FC-c
ALDOA	7.13262e-16	0.763917	0.34	0.238	1.63344e-11	FC-c
CALR	7.15682e-16	0.503191	0.933	0.927	1.63898e-11	FC-c
ABCA5	7.52482e-16	0.593191	0.503	0.405	1.72326e-11	FC-c
LRRFIP1	8.14159e-16	0.560585	0.806	0.778	1.8645e-11	FC-c
RNF217	8.49546e-16	0.679257	0.44	0.34	1.94555e-11	FC-c
DHX40	8.70627e-16	0.660547	0.339	0.235	1.99382e-11	FC-c
CEP57	9.08724e-16	0.563432	0.452	0.345	2.08107e-11	FC-c
SFXN1	9.14054e-16	0.915552	0.273	0.178	2.09328e-11	FC-c
SERPINB6	9.26237e-16	0.304775	0.818	0.77	2.12118e-11	FC-c
EPS8	9.44651e-16	0.434364	0.756	0.693	2.16335e-11	FC-c
THRAP3	9.64914e-16	0.417554	0.641	0.56	2.20975e-11	FC-c
TPRA1	9.75861e-16	0.786043	0.304	0.204	2.23482e-11	FC-c
CLNS1A	1.02916e-15	0.519732	0.601	0.525	2.35687e-11	FC-c
MAP2K1	1.09247e-15	0.824487	0.258	0.162	2.50186e-11	FC-c
ODF2L	1.36966e-15	0.860756	0.283	0.184	3.13665e-11	FC-c
RAB5B	1.45643e-15	0.760033	0.337	0.236	3.33538e-11	FC-c
ECH1	1.68316e-15	0.312501	0.709	0.643	3.8546e-11	FC-c
PDCD4	1.79729e-15	0.468679	0.588	0.499	4.11597e-11	FC-c
NGEF	1.8522e-15	0.787439	0.493	0.405	4.24172e-11	FC-c
UBALD2	1.94636e-15	0.640049	0.531	0.447	4.45735e-11	FC-c
ERH	2.04808e-15	0.277201	0.881	0.827	4.69031e-11	FC-c
DDHD1	2.09525e-15	0.814069	0.276	0.177	4.79833e-11	FC-c
DDX56	2.17136e-15	0.820378	0.267	0.171	4.97264e-11	FC-c
DDRGK1	2.24818e-15	0.466632	0.559	0.456	5.14857e-11	FC-c
CLIP1	2.25595e-15	0.516133	0.511	0.405	5.16635e-11	FC-c
ATP5S	2.35665e-15	0.747562	0.317	0.216	5.39696e-11	FC-c
DSP	2.36403e-15	0.763669	0.3	0.198	5.41386e-11	FC-c
SURF1	2.52667e-15	0.437091	0.64	0.554	5.78632e-11	FC-c
ITSN2	2.53748e-15	0.65919	0.354	0.248	5.81108e-11	FC-c
SCN1B	2.56162e-15	0.887007	0.389	0.291	5.86637e-11	FC-c
THUMPD3	2.6195e-15	0.692808	0.293	0.192	5.99891e-11	FC-c
ZNF83	2.65038e-15	0.817738	0.272	0.173	6.06963e-11	FC-c
NUP58	2.72715e-15	0.759985	0.32	0.218	6.24544e-11	FC-c
WDR54	2.99083e-15	0.778529	0.289	0.19	6.8493e-11	FC-c
DDIT4L	3.11519e-15	0.777846	0.373	0.265	7.1341e-11	FC-c
KIF22	3.21074e-15	0.515275	0.498	0.394	7.35292e-11	FC-c
HDAC5	3.38411e-15	0.879313	0.258	0.165	7.74995e-11	FC-c
RRAGC	3.52182e-15	0.672609	0.322	0.22	8.06531e-11	FC-c
PEX16	3.6138e-15	0.655275	0.366	0.261	8.27597e-11	FC-c
VAMP2	3.86548e-15	0.321899	0.793	0.741	8.85234e-11	FC-c
UFL1	4.26782e-15	0.541068	0.504	0.403	9.77373e-11	FC-c
MUT	4.28326e-15	0.805628	0.267	0.17	9.8091e-11	FC-c
IGFBP2	4.33589e-15	0.926005	0.378	0.268	9.92962e-11	FC-c
TNRC6B	4.49915e-15	0.435816	0.568	0.468	1.03035e-10	FC-c
RB1CC1	4.65855e-15	0.453872	0.553	0.461	1.06685e-10	FC-c
GPRC5C	4.88957e-15	0.479304	0.625	0.547	1.11976e-10	FC-c
AL135925.1	6.73638e-15	0.964388	0.282	0.187	1.5427e-10	FC-c
COQ10B	6.76874e-15	0.483867	0.558	0.466	1.55011e-10	FC-c
CENPB	6.79885e-15	0.601323	0.418	0.315	1.55701e-10	FC-c
FIP1L1	7.05834e-15	0.657596	0.359	0.256	1.61643e-10	FC-c
ANKRD10	7.65597e-15	0.547064	0.449	0.343	1.75329e-10	FC-c
ZNF358	7.84714e-15	0.595284	0.456	0.361	1.79707e-10	FC-c
DERL2	8.13726e-15	0.472797	0.59	0.497	1.86351e-10	FC-c
ZNF37A	8.16652e-15	0.734848	0.309	0.21	1.87021e-10	FC-c
TM2D1	8.44015e-15	0.408882	0.677	0.596	1.93288e-10	FC-c
SNX27	8.45644e-15	0.85203	0.285	0.192	1.93661e-10	FC-c
SVIP	8.49027e-15	0.558526	0.511	0.412	1.94436e-10	FC-c
FAM219B	9.50818e-15	0.732242	0.289	0.191	2.17747e-10	FC-c
PCGF2	1.07435e-14	0.763834	0.34	0.244	2.46036e-10	FC-c
VASN	1.12197e-14	0.563112	0.569	0.489	2.56941e-10	FC-c
WASHC4	1.12355e-14	0.581789	0.33	0.227	2.57304e-10	FC-c
ELMSAN1	1.15875e-14	0.75325	0.319	0.218	2.65365e-10	FC-c
PSMD7	1.23025e-14	0.340285	0.713	0.635	2.8174e-10	FC-c
OTUB1	1.25927e-14	0.605645	0.386	0.283	2.88384e-10	FC-c
LLPH	1.35571e-14	0.640067	0.376	0.273	3.10471e-10	FC-c
UBXN1	1.40154e-14	0.325437	0.802	0.762	3.20967e-10	FC-c
EGLN1	1.45464e-14	0.542887	0.566	0.487	3.33127e-10	FC-c
ABT1	1.52885e-14	0.816397	0.284	0.191	3.50123e-10	FC-c
LGALS8	1.59445e-14	0.761031	0.254	0.16	3.65146e-10	FC-c
TNFRSF10D	1.68426e-14	0.545134	0.491	0.383	3.85713e-10	FC-c
ARL8A	1.68992e-14	0.660827	0.372	0.272	3.87009e-10	FC-c
PEX19	1.82798e-14	0.824178	0.261	0.169	4.18625e-10	FC-c
PITRM1	1.831e-14	0.746459	0.309	0.214	4.19318e-10	FC-c
TSPAN31	1.83251e-14	0.53578	0.451	0.349	4.19662e-10	FC-c
TNS2	1.833e-14	0.626755	0.329	0.229	4.19776e-10	FC-c
B3GAT3	1.84529e-14	0.581224	0.478	0.387	4.22591e-10	FC-c
AK2	2.04953e-14	0.534381	0.623	0.56	4.69364e-10	FC-c
MED19	2.18977e-14	0.734581	0.377	0.282	5.01478e-10	FC-c
NARF	2.22627e-14	0.618818	0.343	0.241	5.09837e-10	FC-c
OGT	2.3997e-14	0.7283	0.32	0.222	5.49556e-10	FC-c
INPP1	2.63152e-14	0.696811	0.336	0.237	6.02645e-10	FC-c
TXNDC11	2.82512e-14	0.68749	0.364	0.268	6.4698e-10	FC-c
ERGIC2	2.82877e-14	0.489012	0.555	0.454	6.47816e-10	FC-c
TMEM159	2.86098e-14	0.670724	0.297	0.199	6.55193e-10	FC-c
ELL2	3.48072e-14	0.43987	0.6	0.499	7.97119e-10	FC-c
ZKSCAN1	3.70942e-14	0.640811	0.433	0.339	8.49495e-10	FC-c
MEDAG	3.75847e-14	1.1163	0.333	0.242	8.60728e-10	FC-c
AC068888.1	3.79409e-14	0.541583	0.5	0.401	8.68885e-10	FC-c
PRPSAP2	3.89619e-14	0.893512	0.265	0.176	8.92267e-10	FC-c
ZRANB2	3.90565e-14	0.446757	0.575	0.49	8.94432e-10	FC-c
TAF11	5.71733e-14	0.734547	0.308	0.214	1.30933e-09	FC-c
DRG1	5.77259e-14	0.659145	0.367	0.268	1.32198e-09	FC-c
RBM6	5.85001e-14	0.763347	0.305	0.211	1.33971e-09	FC-c
GTF2B	6.06651e-14	0.385145	0.667	0.578	1.38929e-09	FC-c
CA9	6.45378e-14	1.23084	0.301	0.217	1.47798e-09	FC-c
SPRYD3	7.21866e-14	0.584631	0.421	0.325	1.65315e-09	FC-c
RAB11A	7.743e-14	0.460511	0.55	0.466	1.77322e-09	FC-c
AGTRAP	7.78842e-14	0.57184	0.575	0.508	1.78363e-09	FC-c
GRAMD1A	8.95212e-14	0.868607	0.25	0.164	2.05013e-09	FC-c
SCNM1	9.18682e-14	0.691389	0.325	0.23	2.10387e-09	FC-c
IDH3B	9.58966e-14	0.622567	0.354	0.254	2.19613e-09	FC-c
GCHFR	1.02613e-13	0.744825	0.343	0.251	2.34995e-09	FC-c
NASP	1.09833e-13	0.423961	0.63	0.559	2.51529e-09	FC-c
HBS1L	1.20914e-13	0.655324	0.338	0.242	2.76905e-09	FC-c
PPP2R5C	1.23722e-13	0.570328	0.44	0.343	2.83336e-09	FC-c
EMC2	1.23817e-13	0.49681	0.56	0.482	2.83554e-09	FC-c
CLPP	1.25889e-13	0.488613	0.488	0.394	2.88298e-09	FC-c
FKBP1A	1.39083e-13	0.438658	0.629	0.553	3.18515e-09	FC-c
RYK	1.40446e-13	0.567597	0.468	0.381	3.21636e-09	FC-c
ENTR1	1.44238e-13	0.739499	0.252	0.163	3.3032e-09	FC-c
COPS3	1.46165e-13	0.59297	0.42	0.324	3.34732e-09	FC-c
VIT	1.48475e-13	0.913349	0.386	0.292	3.40022e-09	FC-c
SEC23B	1.5402e-13	0.940148	0.267	0.18	3.52722e-09	FC-c
VDAC3	1.5457e-13	0.438014	0.568	0.482	3.53981e-09	FC-c
ERP44	1.58698e-13	0.421363	0.615	0.526	3.63434e-09	FC-c
ZNF703	1.63653e-13	1.05524	0.313	0.229	3.74781e-09	FC-c
SSRP1	1.65996e-13	0.633172	0.366	0.272	3.80147e-09	FC-c
XPC	1.77269e-13	0.662822	0.32	0.225	4.05963e-09	FC-c
PI4KB	1.77626e-13	0.807665	0.263	0.175	4.06781e-09	FC-c
TMEM70	1.80411e-13	0.567258	0.451	0.359	4.1316e-09	FC-c
AQR	1.86922e-13	0.857828	0.265	0.178	4.28071e-09	FC-c
NEU1	2.05553e-13	0.61351	0.373	0.276	4.70738e-09	FC-c
CAPZA1	2.06465e-13	0.664299	0.395	0.303	4.72826e-09	FC-c
SMTN	2.08145e-13	0.7013	0.283	0.192	4.76674e-09	FC-c
TARSL2	2.09509e-13	0.800918	0.275	0.186	4.79797e-09	FC-c
EPC1	2.1589e-13	0.405819	0.547	0.446	4.94411e-09	FC-c
PCGF5	2.16835e-13	0.506085	0.46	0.366	4.96575e-09	FC-c
KARS	2.22049e-13	0.611881	0.384	0.292	5.08513e-09	FC-c
TMEM243	2.26789e-13	0.487131	0.547	0.461	5.1937e-09	FC-c
GPBP1L1	2.27856e-13	0.718258	0.362	0.269	5.21814e-09	FC-c
ISCU	2.31734e-13	0.342865	0.725	0.655	5.30694e-09	FC-c
NDFIP2	2.44578e-13	0.660563	0.29	0.198	5.60108e-09	FC-c
PKN1	2.48931e-13	0.694447	0.388	0.302	5.70078e-09	FC-c
MALL	2.49321e-13	0.867913	0.485	0.405	5.70969e-09	FC-c
UMAD1	2.64208e-13	0.808227	0.279	0.188	6.05062e-09	FC-c
TOLLIP	2.6819e-13	0.655158	0.384	0.29	6.14181e-09	FC-c
CYB5B	2.91419e-13	0.722716	0.336	0.245	6.67379e-09	FC-c
NCOA4	3.27864e-13	0.589251	0.373	0.277	7.50841e-09	FC-c
MITD1	3.40656e-13	0.611701	0.302	0.206	7.80136e-09	FC-c
CASP4	3.43656e-13	0.806324	0.251	0.165	7.87007e-09	FC-c
APH1B	3.43858e-13	0.743614	0.28	0.19	7.87469e-09	FC-c
LITAF	3.48635e-13	0.323887	0.868	0.817	7.98408e-09	FC-c
KLHL28	3.56319e-13	0.894829	0.261	0.174	8.16007e-09	FC-c
CHMP4A	4.32987e-13	0.479823	0.523	0.435	9.91582e-09	FC-c
NFIB	4.33747e-13	0.581135	0.581	0.52	9.93325e-09	FC-c
GSTO1	4.34845e-13	0.328712	0.866	0.839	9.95839e-09	FC-c
HSPA13	4.35601e-13	0.60378	0.431	0.346	9.9757e-09	FC-c
HMOX1	4.57705e-13	0.650891	0.506	0.409	1.04819e-08	FC-c
PLK2	4.67478e-13	0.857623	0.262	0.174	1.07057e-08	FC-c
GPATCH2L	4.97465e-13	0.728917	0.292	0.2	1.13924e-08	FC-c
PPP2R2A	5.13717e-13	0.476017	0.521	0.433	1.17646e-08	FC-c
ATXN10	5.16898e-13	0.542459	0.529	0.461	1.18375e-08	FC-c
TIMM9	5.2961e-13	0.601082	0.44	0.352	1.21286e-08	FC-c
TGFBR3	5.49929e-13	0.553431	0.559	0.486	1.25939e-08	FC-c
AP1S2	5.71776e-13	0.671134	0.425	0.334	1.30942e-08	FC-c
RIOK3	5.99679e-13	0.483181	0.585	0.505	1.37333e-08	FC-c
GINM1	6.01073e-13	0.352535	0.671	0.615	1.37652e-08	FC-c
FAM168B	6.63629e-13	0.673934	0.331	0.238	1.51978e-08	FC-c
KIAA1191	6.8776e-13	0.70088	0.359	0.273	1.57504e-08	FC-c
RER1	6.90946e-13	0.391245	0.769	0.732	1.58233e-08	FC-c
POLR2B	7.42648e-13	0.587546	0.321	0.229	1.70074e-08	FC-c
CIZ1	7.6126e-13	0.649111	0.305	0.213	1.74336e-08	FC-c
JMJD6	8.4759e-13	0.360257	0.551	0.446	1.94107e-08	FC-c
ZNF787	8.60805e-13	0.836141	0.272	0.186	1.97133e-08	FC-c
TMED10	8.86685e-13	0.274029	0.919	0.879	2.0306e-08	FC-c
KPNA6	9.39813e-13	0.660561	0.315	0.227	2.15227e-08	FC-c
MMP24OS	9.78448e-13	0.447803	0.649	0.571	2.24074e-08	FC-c
CBLB	1.08651e-12	0.606114	0.351	0.256	2.48822e-08	FC-c
NUDT4	1.08729e-12	0.444784	0.561	0.473	2.49e-08	FC-c
CDC16	1.16971e-12	0.720394	0.279	0.193	2.67875e-08	FC-c
CSNK2A2	1.18524e-12	0.596761	0.378	0.287	2.71432e-08	FC-c
BUB3	1.22414e-12	0.522861	0.524	0.437	2.8034e-08	FC-c
IST1	1.23155e-12	0.497412	0.436	0.342	2.82038e-08	FC-c
COPZ1	1.25229e-12	0.388586	0.603	0.512	2.86787e-08	FC-c
UBE2Q1	1.2721e-12	0.777493	0.289	0.202	2.91323e-08	FC-c
PPT1	1.282e-12	0.497511	0.535	0.456	2.93591e-08	FC-c
NELFCD	1.3413e-12	0.745499	0.271	0.182	3.07172e-08	FC-c
CCNT1	1.38959e-12	0.707893	0.272	0.184	3.1823e-08	FC-c
ANKRD9	1.41783e-12	0.760568	0.302	0.215	3.24697e-08	FC-c
CEBPZOS	1.4183e-12	0.607742	0.377	0.283	3.24804e-08	FC-c
RALY	1.50851e-12	0.428201	0.466	0.368	3.45464e-08	FC-c
CRAT	1.55377e-12	0.580534	0.329	0.238	3.55828e-08	FC-c
MPHOSPH10	1.58554e-12	0.448638	0.488	0.393	3.63104e-08	FC-c
DHX15	1.66699e-12	0.520629	0.489	0.408	3.81757e-08	FC-c
DSTYK	1.68183e-12	0.763759	0.272	0.186	3.85156e-08	FC-c
GMPS	1.76524e-12	0.580213	0.373	0.284	4.04258e-08	FC-c
MTA1	1.78183e-12	0.78494	0.267	0.182	4.08057e-08	FC-c
RARS2	1.81577e-12	0.627424	0.375	0.286	4.1583e-08	FC-c
SF3A1	1.86418e-12	0.64599	0.327	0.238	4.26917e-08	FC-c
NFIA	1.89514e-12	0.575995	0.611	0.575	4.34007e-08	FC-c
CCAR1	1.90243e-12	0.649705	0.409	0.319	4.35676e-08	FC-c
LONP2	1.95401e-12	0.674391	0.336	0.246	4.47487e-08	FC-c
PDCD6IP	1.97476e-12	0.528187	0.485	0.394	4.5224e-08	FC-c
CCDC14	2.00096e-12	0.679978	0.286	0.197	4.58239e-08	FC-c
TEX261	2.09782e-12	0.726697	0.296	0.211	4.80422e-08	FC-c
ERGIC1	2.12257e-12	0.406421	0.554	0.468	4.8609e-08	FC-c
ASL	2.20299e-12	0.660881	0.37	0.284	5.04508e-08	FC-c
ATMIN	2.22711e-12	0.778793	0.257	0.172	5.1003e-08	FC-c
PNPLA8	2.23214e-12	0.524279	0.444	0.354	5.11183e-08	FC-c
PAF1	2.23284e-12	0.704374	0.282	0.196	5.11342e-08	FC-c
IMMT	2.29702e-12	0.580028	0.323	0.231	5.2604e-08	FC-c
NNMT	2.41351e-12	0.346618	0.992	0.978	5.52718e-08	FC-c
DUSP12	2.46214e-12	0.531545	0.378	0.285	5.63854e-08	FC-c
WDR33	2.46926e-12	0.427912	0.502	0.414	5.65486e-08	FC-c
STK11	2.54064e-12	0.840287	0.251	0.168	5.81831e-08	FC-c
JDP2	2.58567e-12	0.585128	0.552	0.486	5.92143e-08	FC-c
DRG2	2.72974e-12	0.600434	0.366	0.273	6.25138e-08	FC-c
EXOC1	2.74676e-12	0.606971	0.293	0.206	6.29035e-08	FC-c
RBM5	2.84032e-12	0.652823	0.334	0.245	6.50461e-08	FC-c
INF2	2.87599e-12	0.618862	0.302	0.21	6.5863e-08	FC-c
DCTN6	2.93578e-12	0.390417	0.6	0.525	6.72323e-08	FC-c
CCDC149	2.9851e-12	0.612224	0.275	0.188	6.83618e-08	FC-c
PDRG1	2.98996e-12	0.627201	0.267	0.179	6.8473e-08	FC-c
IK	3.22821e-12	0.323249	0.653	0.58	7.39293e-08	FC-c
MBD4	3.26481e-12	0.542553	0.379	0.291	7.47674e-08	FC-c
ARID4A	3.32754e-12	0.48335	0.429	0.337	7.6204e-08	FC-c
ZNF24	3.43459e-12	0.418233	0.455	0.358	7.86556e-08	FC-c
P4HA1	3.44044e-12	0.396352	0.774	0.753	7.87896e-08	FC-c
CRLS1	3.53077e-12	0.640194	0.379	0.291	8.08582e-08	FC-c
ZNF131	3.58135e-12	0.540142	0.35	0.257	8.20165e-08	FC-c
MEF2C	3.65746e-12	0.787313	0.385	0.3	8.37594e-08	FC-c
ARHGAP29	3.82799e-12	1.05362	0.321	0.239	8.76648e-08	FC-c
GYPC	3.9616e-12	0.483771	0.693	0.658	9.07246e-08	FC-c
RXRB	4.12521e-12	0.688126	0.298	0.213	9.44715e-08	FC-c
FAM228B	4.22166e-12	0.60802	0.372	0.283	9.66803e-08	FC-c
TMEM106B	4.28989e-12	0.44925	0.537	0.457	9.82427e-08	FC-c
BCL7B	4.40857e-12	0.617003	0.442	0.365	1.00961e-07	FC-c
SLK	4.41257e-12	0.542848	0.417	0.325	1.01052e-07	FC-c
PLEKHM2	4.47976e-12	0.690364	0.313	0.226	1.02591e-07	FC-c
HEBP1	4.5445e-12	0.433875	0.563	0.489	1.04074e-07	FC-c
TBL2	4.86684e-12	0.694787	0.309	0.219	1.11456e-07	FC-c
UBE4A	4.92445e-12	0.712662	0.264	0.181	1.12775e-07	FC-c
ZNF33A	5.2061e-12	0.544012	0.297	0.208	1.19225e-07	FC-c
ATAD1	5.22532e-12	0.640916	0.332	0.245	1.19665e-07	FC-c
C11orf68	5.38301e-12	0.64723	0.326	0.238	1.23276e-07	FC-c
ZNF800	5.42693e-12	0.565655	0.366	0.275	1.24282e-07	FC-c
UBA3	5.63684e-12	0.685833	0.282	0.195	1.29089e-07	FC-c
EXOSC8	5.66412e-12	0.49412	0.445	0.357	1.29714e-07	FC-c
CYP1B1	5.78289e-12	0.769635	0.36	0.269	1.32434e-07	FC-c
CDK5RAP3	5.99211e-12	0.590609	0.409	0.318	1.37225e-07	FC-c
SUPT4H1	6.06194e-12	0.440077	0.551	0.486	1.38824e-07	FC-c
CTDSP1	6.10241e-12	0.539634	0.44	0.355	1.39751e-07	FC-c
PTGS1	6.20913e-12	0.828658	0.265	0.182	1.42195e-07	FC-c
PPP1R18	6.83504e-12	0.532141	0.366	0.276	1.56529e-07	FC-c
FAM174A	7.97625e-12	0.53049	0.439	0.35	1.82664e-07	FC-c
THAP11	8.0034e-12	0.614212	0.29	0.204	1.83286e-07	FC-c
SERP1	8.64184e-12	0.282449	0.911	0.881	1.97907e-07	FC-c
DCAF5	9.24639e-12	0.587164	0.367	0.278	2.11752e-07	FC-c
DCP1A	9.48439e-12	0.492829	0.402	0.306	2.17202e-07	FC-c
UBE2D2	9.66259e-12	0.28017	0.757	0.707	2.21283e-07	FC-c
KCMF1	9.70957e-12	0.511094	0.488	0.407	2.22359e-07	FC-c
PYURF	9.75952e-12	0.315615	0.724	0.651	2.23503e-07	FC-c
METTL23	1.02575e-11	0.433694	0.469	0.376	2.34907e-07	FC-c
PLPBP	1.02875e-11	0.651012	0.365	0.28	2.35595e-07	FC-c
SRSF8	1.06314e-11	0.510712	0.537	0.465	2.43469e-07	FC-c
PSME1	1.06832e-11	0.259542	0.706	0.646	2.44655e-07	FC-c
ACTR6	1.10186e-11	0.625978	0.313	0.227	2.52336e-07	FC-c
HDAC2	1.15555e-11	0.59374	0.369	0.282	2.64631e-07	FC-c
GARS	1.17144e-11	0.494542	0.534	0.459	2.6827e-07	FC-c
PSMB4	1.17258e-11	0.292793	0.729	0.673	2.68532e-07	FC-c
PTCD3	1.18328e-11	0.689648	0.25	0.169	2.70982e-07	FC-c
SAMD8	1.19935e-11	0.69378	0.259	0.174	2.74662e-07	FC-c
THAP5	1.24259e-11	0.531798	0.433	0.344	2.84566e-07	FC-c
NELFB	1.31683e-11	0.661548	0.297	0.213	3.01568e-07	FC-c
SESN2	1.33379e-11	0.780168	0.27	0.186	3.0545e-07	FC-c
IRS2	1.35914e-11	0.598496	0.428	0.345	3.11257e-07	FC-c
POLR2E	1.41122e-11	0.330777	0.577	0.502	3.23183e-07	FC-c
MAOB	1.46415e-11	0.89961	0.351	0.27	3.35304e-07	FC-c
CDC42SE1	1.57287e-11	0.553494	0.361	0.276	3.60203e-07	FC-c
TMEM129	1.70259e-11	0.620627	0.275	0.19	3.89911e-07	FC-c
MRPS18B	1.73495e-11	0.47401	0.493	0.405	3.97321e-07	FC-c
ZBTB20	1.78795e-11	0.265989	0.85	0.798	4.09458e-07	FC-c
RARS	1.80829e-11	0.563324	0.389	0.304	4.14116e-07	FC-c
PLK3	1.86237e-11	0.717026	0.27	0.188	4.26502e-07	FC-c
SMAD2	1.89298e-11	0.433261	0.424	0.33	4.33512e-07	FC-c
PTPN2	1.92213e-11	0.582342	0.347	0.258	4.40186e-07	FC-c
EPN1	1.9256e-11	0.578369	0.354	0.27	4.40981e-07	FC-c
RBMS3	2.12622e-11	0.606734	0.372	0.29	4.86925e-07	FC-c
ELF2	2.12687e-11	0.435612	0.49	0.407	4.87075e-07	FC-c
CACUL1	2.32415e-11	0.734837	0.29	0.206	5.32253e-07	FC-c
CD44	2.32746e-11	0.4548	0.635	0.598	5.33013e-07	FC-c
BCL10	2.40383e-11	0.502859	0.395	0.303	5.50501e-07	FC-c
SLC1A5	2.41757e-11	0.57308	0.445	0.365	5.53648e-07	FC-c
B4GALT1	2.42651e-11	0.550562	0.345	0.256	5.55695e-07	FC-c
ZDHHC4	2.44197e-11	0.579361	0.439	0.36	5.59235e-07	FC-c
NDNF	2.44786e-11	0.357327	0.539	0.431	5.60584e-07	FC-c
FAM45A	2.46318e-11	0.666639	0.306	0.222	5.64092e-07	FC-c
LZTS2	2.49318e-11	0.602331	0.338	0.252	5.70963e-07	FC-c
KPNA3	2.52132e-11	0.619361	0.331	0.244	5.77407e-07	FC-c
SIAH1	2.53847e-11	0.560716	0.28	0.195	5.81335e-07	FC-c
MRPL44	2.55577e-11	0.657052	0.285	0.201	5.85298e-07	FC-c
CP	2.56006e-11	0.40651	0.262	0.181	5.86279e-07	FC-c
TRIM8	2.77279e-11	0.557155	0.397	0.316	6.34998e-07	FC-c
PPM1A	2.81156e-11	0.667352	0.294	0.208	6.43875e-07	FC-c
AC058791.1	2.85336e-11	0.740267	0.335	0.249	6.53447e-07	FC-c
PTPRM	2.96107e-11	0.685931	0.286	0.205	6.78114e-07	FC-c
MANBAL	3.01602e-11	0.452151	0.457	0.373	6.90698e-07	FC-c
SH3GLB2	3.13785e-11	0.574718	0.314	0.227	7.18599e-07	FC-c
DDX42	3.20313e-11	0.486996	0.479	0.394	7.3355e-07	FC-c
ATF1	3.20492e-11	0.559472	0.387	0.298	7.33958e-07	FC-c
BOC	3.23581e-11	0.783667	0.494	0.453	7.41033e-07	FC-c
MFSD10	3.27615e-11	0.525901	0.491	0.422	7.50271e-07	FC-c
GTPBP4	3.31695e-11	0.652944	0.345	0.263	7.59615e-07	FC-c
PTBP1	3.32297e-11	0.513697	0.503	0.431	7.60994e-07	FC-c
NXN	3.60001e-11	0.72175	0.258	0.178	8.24438e-07	FC-c
ATM	3.71688e-11	0.525839	0.382	0.296	8.51204e-07	FC-c
NFATC3	3.749e-11	0.660185	0.289	0.206	8.58557e-07	FC-c
GGPS1	4.0482e-11	0.601717	0.361	0.277	9.27078e-07	FC-c
NF1	4.16752e-11	0.687062	0.317	0.236	9.54404e-07	FC-c
KPNA4	4.30901e-11	0.451117	0.499	0.41	9.86806e-07	FC-c
PURB	4.3872e-11	0.727945	0.267	0.187	1.00471e-06	FC-c
RIOK2	4.39203e-11	0.517743	0.329	0.24	1.00582e-06	FC-c
CHTOP	4.46855e-11	0.566728	0.388	0.306	1.02334e-06	FC-c
YARS	4.5773e-11	0.763313	0.289	0.207	1.04825e-06	FC-c
CPE	4.74809e-11	1.00164	0.558	0.545	1.08736e-06	FC-c
CAMK2D	4.81408e-11	0.604442	0.346	0.258	1.10247e-06	FC-c
PRPS1	4.81683e-11	0.572707	0.384	0.302	1.1031e-06	FC-c
MARCKSL1	4.87968e-11	0.820129	0.261	0.181	1.1175e-06	FC-c
ODR4	4.90533e-11	0.601675	0.37	0.285	1.12337e-06	FC-c
EMD	5.02156e-11	0.433081	0.468	0.379	1.14999e-06	FC-c
SREK1	5.20555e-11	0.445575	0.458	0.374	1.19212e-06	FC-c
TARDBP	5.24879e-11	0.529376	0.333	0.248	1.20203e-06	FC-c
LENG1	5.4817e-11	0.576178	0.287	0.203	1.25536e-06	FC-c
POLK	5.55843e-11	0.602406	0.275	0.192	1.27294e-06	FC-c
ILVBL	5.71788e-11	0.584767	0.348	0.265	1.30945e-06	FC-c
SMIM15	5.84917e-11	0.530575	0.373	0.292	1.33952e-06	FC-c
CWF19L2	5.95347e-11	0.49595	0.259	0.175	1.3634e-06	FC-c
ALG13	6.37979e-11	0.635007	0.323	0.239	1.46103e-06	FC-c
TBCA	6.95967e-11	0.273485	0.807	0.78	1.59383e-06	FC-c
WDR1	7.11772e-11	0.520498	0.44	0.361	1.63003e-06	FC-c
NOA1	7.25413e-11	0.675955	0.252	0.173	1.66127e-06	FC-c
SNRPD2	7.31758e-11	0.276572	0.833	0.805	1.6758e-06	FC-c
SDHA	7.55611e-11	0.520474	0.363	0.274	1.73042e-06	FC-c
EBAG9	7.82459e-11	0.445371	0.531	0.459	1.79191e-06	FC-c
MAT2B	8.3193e-11	0.63518	0.296	0.215	1.9052e-06	FC-c
COPS4	8.3618e-11	0.46702	0.441	0.36	1.91494e-06	FC-c
TBC1D9B	8.56469e-11	0.596847	0.289	0.205	1.9614e-06	FC-c
EIF2S1	8.58241e-11	0.519472	0.443	0.362	1.96546e-06	FC-c
ATPAF1	8.69443e-11	0.740774	0.274	0.197	1.99111e-06	FC-c
GOSR1	8.79187e-11	0.465879	0.487	0.415	2.01343e-06	FC-c
EEF1AKMT2	9.016e-11	0.71084	0.349	0.269	2.06476e-06	FC-c
SNX7	9.0956e-11	0.554098	0.397	0.316	2.08298e-06	FC-c
SDR39U1	9.18875e-11	0.744593	0.266	0.189	2.10432e-06	FC-c
CUL3	9.53465e-11	0.426014	0.47	0.379	2.18353e-06	FC-c
KRT8	9.79628e-11	0.463939	0.47	0.393	2.24345e-06	FC-c
PEA15	1.02444e-10	0.599083	0.355	0.271	2.34608e-06	FC-c
ADAR	1.04013e-10	0.56486	0.35	0.268	2.38199e-06	FC-c
UTP23	1.06354e-10	0.558264	0.294	0.21	2.43562e-06	FC-c
TMEM216	1.07537e-10	0.732574	0.267	0.19	2.46271e-06	FC-c
NAA15	1.0952e-10	0.674121	0.261	0.182	2.50812e-06	FC-c
TCTN3	1.09676e-10	0.627436	0.317	0.237	2.51169e-06	FC-c
IMP4	1.14693e-10	0.523392	0.498	0.439	2.62659e-06	FC-c
RAMMET	1.15822e-10	0.61284	0.336	0.254	2.65244e-06	FC-c
MLLT6	1.19336e-10	0.653233	0.302	0.221	2.73292e-06	FC-c
AAED1	1.19533e-10	0.55387	0.292	0.209	2.73741e-06	FC-c
EPS15	1.20891e-10	0.538077	0.29	0.207	2.76853e-06	FC-c
KAT5	1.3267e-10	0.606289	0.306	0.224	3.03828e-06	FC-c
TGFB1I1	1.38925e-10	0.368454	0.528	0.44	3.18152e-06	FC-c
PTRH2	1.43764e-10	0.604885	0.297	0.217	3.29235e-06	FC-c
LSM14A	1.4398e-10	0.407755	0.528	0.451	3.29729e-06	FC-c
COL4A3BP	1.46283e-10	0.65443	0.288	0.207	3.35002e-06	FC-c
FBXL5	1.49422e-10	0.647952	0.315	0.236	3.42192e-06	FC-c
PPHLN1	1.52267e-10	0.392242	0.477	0.393	3.48706e-06	FC-c
FBXL3	1.52536e-10	0.500765	0.433	0.348	3.49323e-06	FC-c
ABCE1	1.62892e-10	0.444509	0.42	0.331	3.73038e-06	FC-c
MRPL23	1.85251e-10	0.557283	0.419	0.341	4.24243e-06	FC-c
FAM96A	1.89051e-10	0.55003	0.334	0.251	4.32946e-06	FC-c
SFPQ	1.93214e-10	0.335432	0.824	0.791	4.42479e-06	FC-c
TAF12	1.94275e-10	0.494113	0.447	0.373	4.44908e-06	FC-c
BBX	2.01323e-10	0.355339	0.668	0.605	4.6105e-06	FC-c
RECK	2.02735e-10	0.698282	0.285	0.207	4.64283e-06	FC-c
NABP2	2.19756e-10	0.637393	0.338	0.262	5.03263e-06	FC-c
MLX	2.22101e-10	0.61599	0.261	0.184	5.08633e-06	FC-c
EPAS1	2.2823e-10	0.499543	0.481	0.402	5.22669e-06	FC-c
ETFDH	2.29166e-10	0.602673	0.291	0.21	5.24812e-06	FC-c
CCNL2	2.39717e-10	0.539735	0.332	0.249	5.48975e-06	FC-c
RNF24	2.40588e-10	0.524229	0.472	0.403	5.50971e-06	FC-c
ORMDL3	2.43885e-10	0.601869	0.449	0.384	5.58522e-06	FC-c
DNAJC25	2.45084e-10	0.704781	0.305	0.227	5.61268e-06	FC-c
ETFRF1	2.68715e-10	0.537826	0.477	0.412	6.15385e-06	FC-c
EIF2B5	2.70664e-10	0.687715	0.251	0.175	6.19847e-06	FC-c
VPS25	2.80695e-10	0.484876	0.43	0.351	6.4282e-06	FC-c
ESF1	2.8822e-10	0.526152	0.374	0.289	6.60052e-06	FC-c
PPP3CB	2.9259e-10	0.45352	0.372	0.288	6.7006e-06	FC-c
ZNF503	3.18908e-10	0.473126	0.619	0.56	7.30332e-06	FC-c
BCKDHB	3.33627e-10	0.735224	0.321	0.25	7.64038e-06	FC-c
TSN	3.40912e-10	0.647716	0.388	0.317	7.80722e-06	FC-c
UBE2G2	3.50279e-10	0.604294	0.372	0.296	8.02173e-06	FC-c
PXMP2	3.52681e-10	0.828305	0.25	0.179	8.07674e-06	FC-c
TFRC	3.52704e-10	0.629256	0.341	0.26	8.07727e-06	FC-c
SLC25A28	3.61055e-10	0.65597	0.316	0.237	8.26853e-06	FC-c
ZFPL1	3.69278e-10	0.530308	0.425	0.348	8.45684e-06	FC-c
UTP18	3.69687e-10	0.638764	0.321	0.242	8.46621e-06	FC-c
CWC25	3.7372e-10	0.612692	0.27	0.192	8.55856e-06	FC-c
MOSMO	3.96914e-10	0.550733	0.351	0.271	9.08973e-06	FC-c
BCCIP	3.99381e-10	0.582166	0.326	0.247	9.14622e-06	FC-c
FADS1	4.14947e-10	0.652885	0.253	0.178	9.5027e-06	FC-c
AIP	4.36084e-10	0.270229	0.672	0.611	9.98677e-06	FC-c
ZNF654	4.47745e-10	0.61755	0.271	0.191	1.02538e-05	FC-c
PPCS	4.5861e-10	0.362995	0.605	0.553	1.05026e-05	FC-c
ZNF639	4.70301e-10	0.609077	0.3	0.219	1.07704e-05	FC-c
CTSB	4.84707e-10	0.259961	0.793	0.761	1.11003e-05	FC-c
WDR61	4.97808e-10	0.350599	0.604	0.538	1.14003e-05	FC-c
OTUD5	5.06502e-10	0.763685	0.263	0.19	1.15994e-05	FC-c
SMG1	5.60676e-10	0.339327	0.36	0.272	1.284e-05	FC-c
NDUFA5	5.62064e-10	0.298052	0.744	0.694	1.28718e-05	FC-c
SAFB	5.64996e-10	0.599494	0.297	0.219	1.2939e-05	FC-c
OAT	5.65838e-10	0.301975	0.733	0.691	1.29583e-05	FC-c
TMEM115	5.91123e-10	0.601973	0.284	0.207	1.35373e-05	FC-c
DNAJC1	5.9687e-10	0.283372	0.748	0.721	1.36689e-05	FC-c
SIX1	6.67938e-10	0.436216	0.39	0.303	1.52964e-05	FC-c
MAP3K20	6.81108e-10	0.516953	0.375	0.296	1.55981e-05	FC-c
PDCD10	6.86523e-10	0.435772	0.499	0.427	1.57221e-05	FC-c
MBD2	7.1609e-10	0.403485	0.59	0.528	1.63992e-05	FC-c
CYTH2	7.44625e-10	0.686026	0.264	0.189	1.70527e-05	FC-c
SNX4	7.93579e-10	0.616326	0.266	0.19	1.81737e-05	FC-c
ATL1	7.96532e-10	0.69522	0.259	0.184	1.82414e-05	FC-c
FAM32A	7.99585e-10	0.434175	0.437	0.361	1.83113e-05	FC-c
AES	8.05369e-10	0.41137	0.59	0.529	1.84438e-05	FC-c
HAPLN1	8.12788e-10	0.535688	0.894	0.873	1.86136e-05	FC-c
RNF5	8.19598e-10	0.480202	0.471	0.392	1.87696e-05	FC-c
ATP2B1	8.22849e-10	0.619696	0.488	0.417	1.88441e-05	FC-c
FBL	8.47094e-10	0.398408	0.594	0.542	1.93993e-05	FC-c
PPM1K	8.80827e-10	0.689994	0.348	0.275	2.01718e-05	FC-c
MESD	8.86117e-10	0.315632	0.664	0.616	2.0293e-05	FC-c
U2SURP	9.36883e-10	0.315085	0.618	0.546	2.14556e-05	FC-c
ATG4B	9.92371e-10	0.630874	0.261	0.188	2.27263e-05	FC-c
SELENOF	1.00255e-09	0.334103	0.681	0.625	2.29595e-05	FC-c
P4HB	1.01054e-09	0.444087	0.95	0.924	2.31424e-05	FC-c
RPS6KB1	1.10039e-09	0.530387	0.27	0.193	2.51999e-05	FC-c
CREBRF	1.14073e-09	0.39876	0.542	0.472	2.61239e-05	FC-c
MBIP	1.29201e-09	0.512423	0.367	0.287	2.95884e-05	FC-c
BCL3	1.31385e-09	0.42174	0.347	0.258	3.00884e-05	FC-c
SLC11A2	1.41459e-09	0.553189	0.264	0.188	3.23954e-05	FC-c
GAPVD1	1.46094e-09	0.659098	0.289	0.214	3.3457e-05	FC-c
ARID1B	1.46271e-09	0.467945	0.547	0.486	3.34974e-05	FC-c
MAN1B1	1.55634e-09	0.446713	0.381	0.302	3.56417e-05	FC-c
LYRM2	1.58317e-09	0.607886	0.291	0.22	3.62562e-05	FC-c
CDK4	1.66367e-09	0.384465	0.48	0.404	3.80997e-05	FC-c
SCPEP1	1.68291e-09	0.578809	0.547	0.512	3.85404e-05	FC-c
PIGC	1.68913e-09	0.460283	0.404	0.324	3.86828e-05	FC-c
PRKAG1	1.71632e-09	0.606216	0.331	0.257	3.93054e-05	FC-c
UBQLN1	1.74269e-09	0.553888	0.382	0.311	3.99093e-05	FC-c
ELOC	1.79104e-09	0.29131	0.754	0.723	4.10165e-05	FC-c
PFKL	1.80973e-09	0.447679	0.506	0.437	4.14446e-05	FC-c
AR	1.84405e-09	0.705407	0.252	0.179	4.22305e-05	FC-c
IDH1	2.02972e-09	0.6034	0.287	0.212	4.64827e-05	FC-c
GLMP	2.09789e-09	0.707141	0.27	0.197	4.80437e-05	FC-c
FNBP4	2.13819e-09	0.388224	0.425	0.339	4.89668e-05	FC-c
TSEN34	2.14947e-09	0.507943	0.445	0.378	4.92249e-05	FC-c
THOC2	2.3453e-09	0.442826	0.442	0.363	5.37096e-05	FC-c
GPRC5A	2.51596e-09	0.491635	0.642	0.587	5.76181e-05	FC-c
RNF126	2.85665e-09	0.49585	0.403	0.326	6.54201e-05	FC-c
ASH1L	2.95203e-09	0.369321	0.562	0.486	6.76044e-05	FC-c
WAPL	3.06271e-09	0.592192	0.322	0.245	7.01391e-05	FC-c
EMC10	3.37757e-09	0.45006	0.417	0.34	7.73498e-05	FC-c
WIPF2	3.57106e-09	0.605742	0.271	0.199	8.17809e-05	FC-c
LMF2	3.57406e-09	0.434119	0.368	0.293	8.18496e-05	FC-c
SCYL1	3.5866e-09	0.51289	0.353	0.277	8.21368e-05	FC-c
DYNLL2	3.62056e-09	0.473978	0.398	0.321	8.29144e-05	FC-c
TRAP1	3.7549e-09	0.585721	0.263	0.193	8.59909e-05	FC-c
CYB5R1	3.86493e-09	0.350022	0.536	0.46	8.85108e-05	FC-c
MMGT1	4.00888e-09	0.553168	0.319	0.245	9.18073e-05	FC-c
SLC16A4	4.02544e-09	0.541122	0.295	0.22	9.21866e-05	FC-c
DEDD2	4.038e-09	0.539876	0.276	0.2	9.24742e-05	FC-c
PKN3	4.08693e-09	0.748103	0.282	0.213	9.35949e-05	FC-c
KDM1A	4.16712e-09	0.57522	0.264	0.19	9.54313e-05	FC-c
TM2D3	4.22031e-09	0.442117	0.476	0.401	9.66493e-05	FC-c
KIAA2013	4.22464e-09	0.6076	0.353	0.287	9.67484e-05	FC-c
TMEM263	4.32624e-09	0.305464	0.642	0.593	9.90753e-05	FC-c
MAGOH	4.33624e-09	0.256322	0.627	0.563	9.93043e-05	FC-c
AHCY	4.48831e-09	0.55592	0.36	0.285	0.000102787	FC-c
IFNAR1	4.66497e-09	0.463318	0.383	0.302	0.000106832	FC-c
AKAP17A	4.68261e-09	0.506333	0.306	0.232	0.000107236	FC-c
BECN1	4.92755e-09	0.494566	0.367	0.295	0.000112846	FC-c
NCKAP1	5.13749e-09	0.338675	0.597	0.547	0.000117654	FC-c
RAB11FIP5	5.16424e-09	0.531035	0.375	0.306	0.000118266	FC-c
CELF1	5.16909e-09	0.596056	0.281	0.21	0.000118377	FC-c
MOB4	5.21995e-09	0.454786	0.429	0.353	0.000119542	FC-c
ELAVL1	5.33096e-09	0.474925	0.39	0.319	0.000122084	FC-c
AGO3	5.3929e-09	0.56678	0.391	0.32	0.000123503	FC-c
CHKA	5.62534e-09	0.563065	0.285	0.212	0.000128826	FC-c
TADA3	6.0887e-09	0.343022	0.521	0.453	0.000139437	FC-c
MLLT1	7.34009e-09	0.587773	0.331	0.257	0.000168095	FC-c
TNS1	7.34939e-09	0.663189	0.385	0.324	0.000168308	FC-c
SIPA1	7.45729e-09	0.5347	0.306	0.234	0.000170779	FC-c
ZBTB44	7.50736e-09	0.627796	0.265	0.196	0.000171926	FC-c
SF3B4	7.95583e-09	0.558043	0.347	0.276	0.000182197	FC-c
SCP2	8.1614e-09	0.313676	0.597	0.545	0.000186904	FC-c
MTERF4	8.32207e-09	0.679124	0.258	0.19	0.000190584	FC-c
HEXB	8.46641e-09	0.389314	0.612	0.57	0.000193889	FC-c
FUCA2	8.6076e-09	0.467073	0.521	0.464	0.000197123	FC-c
VSIR	8.62289e-09	0.40425	0.677	0.633	0.000197473	FC-c
GPAA1	8.70087e-09	0.379661	0.575	0.527	0.000199259	FC-c
SNRPB2	9.80995e-09	0.329646	0.645	0.59	0.000224658	FC-c
YTHDF2	9.85539e-09	0.452005	0.478	0.416	0.000225698	FC-c
LRRC41	9.9918e-09	0.541362	0.338	0.266	0.000228822	FC-c
PPP2R5A	1.02214e-08	0.568444	0.33	0.257	0.00023408	FC-c
PFKFB3	1.05865e-08	0.607981	0.44	0.38	0.000242442	FC-c
STX5	1.1532e-08	0.373214	0.381	0.304	0.000264095	FC-c
MAP2K6	1.26499e-08	0.644968	0.412	0.347	0.000289695	FC-c
SPOP	1.4016e-08	0.400104	0.387	0.31	0.00032098	FC-c
CRY2	1.44618e-08	0.538509	0.264	0.195	0.00033119	FC-c
CBX4	1.47273e-08	0.560435	0.401	0.336	0.00033727	FC-c
RPL17	1.48778e-08	0.361767	0.581	0.527	0.000340717	FC-c
LYRM1	1.5464e-08	0.532878	0.347	0.276	0.000354142	FC-c
SCD	1.55243e-08	0.637081	0.276	0.205	0.000355522	FC-c
THEM4	1.55454e-08	0.595198	0.262	0.192	0.000356005	FC-c
ZFP36L2	1.55755e-08	0.377219	0.763	0.724	0.000356693	FC-c
PHF21A	1.58066e-08	0.593192	0.271	0.199	0.000361987	FC-c
TMEM60	1.61111e-08	0.492621	0.366	0.296	0.000368961	FC-c
ISCA1	1.62939e-08	0.353994	0.553	0.489	0.000373147	FC-c
TTC17	1.63453e-08	0.533238	0.279	0.209	0.000374324	FC-c
ARMC10	1.7164e-08	0.456252	0.436	0.373	0.000393073	FC-c
DNAJC2	1.71742e-08	0.472661	0.36	0.288	0.000393307	FC-c
LARP1	1.71759e-08	0.507739	0.389	0.319	0.000393345	FC-c
MPST	1.77308e-08	0.483514	0.479	0.428	0.000406053	FC-c
METTL15	1.78917e-08	0.508413	0.315	0.239	0.000409737	FC-c
MRPS35	1.88544e-08	0.536596	0.296	0.226	0.000431784	FC-c
SS18	1.93588e-08	0.537342	0.305	0.235	0.000443335	FC-c
MED29	1.98199e-08	0.450695	0.394	0.321	0.000453897	FC-c
GLT8D1	2.04582e-08	0.381761	0.481	0.412	0.000468513	FC-c
ARFRP1	2.048e-08	0.43009	0.388	0.31	0.000469012	FC-c
SHISA5	2.0618e-08	0.352373	0.471	0.397	0.000472172	FC-c
CDKN2AIP	2.07069e-08	0.523037	0.419	0.349	0.00047421	FC-c
PPIE	2.10701e-08	0.382342	0.472	0.402	0.000482527	FC-c
RPF1	2.11135e-08	0.45661	0.321	0.247	0.00048352	FC-c
DNAJC7	2.16044e-08	0.378808	0.507	0.442	0.000494763	FC-c
TRIM33	2.1605e-08	0.521536	0.259	0.189	0.000494776	FC-c
HMGCL	2.2118e-08	0.43691	0.358	0.286	0.000506525	FC-c
VEZT	2.24513e-08	0.475596	0.309	0.236	0.000514156	FC-c
IL13RA1	2.86584e-08	0.387355	0.537	0.482	0.000656307	FC-c
ARL14EP	2.91894e-08	0.556417	0.289	0.219	0.000668467	FC-c
CENPC	3.01064e-08	0.477159	0.374	0.303	0.000689467	FC-c
CFL2	3.01841e-08	0.431801	0.41	0.342	0.000691245	FC-c
UTP6	3.08037e-08	0.620663	0.27	0.202	0.000705435	FC-c
STEAP3	3.14022e-08	0.550744	0.413	0.353	0.000719142	FC-c
ITGB5	3.2045e-08	0.312259	0.734	0.696	0.000733863	FC-c
CABCOCO1	3.23606e-08	0.633118	0.276	0.209	0.000741091	FC-c
NUMA1	3.23935e-08	0.364918	0.454	0.384	0.000741844	FC-c
UBE2Z	3.28585e-08	0.410206	0.423	0.348	0.000752493	FC-c
OXR1	3.35402e-08	0.453804	0.438	0.378	0.000768103	FC-c
CDKN1B	3.46229e-08	0.371571	0.4	0.322	0.000792899	FC-c
UAP1	3.75725e-08	0.301122	0.794	0.779	0.000860448	FC-c
VPS72	3.78306e-08	0.557969	0.291	0.222	0.00086636	FC-c
ECI2	3.79358e-08	0.459177	0.439	0.375	0.000868767	FC-c
IPO5	3.79377e-08	0.419505	0.437	0.376	0.00086881	FC-c
ANXA11	3.80989e-08	0.299757	0.573	0.515	0.000872502	FC-c
TOPORS	3.88687e-08	0.337585	0.445	0.364	0.000890133	FC-c
TRAPPC6B	3.94157e-08	0.523252	0.269	0.201	0.000902659	FC-c
CNPY3	3.95422e-08	0.457216	0.323	0.252	0.000905555	FC-c
DCAF10	4.06928e-08	0.526965	0.277	0.21	0.000931905	FC-c
SURF4	4.4624e-08	0.301332	0.7	0.656	0.00102194	FC-c
ZFAND3	4.48394e-08	0.466123	0.354	0.283	0.00102687	FC-c
SEC24D	4.53532e-08	0.432281	0.5	0.452	0.00103863	FC-c
ENSA	4.66777e-08	0.287846	0.536	0.471	0.00106897	FC-c
GSN	4.67012e-08	0.516172	0.909	0.902	0.0010695	FC-c
XPA	4.69049e-08	0.393167	0.377	0.303	0.00107417	FC-c
MICU2	4.85135e-08	0.545213	0.302	0.232	0.00111101	FC-c
PANK2	4.88466e-08	0.471006	0.33	0.259	0.00111864	FC-c
CMAS	5.00912e-08	0.439345	0.383	0.317	0.00114714	FC-c
YWHAH	5.10185e-08	0.446789	0.615	0.57	0.00116837	FC-c
RGL2	5.20662e-08	0.62927	0.256	0.192	0.00119237	FC-c
UACA	5.58794e-08	0.320526	0.427	0.356	0.00127969	FC-c
TRAPPC2L	5.99093e-08	0.316704	0.622	0.577	0.00137198	FC-c
BAG5	6.16352e-08	0.51028	0.359	0.294	0.00141151	FC-c
REV3L	6.3724e-08	0.502039	0.444	0.381	0.00145934	FC-c
WAC	6.46938e-08	0.27762	0.63	0.573	0.00148155	FC-c
SECISBP2L	6.70138e-08	0.460199	0.423	0.362	0.00153468	FC-c
ABRAXAS1	6.77003e-08	0.612808	0.301	0.235	0.0015504	FC-c
OLA1	6.8216e-08	0.382983	0.462	0.395	0.00156222	FC-c
ELOVL1	7.17213e-08	0.461931	0.369	0.301	0.00164249	FC-c
LPP	7.1933e-08	0.379561	0.446	0.385	0.00164734	FC-c
PTP4A1	7.2762e-08	0.379973	0.528	0.47	0.00166632	FC-c
ALKBH2	7.30115e-08	0.641332	0.252	0.187	0.00167204	FC-c
BCKDK	7.70365e-08	0.619127	0.309	0.245	0.00176421	FC-c
BNIP2	7.74036e-08	0.309963	0.512	0.442	0.00177262	FC-c
SLC35C2	8.38401e-08	0.537259	0.3	0.233	0.00192002	FC-c
HMGXB4	8.56874e-08	0.428238	0.311	0.243	0.00196233	FC-c
PRKD3	8.61802e-08	0.387734	0.31	0.238	0.00197361	FC-c
FBXL15	9.17972e-08	0.343625	0.475	0.409	0.00210225	FC-c
TRA2A	9.82236e-08	0.44564	0.39	0.321	0.00224942	FC-c
TOMM22	9.95732e-08	0.389272	0.491	0.432	0.00228032	FC-c
MKLN1	1.04365e-07	0.358955	0.452	0.384	0.00239005	FC-c
PLEKHH2	1.05636e-07	0.424431	0.327	0.258	0.00241916	FC-c
ISY1	1.10464e-07	0.559675	0.273	0.208	0.00252974	FC-c
MAPK3	1.11462e-07	0.469948	0.391	0.325	0.00255259	FC-c
UQCRFS1	1.14334e-07	0.287832	0.634	0.595	0.00261836	FC-c
IDH3A	1.16448e-07	0.509285	0.285	0.218	0.00266677	FC-c
FUBP3	1.24044e-07	0.636226	0.266	0.203	0.00284073	FC-c
RNF167	1.29347e-07	0.53177	0.359	0.299	0.00296218	FC-c
YY1AP1	1.30838e-07	0.512579	0.273	0.207	0.00299631	FC-c
GAR1	1.31165e-07	0.578368	0.288	0.225	0.00300382	FC-c
TCEAL1	1.31503e-07	0.621062	0.279	0.216	0.00301154	FC-c
HRH1	1.34448e-07	0.374536	0.394	0.323	0.00307899	FC-c
SCARB2	1.36621e-07	0.277857	0.632	0.584	0.00312876	FC-c
SERTAD3	1.39924e-07	0.481574	0.403	0.343	0.00320439	FC-c
MPDZ	1.43357e-07	0.447726	0.276	0.208	0.00328302	FC-c
HDGF	1.44469e-07	0.359568	0.574	0.535	0.00330849	FC-c
EBLN3P	1.47775e-07	0.463263	0.459	0.41	0.0033842	FC-c
SNRPE	1.48551e-07	0.251897	0.691	0.641	0.00340197	FC-c
CACYBP	1.54964e-07	0.293236	0.618	0.576	0.00354884	FC-c
PPP1R10	1.59178e-07	0.265828	0.624	0.56	0.00364533	FC-c
DTWD1	1.61839e-07	0.373287	0.373	0.306	0.00370627	FC-c
UBE2J1	1.65195e-07	0.443594	0.447	0.383	0.00378314	FC-c
C12orf29	1.7682e-07	0.431774	0.331	0.261	0.00404936	FC-c
USP10	1.80404e-07	0.581548	0.293	0.229	0.00413143	FC-c
VBP1	1.84014e-07	0.480953	0.383	0.319	0.0042141	FC-c
IAH1	1.85152e-07	0.315362	0.604	0.546	0.00424017	FC-c
ZMAT2	1.87775e-07	0.336205	0.501	0.445	0.00430023	FC-c
ANAPC10	1.89959e-07	0.523388	0.305	0.24	0.00435024	FC-c
TPM3	2.0099e-07	0.264584	0.733	0.702	0.00460287	FC-c
ACTR10	2.03399e-07	0.300454	0.588	0.537	0.00465804	FC-c
AFG3L2	2.08494e-07	0.508924	0.287	0.222	0.00477472	FC-c
SF3A3	2.09699e-07	0.490093	0.379	0.316	0.00480231	FC-c
CCT6A	2.40485e-07	0.286449	0.649	0.61	0.00550735	FC-c
DAP	2.417e-07	0.298302	0.7	0.651	0.00553516	FC-c
RAB29	2.62038e-07	0.539728	0.33	0.265	0.00600093	FC-c
ILF3	2.64878e-07	0.376344	0.458	0.397	0.00606598	FC-c
PSMA3-AS1	2.716e-07	0.63728	0.269	0.209	0.0062199	FC-c
GNL3	2.72479e-07	0.379099	0.515	0.458	0.00624003	FC-c
ZMIZ1	2.72569e-07	0.338214	0.453	0.382	0.00624211	FC-c
KANSL1	2.86805e-07	0.339468	0.368	0.298	0.00656812	FC-c
NOLC1	2.88167e-07	0.381689	0.357	0.287	0.00659932	FC-c
RBMS1	2.9008e-07	0.288352	0.622	0.567	0.00664311	FC-c
ZDHHC9	3.28763e-07	0.711942	0.262	0.205	0.007529	FC-c
ABHD12	3.52394e-07	0.421887	0.321	0.255	0.00807016	FC-c
KLHL24	3.69449e-07	0.428891	0.379	0.314	0.00846074	FC-c
WDR74	3.73269e-07	0.48496	0.326	0.26	0.00854824	FC-c
FKBP10	3.86085e-07	0.256522	0.749	0.698	0.00884173	FC-c
NPC2	3.91598e-07	0.320428	0.844	0.806	0.008968	FC-c
MTRF1L	3.9346e-07	0.439221	0.251	0.187	0.00901062	FC-c
TFDP2	3.95658e-07	0.323081	0.51	0.448	0.00906096	FC-c
PCDH9	4.07931e-07	0.744419	0.351	0.294	0.00934203	FC-c
AKR1B1	4.14257e-07	0.363462	0.505	0.457	0.00948691	FC-c
SETD3	4.39015e-07	0.526016	0.305	0.24	0.0100539	FC-c
PHYH	4.4388e-07	0.3765	0.426	0.366	0.0101653	FC-c
RXRA	4.52917e-07	0.477985	0.343	0.278	0.0103723	FC-c
PPME1	4.58231e-07	0.488593	0.304	0.238	0.0104939	FC-c
NXF1	4.99305e-07	0.517079	0.336	0.269	0.0114346	FC-c
CUL1	5.19669e-07	0.361513	0.368	0.297	0.0119009	FC-c
METTL9	5.21757e-07	0.290629	0.485	0.43	0.0119488	FC-c
CYCS	5.38015e-07	0.309839	0.709	0.693	0.0123211	FC-c
WDR45	5.3974e-07	0.366493	0.477	0.42	0.0123606	FC-c
ARPP19	5.6319e-07	0.382613	0.515	0.467	0.0128976	FC-c
NSMCE3	5.63409e-07	0.503253	0.343	0.28	0.0129026	FC-c
NOSIP	5.88514e-07	0.467566	0.538	0.504	0.0134776	FC-c
TM9SF4	6.06006e-07	0.517708	0.261	0.2	0.0138781	FC-c
UBE2N	6.12891e-07	0.329231	0.486	0.43	0.0140358	FC-c
NAA50	6.72603e-07	0.31297	0.447	0.383	0.0154033	FC-c
ETF1	7.06777e-07	0.357452	0.531	0.477	0.0161859	FC-c
LINC02001	7.14575e-07	0.533559	0.268	0.207	0.0163645	FC-c
NUDCD3	7.19277e-07	0.509593	0.291	0.231	0.0164722	FC-c
POLR2G	7.23853e-07	0.270546	0.531	0.48	0.016577	FC-c
PPP1R7	7.86393e-07	0.302129	0.535	0.479	0.0180092	FC-c
BZW2	7.90092e-07	0.578912	0.284	0.224	0.0180939	FC-c
FAM89A	7.91209e-07	0.477353	0.304	0.243	0.0181195	FC-c
TLE3	7.97458e-07	0.515366	0.27	0.207	0.0182626	FC-c
GNB1	8.0274e-07	0.28321	0.601	0.551	0.0183836	FC-c
ATF7IP2	8.18179e-07	0.509535	0.295	0.234	0.0187371	FC-c
AUP1	8.44697e-07	0.251995	0.596	0.56	0.0193444	FC-c
SASH1	8.7786e-07	0.457974	0.42	0.369	0.0201039	FC-c
NGDN	9.50246e-07	0.388964	0.37	0.304	0.0217616	FC-c
RHOC	9.57448e-07	0.406654	0.868	0.838	0.0219265	FC-c
BRWD1	9.87472e-07	0.433975	0.303	0.242	0.0226141	FC-c
CSNK1D	1.01579e-06	0.372856	0.4	0.341	0.0232626	FC-c
ZCCHC24	1.10457e-06	0.547114	0.266	0.209	0.0252957	FC-c
TVP23B	1.15864e-06	0.583629	0.298	0.24	0.026534	FC-c
PSME4	1.17945e-06	0.612173	0.28	0.225	0.0270107	FC-c
RBPJ	1.20594e-06	0.269317	0.543	0.494	0.0276173	FC-c
SNX17	1.27492e-06	0.280904	0.588	0.544	0.0291969	FC-c
UNC50	1.28463e-06	0.308451	0.555	0.502	0.0294193	FC-c
MICA	1.35483e-06	0.395911	0.337	0.277	0.031027	FC-c
SLC5A3	1.37003e-06	0.447323	0.453	0.398	0.0313751	FC-c
PMM1	1.38193e-06	0.382379	0.44	0.387	0.0316476	FC-c
TBC1D23	1.40784e-06	0.351768	0.328	0.265	0.0322409	FC-c
RANGRF	1.41104e-06	0.474089	0.308	0.249	0.0323143	FC-c
DCTD	1.42981e-06	0.409737	0.444	0.388	0.0327441	FC-c
ERI3	1.43117e-06	0.334621	0.44	0.38	0.0327753	FC-c
TMEM39A	1.43924e-06	0.537984	0.307	0.251	0.03296	FC-c
SOWAHC	1.44947e-06	0.462795	0.351	0.289	0.0331942	FC-c
EFNA5	1.45231e-06	0.514451	0.346	0.287	0.0332593	FC-c
DNASE2	1.47101e-06	0.406639	0.38	0.317	0.0336877	FC-c
C6orf89	1.49049e-06	0.358887	0.44	0.386	0.0341338	FC-c
MRFAP1L1	1.50701e-06	0.440826	0.253	0.192	0.0345121	FC-c
PYCR2	1.66892e-06	0.47952	0.319	0.261	0.0382199	FC-c
PRPSAP1	1.75542e-06	0.481033	0.28	0.221	0.040201	FC-c
LAMTOR3	1.79166e-06	0.423255	0.31	0.246	0.0410308	FC-c
LTN1	1.80769e-06	0.381063	0.31	0.249	0.0413979	FC-c
RNF130	1.87616e-06	0.291418	0.615	0.576	0.042966	FC-c
RBM42	1.88583e-06	0.309039	0.42	0.357	0.0431873	FC-c
MINDY2	1.97091e-06	0.353008	0.408	0.346	0.0451358	FC-c
APEX1	2.01279e-06	0.340777	0.499	0.447	0.0460948	FC-c
PPP6R3	2.0284e-06	0.47114	0.25	0.191	0.0464524	FC-c
SSR1	2.06934e-06	0.272218	0.671	0.624	0.04739	FC-c
GDI1	2.1012e-06	0.518706	0.291	0.236	0.0481196	FC-c
ATL3	2.12181e-06	0.258535	0.468	0.41	0.0485915	FC-c
MIGA1	2.13553e-06	0.421817	0.282	0.222	0.0489058	FC-c
NOP56	2.17679e-06	0.291463	0.483	0.422	0.0498507	FC-c
ASB8	2.19573e-06	0.380556	0.258	0.198	0.0502843	FC-c
SSU72	2.29591e-06	0.269804	0.663	0.627	0.0525786	FC-c
ANXA6	2.388e-06	0.429301	0.396	0.341	0.0546876	FC-c
GTF2H5	2.51683e-06	0.307243	0.515	0.471	0.0576379	FC-c
CDC42EP3	2.6561e-06	0.335327	0.455	0.38	0.0608274	FC-c
B4GALT4	2.72669e-06	0.459862	0.346	0.286	0.0624439	FC-c
OSBP	2.85794e-06	0.310247	0.411	0.352	0.0654497	FC-c
SERPINE2	2.91633e-06	0.6415	0.452	0.545	0.0667868	FC-c
MED8	2.95423e-06	0.365662	0.448	0.394	0.0676549	FC-c
MTR	3.03277e-06	0.396702	0.275	0.212	0.0694534	FC-c
UHRF1BP1L	3.06084e-06	0.40072	0.37	0.316	0.0700962	FC-c
RIC8A	3.0663e-06	0.388925	0.324	0.261	0.0702214	FC-c
TPRKB	3.16568e-06	0.371182	0.474	0.43	0.0724973	FC-c
RCOR3	3.19992e-06	0.427769	0.29	0.23	0.0732814	FC-c
ACO2	3.39383e-06	0.5606	0.267	0.217	0.077722	FC-c
CPSF6	3.40535e-06	0.441472	0.285	0.227	0.0779859	FC-c
CHMP1B	3.4474e-06	0.344891	0.477	0.423	0.0789488	FC-c
BEX4	3.60726e-06	0.333461	0.583	0.547	0.0826099	FC-c
THRB	3.63753e-06	0.502008	0.253	0.198	0.0833031	FC-c
SNRNP70	3.73734e-06	0.324821	0.476	0.431	0.0855887	FC-c
POGZ	3.77418e-06	0.510073	0.343	0.293	0.0864325	FC-c
OSBPL10	3.82073e-06	0.477118	0.353	0.299	0.0874986	FC-c
PUF60	4.06617e-06	0.334042	0.501	0.452	0.0931193	FC-c
DICER1	4.14802e-06	0.325129	0.339	0.277	0.0949938	FC-c
TPBG	4.15026e-06	0.307842	0.562	0.521	0.0950452	FC-c
TLE4	4.25874e-06	0.37169	0.464	0.413	0.0975294	FC-c
CDK13	4.34007e-06	0.364233	0.388	0.328	0.099392	FC-c
EGFR	4.38703e-06	0.370628	0.27	0.211	0.100467	FC-c
SLC20A1	4.53692e-06	0.50352	0.535	0.494	0.1039	FC-c
CUL5	4.54163e-06	0.441171	0.346	0.287	0.104008	FC-c
MRPL37	4.69944e-06	0.459642	0.331	0.276	0.107622	FC-c
RAD1	4.79219e-06	0.4968	0.274	0.22	0.109746	FC-c
[truncated: 3,805 more rows]

## Sheet: FC GO
FC-0
ID	Description	GeneRatio	p.adjust	Count
GO:0030199	collagen fibril organization	6/43	6.77774e-06	6
GO:0071294	cellular response to zinc ion	4/43	5.50023e-05	4
GO:0051216	cartilage development	7/43	0.000120407	7
GO:0061448	connective tissue development	7/43	0.000687597	7
GO:0010043	response to zinc ion	4/43	0.000777356	4
FC-1
GO:0002181	cytoplasmic translation	11/42	5.21531e-11	11
GO:0030218	erythrocyte differentiation	4/42	0.0614975	4
GO:0034101	erythrocyte homeostasis	4/42	0.0614975	4
GO:0061418	regulation of transcription from RNA polymerase II promoter in response to hypoxia	2/42	0.0614975	2
GO:0071456	cellular response to hypoxia	4/42	0.0614975	4
FC-2
GO:0071276	cellular response to cadmium ion	4/47	0.00114266	4
GO:0048545	response to steroid hormone	8/47	0.00114266	8
GO:1903312	negative regulation of mRNA metabolic process	5/47	0.00171351	5
GO:2000767	positive regulation of cytoplasmic translation	3/47	0.00203456	3
GO:0046686	response to cadmium ion	4/47	0.00234128	4
FC-3
GO:0042060	wound healing	12/50	2.80763e-06	12
GO:0051098	regulation of binding	9/50	0.000520796	9
GO:0030199	collagen fibril organization	5/50	0.000520796	5
GO:0030198	extracellular matrix organization	8/50	0.000520796	8
GO:0043062	extracellular structure organization	8/50	0.000520796	8
FC-4
GO:0030198	extracellular matrix organization	8/43	0.000160701	8
GO:0043062	extracellular structure organization	8/43	0.000160701	8
GO:0045229	external encapsulating structure organization	8/43	0.000160701	8
GO:0002181	cytoplasmic translation	6/43	0.000357545	6
GO:0001503	ossification	8/43	0.000919034	8
FC-5
GO:0002181	cytoplasmic translation	19/46	6.60289e-25	19
GO:0022613	ribonucleoprotein complex biogenesis	10/46	0.000111484	10
GO:1901798	positive regulation of signal transduction by p53 class mediator	4/46	0.00033279	4
GO:1904667	negative regulation of ubiquitin protein ligase activity	3/46	0.00089484	3
GO:0042254	ribosome biogenesis	7/46	0.00184285	7
FC-6
GO:0030198	extracellular matrix organization	6/47	0.0504736	6
GO:0043062	extracellular structure organization	6/47	0.0504736	6
GO:0045229	external encapsulating structure organization	6/47	0.0504736	6
GO:0010043	response to zinc ion	3/47	0.0668236	3
GO:0042476	odontogenesis	4/47	0.0668236	4
