# Supplementary material for: Single-cell sequencing and machine learning-based prediction of spliceosome-associated factor 2 may represent potential targets for osteoarthritis
Source: Osteoarthr Cartil Open. 2026 Apr 18;8(2):100798. doi: 10.1016/j.ocarto.2026.100798 (PMC13141755; doi:10.1016/j.ocarto.2026.100798)
Supplement: Multimedia component 7 [file mmc7.xlsx]

## Sheet: primer
Bax	F:AGACAGGGGCCTTTTTGCTAC
	R:AATTCGCCGGAGACACTCG
Gapdh	F:AGGTCGGTGTGAACGGATTTG
	R:TGTAGACCATGTAGTTGAGGTCA
Sox-9	F:GAGCCGGATCTGAAGAGGGA
	R:GCTTGACGTGTGGCTTGTTC
Mmp13	F:CTATCCCTTGATGCCATTACCAG
	R:ATCCACATGGTTGGGAAGTTC
Syf2	F:GGTTTTCAGATTATGCTGCTGC
	R:TCTCTCTGTCGCTCATAGCTTT

## Sheet: body weigth
group	mouse id	weigth	week		group	mouse id	weigth	week		group	mouse id	weigth	week		group	mouse id	weigth	week		group	mouse id	weigth	week		group	mouse id	weigth	week		group	mouse id	weigth	week		group	mouse id	weigth	week		group	mouse id	weigth	week
sham 4w	s1	23.5	0		sham 4w	s1	23.7	1		sham 4w	s1	23.9	2		sham 4w	s1	24.4	3		sham 4w	s1	24.6	4		sham 4w	s1	25.2	5		sham 4w	s1	25.8	6		sham 4w	s1	26	7		sham 4w	s1	26.8	8
sham 4w	s12	23.9	0		sham 4w	s12	24.1	1		sham 4w	s12	24.3	2		sham 4w	s12	24.5	3		sham 4w	s12	24.9	4		sham 4w	s12	25.6	5		sham 4w	s12	25.9	6		sham 4w	s12	26.7	7		sham 4w	s12	27.5	8
sham 4w	s16	23.8	0		sham 4w	s16	24	1		sham 4w	s16	24.5	2		sham 4w	s16	24.8	3		sham 4w	s16	25.3	4		sham 4w	s16	25.7	5		sham 4w	s16	25.9	6		sham 4w	s16	26.3	7		sham 4w	s16	26.9	8
sham 4w	s24	22.3	0		sham 4w	s24	22.6	1		sham 4w	s24	22.9	2		sham 4w	s24	23.6	3		sham 4w	s24	24.1	4		sham 4w	s24	24.7	5		sham 4w	s24	25.3	6		sham 4w	s24	25.9	7		sham 4w	s24	26.3	8
sham 4w	s32	23.1	0		sham 4w	s32	23.5	1		sham 4w	s32	23.8	2		sham 4w	s32	23.9	3		sham 4w	s32	24.2	4		sham 4w	s32	24.9	5		sham 4w	s32	25.2	6		sham 4w	s32	25.9	7		sham 4w	s32	26.2	8
sham 4w	s8	21.6	0		sham 4w	s8	21.9	1		sham 4w	s8	22.4	2		sham 4w	s8	22.7	3		sham 4w	s8	23.3	4		sham 4w	s8	24	5		sham 4w	s8	24.5	6		sham 4w	s8	25.2	7		sham 4w	s8	26.2	8
sham 8w	s4	23.7	0		sham 8w	s4	23.9	1		sham 8w	s4	24.5	2		sham 8w	s4	24.7	3		sham 8w	s4	25.1	4		sham 8w	s4	25.5	5		sham 8w	s4	25.9	6		sham 8w	s4	26.5	7		sham 8w	s4	27.4	8
sham 8w	s20	20.7	0		sham 8w	s20	20.9	1		sham 8w	s20	21.5	2		sham 8w	s20	21.8	3		sham 8w	s20	22.4	4		sham 8w	s20	23.5	5		sham 8w	s20	24.2	6		sham 8w	s20	24.8	7		sham 8w	s20	25.3	8
sham 8w	s28	21.8	0		sham 8w	s28	21.9	1		sham 8w	s28	22.4	2		sham 8w	s28	23.1	3		sham 8w	s28	23.5	4		sham 8w	s28	24.4	5		sham 8w	s28	24.8	6		sham 8w	s28	25.7	7		sham 8w	s28	26.5	8
sham 8w	s36	20.8	0		sham 8w	s36	20.9	1		sham 8w	s36	21.3	2		sham 8w	s36	22.3	3		sham 8w	s36	22.6	4		sham 8w	s36	23.2	5		sham 8w	s36	24.2	6		sham 8w	s36	25.1	7		sham 8w	s36	25.9	8
sham 8w	s40	21.9	0		sham 8w	s40	22.4	1		sham 8w	s40	23.3	2		sham 8w	s40	23.8	3		sham 8w	s40	24.3	4		sham 8w	s40	25	5		sham 8w	s40	25.4	6		sham 8w	s40	25.8	7		sham 8w	s40	26.8	8
sham 8w	s44	21.5	0		sham 8w	s44	21.8	1		sham 8w	s44	22.6	2		sham 8w	s44	23.5	3		sham 8w	s44	24	4		sham 8w	s44	24.7	5		sham 8w	s44	25.5	6		sham 8w	s44	26.2	7		sham 8w	s44	27	8
dmm 4w	m2	23.5	0		dmm 4w	m2	23.6	1		dmm 4w	m2	24	2		dmm 4w	m2	24.6	3		dmm 4w	m2	24.9	4		dmm 4w	m2	25.2	5		dmm 4w	m2	25.8	6		dmm 4w	m2	26.5	7		dmm 4w	m2	27.2	8
dmm 4w	m9	23.2	0		dmm 4w	m9	23	1		dmm 4w	m9	23.7	2		dmm 4w	m9	24	3		dmm 4w	m9	24.5	4		dmm 4w	m9	25.3	5		dmm 4w	m9	25.9	6		dmm 4w	m9	26.2	7		dmm 4w	m9	27	8
dmm 4w	m25	23.6	0		dmm 4w	m25	23.4	1		dmm 4w	m25	24.1	2		dmm 4w	m25	24.4	3		dmm 4w	m25	24.9	4		dmm 4w	m25	25.3	5		dmm 4w	m25	25.5	6		dmm 4w	m25	25.7	7		dmm 4w	m25	26.7	8
dmm 4w	m33	23	0		dmm 4w	m33	23.5	1		dmm 4w	m33	23.9	2		dmm 4w	m33	24.2	3		dmm 4w	m33	24.5	4		dmm 4w	m33	25.3	5		dmm 4w	m33	26.1	6		dmm 4w	m33	26.5	7		dmm 4w	m33	27.3	8
dmm 4w	m37	23.1	0		dmm 4w	m37	22.9	1		dmm 4w	m37	23	2		dmm 4w	m37	23.7	3		dmm 4w	m37	24.1	4		dmm 4w	m37	24.8	5		dmm 4w	m37	25.3	6		dmm 4w	m37	25.7	7		dmm 4w	m37	26.5	8
dmm 4w	m45	22.4	0		dmm 4w	m45	22.5	1		dmm 4w	m45	23.2	2		dmm 4w	m45	23.9	3		dmm 4w	m45	24.5	4		dmm 4w	m45	24.9	5		dmm 4w	m45	25.2	6		dmm 4w	m45	25.5	7		dmm 4w	m45	26.4	8
dmm 4w	m53	22.7	0		dmm 4w	m53	22.9	1		dmm 4w	m53	23.1	2		dmm 4w	m53	23.5	3		dmm 4w	m53	24.1	4		dmm 4w	m53	24.7	5		dmm 4w	m53	25.4	6		dmm 4w	m53	25.8	7		dmm 4w	m53	26.6	8
dmm 4w	m57	22.1	0		dmm 4w	m57	22.5	1		dmm 4w	m57	23.4	2		dmm 4w	m57	23.6	3		dmm 4w	m57	23.9	4		dmm 4w	m57	24.5	5		dmm 4w	m57	25.2	6		dmm 4w	m57	25.9	7		dmm 4w	m57	26.7	8
dmm 4w	m65	22.6	0		dmm 4w	m65	22.5	1		dmm 4w	m65	22.9	2		dmm 4w	m65	23.2	3		dmm 4w	m65	23.9	4		dmm 4w	m65	24.8	5		dmm 4w	m65	25.3	6		dmm 4w	m65	25.7	7		dmm 4w	m65	26.8	8
dmm 4w	m73	22.7	0		dmm 4w	m73	22.5	1		dmm 4w	m73	22.8	2		dmm 4w	m73	23.3	3		dmm 4w	m73	23.8	4		dmm 4w	m73	24.8	5		dmm 4w	m73	25.2	6		dmm 4w	m73	26	7		dmm 4w	m73	27.2	8
dmm 8w	m5	22.9	0		dmm 8w	m5	23.1	1		dmm 8w	m5	23.8	2		dmm 8w	m5	23.9	3		dmm 8w	m5	24.2	4		dmm 8w	m5	24.5	5		dmm 8w	m5	24.9	6		dmm 8w	m5	25.8	7		dmm 8w	m5	26.1	8
dmm 8w	m13	23.4	0		dmm 8w	m13	23.6	1		dmm 8w	m13	23.7	2		dmm 8w	m13	24.2	3		dmm 8w	m13	24.7	4		dmm 8w	m13	24.9	5		dmm 8w	m13	25.8	6		dmm 8w	m13	26.3	7		dmm 8w	m13	26.9	8
dmm 8w	m21	20.9	0		dmm 8w	m21	21.5	1		dmm 8w	m21	22.1	2		dmm 8w	m21	22.8	3		dmm 8w	m21	23.8	4		dmm 8w	m21	24.3	5		dmm 8w	m21	24.9	6		dmm 8w	m21	25.7	7		dmm 8w	m21	26.5	8
dmm 8w	m29	20.6	0		dmm 8w	m29	20.8	1		dmm 8w	m29	21.2	2		dmm 8w	m29	21.9	3		dmm 8w	m29	22.7	4		dmm 8w	m29	23.7	5		dmm 8w	m29	24.5	6		dmm 8w	m29	25.4	7		dmm 8w	m29	25.9	8
dmm 8w	m41	21.5	0		dmm 8w	m41	21.9	1		dmm 8w	m41	22.6	2		dmm 8w	m41	23.2	3		dmm 8w	m41	24	4		dmm 8w	m41	25	5		dmm 8w	m41	26.1	6		dmm 8w	m41	26.7	7		dmm 8w	m41	27.1	8
dmm 8w	m49	21.7	0		dmm 8w	m49	21.9	1		dmm 8w	m49	22.4	2		dmm 8w	m49	22.9	3		dmm 8w	m49	23.5	4		dmm 8w	m49	24.4	5		dmm 8w	m49	25	6		dmm 8w	m49	25.6	7		dmm 8w	m49	26.5	8
dmm 8w	m61	21.5	0		dmm 8w	m61	21.8	1		dmm 8w	m61	22.5	2		dmm 8w	m61	22.8	3		dmm 8w	m61	23.5	4		dmm 8w	m61	24.3	5		dmm 8w	m61	24.8	6		dmm 8w	m61	25.7	7		dmm 8w	m61	26.5	8
dmm 8w	m69	20.9	0		dmm 8w	m69	21.4	1		dmm 8w	m69	21.8	2		dmm 8w	m69	22.4	3		dmm 8w	m69	22.9	4		dmm 8w	m69	23.5	5		dmm 8w	m69	24.2	6		dmm 8w	m69	25.3	7		dmm 8w	m69	26.2	8
dmm 8w	m77	23	0		dmm 8w	m77	22.9	1		dmm 8w	m77	23.4	2		dmm 8w	m77	23.8	3		dmm 8w	m77	24.5	4		dmm 8w	m77	25.2	5		dmm 8w	m77	25.7	6		dmm 8w	m77	26.5	7		dmm 8w	m77	27.3	8
dmm 8w	m81	21.2	0		dmm 8w	m81	21.4	1		dmm 8w	m81	22.7	2		dmm 8w	m81	23.5	3		dmm 8w	m81	24.2	4		dmm 8w	m81	25	5		dmm 8w	m81	25.5	6		dmm 8w	m81	26.2	7		dmm 8w	m81	27.1	8
