# Supplementary material for: Single-cell sequencing and machine learning-based prediction of spliceosome-associated factor 2 may represent potential targets for osteoarthritis
Source: Osteoarthr Cartil Open. 2026 Apr 18;8(2):100798. doi: 10.1016/j.ocarto.2026.100798 (PMC13141755; doi:10.1016/j.ocarto.2026.100798)
Supplement: Multimedia component 8 [file mmc8.xlsx]

## Sheet: HomC
status	family	pval	qval	gene_short_name	num_cells_expressed	use_for_ordering
OK	negbinomial.size	0	0	COL11A1	5410	TRUE
OK	negbinomial.size	0	0	JUN	4925	TRUE
OK	negbinomial.size	7.28e-288	2.43e-285	TSPAN2	4001	TRUE
OK	negbinomial.size	1.11e-286	2.77e-284	CITED4	1337	TRUE
OK	negbinomial.size	2.66e-223	5.32e-221	GBP2	2131	TRUE
OK	negbinomial.size	1.95e-187	3.26e-185	PDPN	5242	TRUE
OK	negbinomial.size	1.07e-157	1.53e-155	ERRFI1	5593	TRUE
OK	negbinomial.size	1.09e-147	1.37e-145	CTH	1843	TRUE
OK	negbinomial.size	2.73e-146	3.03e-144	LMO4	5554	TRUE
OK	negbinomial.size	1.99e-130	1.99e-128	CNN3	4983	TRUE
OK	negbinomial.size	1.35e-124	1.22e-122	HSPG2	3079	TRUE
OK	negbinomial.size	2.83e-115	2.36e-113	ANGPTL7	419	TRUE
OK	negbinomial.size	6.06e-106	4.67e-104	RPS8	5844	TRUE
OK	negbinomial.size	2.11e-103	1.51e-101	C1orf122	4861	TRUE
OK	negbinomial.size	7.3e-100	4.87e-98	PLA2G2A	5682	TRUE
OK	negbinomial.size	8.84e-91	5.52e-89	SYF2	4231	TRUE
OK	negbinomial.size	4.7e-84	2.76e-82	PLOD1	2874	TRUE
OK	negbinomial.size	1.25e-80	6.94e-79	HSPB7	799	TRUE
OK	negbinomial.size	1.52e-79	7.99e-78	SARS	3845	TRUE
OK	negbinomial.size	3.88e-78	1.94e-76	BCAS2	4821	TRUE
OK	negbinomial.size	1.07e-76	5.12e-75	KHDRBS1	4400	TRUE
OK	negbinomial.size	5.21e-76	2.37e-74	GSTM3	3910	TRUE
OK	negbinomial.size	4.03e-75	1.75e-73	CHI3L2	2389	TRUE
OK	negbinomial.size	9.65e-75	4.02e-73	PLPP3	801	TRUE
OK	negbinomial.size	1.59e-72	6.37e-71	COL9A2	5198	TRUE
OK	negbinomial.size	6.25e-66	2.4e-64	STMN1	1094	TRUE
OK	negbinomial.size	6.86e-66	2.54e-64	PLK3	3109	TRUE
OK	negbinomial.size	1.33e-65	4.75e-64	TGFBR3	3015	TRUE
OK	negbinomial.size	4.65e-64	1.6e-62	PTGER3	1017	TRUE
OK	negbinomial.size	7.09e-64	2.36e-62	GNAI3	3047	TRUE
OK	negbinomial.size	3.26e-61	1.05e-59	UQCRH	5703	TRUE
OK	negbinomial.size	7.52e-61	2.35e-59	PHC2	1642	TRUE
OK	negbinomial.size	1.51e-60	4.58e-59	ZRANB2	4266	TRUE
OK	negbinomial.size	5.26e-60	1.55e-58	CYP4B1	37	TRUE
OK	negbinomial.size	7.64e-60	2.18e-58	PTPN22	1511	TRUE
OK	negbinomial.size	7.96e-60	2.21e-58	NBL1	846	TRUE
OK	negbinomial.size	2.1e-59	5.68e-58	PRPF38A	3218	TRUE
OK	negbinomial.size	2.49e-59	6.55e-58	RLF	2386	TRUE
OK	negbinomial.size	7.12e-55	1.83e-53	TMEM59	5821	TRUE
OK	negbinomial.size	8.24e-52	2.06e-50	SFPQ	5606	TRUE
OK	negbinomial.size	1.04e-50	2.53e-49	ID3	3375	TRUE
OK	negbinomial.size	2.72e-50	6.49e-49	TENT5B	687	TRUE
OK	negbinomial.size	3.76e-47	8.75e-46	ZC3H12A	2895	TRUE
OK	negbinomial.size	1.32e-44	3e-43	RPL11	5850	TRUE
OK	negbinomial.size	2.51e-44	5.57e-43	RRAGC	1240	TRUE
OK	negbinomial.size	2.58e-44	5.6e-43	KCND3	270	TRUE
OK	negbinomial.size	1.27e-43	2.7e-42	SEC22B	3910	TRUE
OK	negbinomial.size	1.37e-42	2.85e-41	DDAH1	2191	TRUE
OK	negbinomial.size	8.12e-42	1.66e-40	TBX15	2402	TRUE
OK	negbinomial.size	2.12e-41	4.23e-40	PARK7	5737	TRUE
OK	negbinomial.size	2.18e-41	4.27e-40	PTP4A2	4828	TRUE
OK	negbinomial.size	4.65e-40	8.95e-39	EIF3I	4732	TRUE
OK	negbinomial.size	4.26e-39	8.03e-38	RABGGTB	2308	TRUE
OK	negbinomial.size	5.88e-39	1.09e-37	TNFRSF18	435	TRUE
OK	negbinomial.size	1.25e-38	2.27e-37	VAV3	908	TRUE
OK	negbinomial.size	1.71e-38	3.05e-37	CSDE1	4732	TRUE
OK	negbinomial.size	1.19e-36	2.08e-35	PRDX1	5819	TRUE
OK	negbinomial.size	5.57e-36	9.6e-35	KIAA2013	1542	TRUE
OK	negbinomial.size	6.45e-36	1.09e-34	TMED5	3013	TRUE
OK	negbinomial.size	1.89e-35	3.14e-34	ARHGEF19	696	TRUE
OK	negbinomial.size	3.47e-35	5.68e-34	DNAJB4	3741	TRUE
OK	negbinomial.size	5.52e-35	8.91e-34	AHCYL1	3538	TRUE
OK	negbinomial.size	8.87e-35	1.41e-33	VAMP3	3346	TRUE
OK	negbinomial.size	1.41e-34	2.2e-33	ROR1	319	TRUE
OK	negbinomial.size	1.53e-34	2.35e-33	DHRS3	3235	TRUE
OK	negbinomial.size	1.92e-34	2.91e-33	BCL10	2753	TRUE
OK	negbinomial.size	4.29e-34	6.4e-33	CTBS	4265	TRUE
OK	negbinomial.size	6.06e-34	8.91e-33	RAP1A	3515	TRUE
OK	negbinomial.size	3.41e-33	4.94e-32	KPNA6	1972	TRUE
OK	negbinomial.size	5.32e-33	7.61e-32	MMP23B	227	TRUE
OK	negbinomial.size	6.25e-33	8.8e-32	ATP5PB	3769	TRUE
OK	negbinomial.size	1.23e-32	1.71e-31	CMPK1	4777	TRUE
OK	negbinomial.size	1.74e-32	2.39e-31	SLC2A1	3202	TRUE
OK	negbinomial.size	2.66e-32	3.59e-31	MARCKSL1	3267	TRUE
OK	negbinomial.size	3.65e-32	4.87e-31	MTHFR	607	TRUE
OK	negbinomial.size	3.82e-32	5.03e-31	NGF	517	TRUE
OK	negbinomial.size	9.7e-32	1.26e-30	CAMK2N1	3114	TRUE
OK	negbinomial.size	6.74e-31	8.64e-30	AL034417.3	237	TRUE
OK	negbinomial.size	6.12e-30	7.75e-29	SNHG12	2847	TRUE
OK	negbinomial.size	6.65e-30	8.32e-29	SH3BGRL3	5786	TRUE
OK	negbinomial.size	1.52e-29	1.88e-28	THRAP3	3445	TRUE
OK	negbinomial.size	2.72e-29	3.32e-28	DNTTIP2	3195	TRUE
OK	negbinomial.size	6.29e-28	7.49e-27	PATJ	1039	TRUE
OK	negbinomial.size	6.28e-28	7.49e-27	SRM	3986	TRUE
OK	negbinomial.size	1.91e-27	2.24e-26	YTHDF2	3219	TRUE
OK	negbinomial.size	2.36e-27	2.74e-26	CLCNKA	242	TRUE
OK	negbinomial.size	4.76e-27	5.47e-26	KLHL21	4194	TRUE
OK	negbinomial.size	5.22e-27	5.93e-26	NUDC	4734	TRUE
OK	negbinomial.size	7.13e-27	8.02e-26	ODF2L	1733	TRUE
OK	negbinomial.size	1.47e-26	1.63e-25	GALE	3082	TRUE
OK	negbinomial.size	1.56e-26	1.71e-25	SLC25A33	3103	TRUE
OK	negbinomial.size	5.77e-26	6.27e-25	NADK	848	TRUE
OK	negbinomial.size	1.46e-25	1.57e-24	EXTL1	1780	TRUE
OK	negbinomial.size	1.04e-24	1.1e-23	FAM43B	1653	TRUE
OK	negbinomial.size	3.15e-24	3.32e-23	PHGDH	3419	TRUE
OK	negbinomial.size	3.39e-24	3.53e-23	VCAM1	131	TRUE
OK	negbinomial.size	4.9e-24	5.05e-23	TMEM200B	343	TRUE
OK	negbinomial.size	1.46e-23	1.49e-22	CDKN2C	1807	TRUE
OK	negbinomial.size	2.27e-23	2.29e-22	SRSF4	2811	TRUE
OK	negbinomial.size	8.7e-23	8.7e-22	SLC16A4	994	TRUE
OK	negbinomial.size	1.6e-22	1.59e-21	HNRNPR	4123	TRUE
OK	negbinomial.size	4.8e-22	4.7e-21	SERBP1	5545	TRUE
OK	negbinomial.size	9.12e-22	8.85e-21	MEAF6	3155	TRUE
OK	negbinomial.size	1.38e-21	1.33e-20	RNF11	2988	TRUE
OK	negbinomial.size	1.55e-21	1.48e-20	YBX1	5765	TRUE
OK	negbinomial.size	1.79e-21	1.69e-20	TMEM222	1705	TRUE
OK	negbinomial.size	2.2e-21	2.06e-20	FOXD2	1076	TRUE
OK	negbinomial.size	2.39e-21	2.21e-20	TARDBP	1934	TRUE
OK	negbinomial.size	4.22e-21	3.87e-20	RPA2	2202	TRUE
OK	negbinomial.size	1.54e-20	1.4e-19	RBBP4	2185	TRUE
OK	negbinomial.size	3.47e-20	3.13e-19	LRRC42	1299	TRUE
OK	negbinomial.size	3.85e-20	3.44e-19	WASF2	4450	TRUE
OK	negbinomial.size	3.93e-20	3.48e-19	RNF19B	3719	TRUE
OK	negbinomial.size	5.97e-20	5.23e-19	SNIP1	1247	TRUE
OK	negbinomial.size	6.42e-20	5.59e-19	CLCNKB	124	TRUE
OK	negbinomial.size	1.45e-19	1.25e-18	AL050341.2	682	TRUE
OK	negbinomial.size	2.01e-19	1.72e-18	GNL2	2087	TRUE
OK	negbinomial.size	2.05e-19	1.74e-18	PNRC2	5278	TRUE
OK	negbinomial.size	3.75e-19	3.15e-18	FUBP1	3125	TRUE
OK	negbinomial.size	4.42e-19	3.69e-18	TPRG1L	1456	TRUE
OK	negbinomial.size	6.55e-19	5.42e-18	SFN	315	TRUE
OK	negbinomial.size	1.22e-18	9.98e-18	SAMD11	773	TRUE
OK	negbinomial.size	2.15e-18	1.75e-17	SLC30A7	1464	TRUE
OK	negbinomial.size	2.47e-18	1.99e-17	RBMXL1	1328	TRUE
OK	negbinomial.size	3.73e-18	2.98e-17	PRKCZ	4021	TRUE
OK	negbinomial.size	5.17e-18	4.1e-17	DIRAS3	770	TRUE
OK	negbinomial.size	5.34e-18	4.2e-17	ALPL	53	TRUE
OK	negbinomial.size	9.04e-18	7.06e-17	AGO3	2495	TRUE
OK	negbinomial.size	1.05e-17	8.16e-17	SDHB	2418	TRUE
OK	negbinomial.size	1.78e-17	1.37e-16	AL691432.2	371	TRUE
OK	negbinomial.size	1.94e-17	1.48e-16	BSDC1	1601	TRUE
OK	negbinomial.size	2.75e-17	2.08e-16	DBT	419	TRUE
OK	negbinomial.size	3.36e-17	2.53e-16	FGGY	1117	TRUE
OK	negbinomial.size	4.23e-17	3.15e-16	CAP1	2904	TRUE
OK	negbinomial.size	6.53e-17	4.84e-16	PEF1	2044	TRUE
OK	negbinomial.size	9.8e-17	7.2e-16	GBP1	240	TRUE
OK	negbinomial.size	1.18e-16	8.61e-16	AKIRIN1	3363	TRUE
OK	negbinomial.size	1.25e-16	9.05e-16	PRDM16	126	TRUE
OK	negbinomial.size	1.42e-16	1.02e-15	RTCA	1450	TRUE
OK	negbinomial.size	1.45e-16	1.04e-15	AL359504.2	573	TRUE
OK	negbinomial.size	1.48e-16	1.05e-15	LEPROT	4753	TRUE
OK	negbinomial.size	2.43e-16	1.71e-15	TOE1	633	TRUE
OK	negbinomial.size	3.17e-16	2.21e-15	SLC44A3	953	TRUE
OK	negbinomial.size	3.5e-16	2.43e-15	CDC42	4782	TRUE
OK	negbinomial.size	5.29e-16	3.65e-15	ATP5IF1	5248	TRUE
OK	negbinomial.size	7.84e-16	5.37e-15	SLC9A1	944	TRUE
OK	negbinomial.size	8.36e-16	5.68e-15	PITHD1	4146	TRUE
OK	negbinomial.size	9.89e-16	6.69e-15	SNRNP40	1602	TRUE
OK	negbinomial.size	1.6e-15	1.07e-14	LINC01783	84	TRUE
OK	negbinomial.size	1.93e-15	1.28e-14	GBP3	171	TRUE
OK	negbinomial.size	2.03e-15	1.34e-14	CCDC163	179	TRUE
OK	negbinomial.size	2.09e-15	1.37e-14	TINAGL1	168	TRUE
OK	negbinomial.size	2.11e-15	1.38e-14	AC245014.3	514	TRUE
OK	negbinomial.size	2.52e-15	1.64e-14	C1orf87	47	TRUE
OK	negbinomial.size	2.95e-15	1.9e-14	ATP1A1	4588	TRUE
OK	negbinomial.size	3.39e-15	2.17e-14	GCLM	1965	TRUE
OK	negbinomial.size	3.6e-15	2.29e-14	RIMKLA	1014	TRUE
OK	negbinomial.size	6.52e-15	4.13e-14	ZNF436-AS1	503	TRUE
OK	negbinomial.size	6.6e-15	4.15e-14	SLC16A1-AS1	872	TRUE
OK	negbinomial.size	6.91e-15	4.32e-14	SSBP3	1586	TRUE
OK	negbinomial.size	1.57e-14	9.74e-14	ECE1	1009	TRUE
OK	negbinomial.size	2.33e-14	1.44e-13	TMEM69	623	TRUE
OK	negbinomial.size	3.58e-14	2.2e-13	HIPK1	1896	TRUE
OK	negbinomial.size	5.75e-14	3.51e-13	B4GALT2	2017	TRUE
OK	negbinomial.size	6.4e-14	3.88e-13	INTS11	1522	TRUE
OK	negbinomial.size	6.6e-14	3.97e-13	CYR61	5661	TRUE
OK	negbinomial.size	1.11e-13	6.63e-13	EPHA2	1096	TRUE
OK	negbinomial.size	1.69e-13	1.01e-12	LRRC47	1062	TRUE
OK	negbinomial.size	3.66e-13	2.16e-12	STX12	1877	TRUE
OK	negbinomial.size	4.3e-13	2.53e-12	LRIF1	2880	TRUE
OK	negbinomial.size	4.45e-13	2.6e-12	DDX20	430	TRUE
OK	negbinomial.size	4.58e-13	2.67e-12	FOXO6	198	TRUE
OK	negbinomial.size	5.44e-13	3.14e-12	LINC01355	336	TRUE
OK	negbinomial.size	1.38e-12	7.96e-12	AC103591.3	471	TRUE
OK	negbinomial.size	1.7e-12	9.71e-12	ZMYM6	375	TRUE
OK	negbinomial.size	1.74e-12	9.9e-12	SSU72	4449	TRUE
OK	negbinomial.size	2.13e-12	1.2e-11	ZBTB8OS	2629	TRUE
OK	negbinomial.size	2.26e-12	1.27e-11	PTBP2	1133	TRUE
OK	negbinomial.size	3.63e-12	2.03e-11	SKI	3304	TRUE
OK	negbinomial.size	5.11e-12	2.84e-11	SLC30A2	91	TRUE
OK	negbinomial.size	5.66e-12	3.13e-11	ST7L	956	TRUE
OK	negbinomial.size	5.86e-12	3.22e-11	SF3A3	2189	TRUE
OK	negbinomial.size	8.74e-12	4.77e-11	NFYC	1093	TRUE
OK	negbinomial.size	1.11e-11	6.01e-11	HMGN2	4798	TRUE
OK	negbinomial.size	1.48e-11	8e-11	PSRC1	465	TRUE
OK	negbinomial.size	1.54e-11	8.25e-11	H6PD	925	TRUE
OK	negbinomial.size	1.77e-11	9.46e-11	KTI12	609	TRUE
OK	negbinomial.size	2.14e-11	1.14e-10	GSTM4	891	TRUE
OK	negbinomial.size	2.6e-11	1.37e-10	AL354872.2	151	TRUE
OK	negbinomial.size	2.64e-11	1.39e-10	ANKRD65	1388	TRUE
OK	negbinomial.size	2.68e-11	1.4e-10	CAPZB	3034	TRUE
OK	negbinomial.size	2.72e-11	1.42e-10	LINC01140	592	TRUE
OK	negbinomial.size	2.81e-11	1.45e-10	MKNK1	450	TRUE
OK	negbinomial.size	3.22e-11	1.66e-10	LRRC40	687	TRUE
OK	negbinomial.size	3.32e-11	1.7e-10	CAMTA1	4359	TRUE
OK	negbinomial.size	3.79e-11	1.93e-10	BTBD19	414	TRUE
OK	negbinomial.size	4.19e-11	2.13e-10	STRIP1	302	TRUE
OK	negbinomial.size	5.81e-11	2.93e-10	SPEN	3587	TRUE
OK	negbinomial.size	6.67e-11	3.35e-10	MED8	3292	TRUE
OK	negbinomial.size	6.99e-11	3.5e-10	TMEM53	437	TRUE
OK	negbinomial.size	9.18e-11	4.57e-10	LRRC41	1987	TRUE
OK	negbinomial.size	1.55e-10	7.69e-10	FBXO44	1047	TRUE
OK	negbinomial.size	1.7e-10	8.36e-10	MTF1	852	TRUE
OK	negbinomial.size	1.78e-10	8.75e-10	PDZK1IP1	110	TRUE
OK	negbinomial.size	2.26e-10	1.1e-09	TMEM167B	2048	TRUE
OK	negbinomial.size	2.68e-10	1.3e-09	AL031731.1	242	TRUE
OK	negbinomial.size	3.02e-10	1.46e-09	PIGK	2421	TRUE
OK	negbinomial.size	3.05e-10	1.47e-09	AURKAIP1	4598	TRUE
OK	negbinomial.size	4.36e-10	2.09e-09	MATN1-AS1	193	TRUE
OK	negbinomial.size	8e-10	3.81e-09	ZNF593	2730	TRUE
OK	negbinomial.size	9.27e-10	4.39e-09	PDE4B	3303	TRUE
OK	negbinomial.size	1.05e-09	4.96e-09	AL139147.1	129	TRUE
OK	negbinomial.size	1.13e-09	5.31e-09	GSTM5	2582	TRUE
OK	negbinomial.size	1.32e-09	6.19e-09	EVA1B	4533	TRUE
OK	negbinomial.size	1.33e-09	6.2e-09	ST3GAL3	283	TRUE
OK	negbinomial.size	1.38e-09	6.38e-09	EBNA1BP2	2223	TRUE
OK	negbinomial.size	1.59e-09	7.31e-09	GPN2	573	TRUE
OK	negbinomial.size	1.66e-09	7.63e-09	MAP7D1	1710	TRUE
OK	negbinomial.size	1.75e-09	7.97e-09	RPL5	5848	TRUE
OK	negbinomial.size	1.8e-09	8.18e-09	CCDC17	201	TRUE
OK	negbinomial.size	2.05e-09	9.28e-09	HMGCL	1565	TRUE
OK	negbinomial.size	2.23e-09	1.01e-08	MAN1A2	3239	TRUE
OK	negbinomial.size	2.33e-09	1.05e-08	GRIK3	98	TRUE
OK	negbinomial.size	2.42e-09	1.08e-08	CRYZ	1120	TRUE
OK	negbinomial.size	2.49e-09	1.11e-08	AL356488.3	489	TRUE
OK	negbinomial.size	2.66e-09	1.18e-08	ELOA	1195	TRUE
OK	negbinomial.size	3.42e-09	1.51e-08	ADPRHL2	696	TRUE
OK	negbinomial.size	3.63e-09	1.59e-08	LINC00115	283	TRUE
OK	negbinomial.size	4.78e-09	2.09e-08	MTF2	1363	TRUE
OK	negbinomial.size	5.07e-09	2.2e-08	TM2D1	4077	TRUE
OK	negbinomial.size	5.85e-09	2.53e-08	FBXO2	5755	TRUE
OK	negbinomial.size	7.57e-09	3.26e-08	IFI6	2507	TRUE
OK	negbinomial.size	8.25e-09	3.54e-08	YRDC	1309	TRUE
OK	negbinomial.size	9.47e-09	4.05e-08	PRPF38B	4210	TRUE
OK	negbinomial.size	9.8e-09	4.17e-08	OSBPL9	1391	TRUE
OK	negbinomial.size	1.13e-08	4.79e-08	TMEM54	1813	TRUE
OK	negbinomial.size	1.23e-08	5.17e-08	EXTL2	1158	TRUE
OK	negbinomial.size	1.33e-08	5.6e-08	USP48	1806	TRUE
OK	negbinomial.size	1.47e-08	6.13e-08	UBXN11	710	TRUE
OK	negbinomial.size	1.84e-08	7.66e-08	AC099791.2	324	TRUE
OK	negbinomial.size	1.91e-08	7.93e-08	LINC01144	55	TRUE
OK	negbinomial.size	2.62e-08	1.08e-07	CPT2	325	TRUE
OK	negbinomial.size	2.66e-08	1.09e-07	MCOLN3	1272	TRUE
OK	negbinomial.size	2.95e-08	1.21e-07	C1orf52	3292	TRUE
OK	negbinomial.size	3.12e-08	1.27e-07	MRPL20	5002	TRUE
OK	negbinomial.size	3.48e-08	1.41e-07	GPBP1L1	1611	TRUE
OK	negbinomial.size	3.49e-08	1.41e-07	MFAP2	530	TRUE
OK	negbinomial.size	3.97e-08	1.6e-07	RSBN1	2650	TRUE
OK	negbinomial.size	4.63e-08	1.86e-07	LUZP1	3236	TRUE
OK	negbinomial.size	4.97e-08	1.99e-07	SPSB1	4019	TRUE
OK	negbinomial.size	5.29e-08	2.11e-07	SMIM1	1058	TRUE
OK	negbinomial.size	5.5e-08	2.18e-07	PPCS	3085	TRUE
OK	negbinomial.size	5.92e-08	2.34e-07	YARS	1970	TRUE
OK	negbinomial.size	7.12e-08	2.8e-07	CAPZA1	1789	TRUE
OK	negbinomial.size	1.25e-07	4.91e-07	MYSM1	762	TRUE
OK	negbinomial.size	1.39e-07	5.41e-07	HDAC1	2224	TRUE
OK	negbinomial.size	1.39e-07	5.41e-07	MACF1	3190	TRUE
OK	negbinomial.size	1.42e-07	5.49e-07	RNF207	273	TRUE
OK	negbinomial.size	1.49e-07	5.76e-07	SAMD13	94	TRUE
OK	negbinomial.size	1.66e-07	6.39e-07	FBXO42	521	TRUE
OK	negbinomial.size	1.8e-07	6.9e-07	NDUFS5	5260	TRUE
OK	negbinomial.size	1.98e-07	7.57e-07	GMEB1	636	TRUE
OK	negbinomial.size	1.99e-07	7.58e-07	RER1	4338	TRUE
OK	negbinomial.size	2.25e-07	8.54e-07	BX284668.2	96	TRUE
OK	negbinomial.size	2.49e-07	9.39e-07	VANGL1	316	TRUE
OK	negbinomial.size	3.11e-07	1.17e-06	ATP6V0B	4545	TRUE
OK	negbinomial.size	3.12e-07	1.17e-06	JAK1	3891	TRUE
OK	negbinomial.size	3.76e-07	1.4e-06	BTF3L4	3228	TRUE
OK	negbinomial.size	3.92e-07	1.46e-06	MECR	596	TRUE
OK	negbinomial.size	4.15e-07	1.54e-06	TCEA3	3912	TRUE
OK	negbinomial.size	4.87e-07	1.8e-06	S100PBP	687	TRUE
OK	negbinomial.size	4.91e-07	1.8e-06	SRSF10	4511	TRUE
OK	negbinomial.size	5.06e-07	1.85e-06	FAAP20	3322	TRUE
OK	negbinomial.size	5.14e-07	1.87e-06	XKR8	319	TRUE
OK	negbinomial.size	5.58e-07	2.03e-06	AC092807.3	802	TRUE
OK	negbinomial.size	6.8e-07	2.46e-06	RUNX3	345	TRUE
OK	negbinomial.size	7.35e-07	2.65e-06	COL8A2	2177	TRUE
OK	negbinomial.size	7.77e-07	2.79e-06	CDK11B	805	TRUE
OK	negbinomial.size	9.12e-07	3.27e-06	GPR3	72	TRUE
OK	negbinomial.size	9.2e-07	3.29e-06	CC2D1B	276	TRUE
OK	negbinomial.size	1.13e-06	4.02e-06	NCMAP	70	TRUE
OK	negbinomial.size	1.23e-06	4.35e-06	SSX2IP	441	TRUE
OK	negbinomial.size	1.26e-06	4.44e-06	DHCR24	537	TRUE
OK	negbinomial.size	1.29e-06	4.53e-06	SLC6A9	163	TRUE
OK	negbinomial.size	1.3e-06	4.56e-06	KYAT3	838	TRUE
OK	negbinomial.size	1.47e-06	5.14e-06	AL136115.2	20	TRUE
OK	negbinomial.size	1.78e-06	6.19e-06	PTPRF	805	TRUE
OK	negbinomial.size	2.19e-06	7.61e-06	CSMD2	111	TRUE
OK	negbinomial.size	2.27e-06	7.85e-06	GPR89A	252	TRUE
OK	negbinomial.size	2.3e-06	7.93e-06	ZBTB48	649	TRUE
OK	negbinomial.size	2.33e-06	8.02e-06	GBP4	147	TRUE
OK	negbinomial.size	2.35e-06	8.06e-06	PHF13	1560	TRUE
OK	negbinomial.size	3.02e-06	1.03e-05	MAD2L2	1183	TRUE
OK	negbinomial.size	3.13e-06	1.07e-05	AL034417.4	66	TRUE
OK	negbinomial.size	3.23e-06	1.09e-05	FOXD2-AS1	237	TRUE
OK	negbinomial.size	4.93e-06	1.67e-05	DHDDS	771	TRUE
OK	negbinomial.size	5.53e-06	1.86e-05	PPIE	2164	TRUE
OK	negbinomial.size	5.71e-06	1.92e-05	HYI	2962	TRUE
OK	negbinomial.size	5.75e-06	1.92e-05	SELENOF	3324	TRUE
OK	negbinomial.size	5.82e-06	1.94e-05	DDI2	659	TRUE
OK	negbinomial.size	6.34e-06	2.11e-05	USP1	2633	TRUE
OK	negbinomial.size	6.65e-06	2.2e-05	RPF1	1490	TRUE
OK	negbinomial.size	6.8e-06	2.24e-05	AGTRAP	2013	TRUE
OK	negbinomial.size	6.89e-06	2.27e-05	PAQR7	250	TRUE
OK	negbinomial.size	7.27e-06	2.38e-05	AL358072.1	112	TRUE
OK	negbinomial.size	7.61e-06	2.49e-05	MXRA8	4026	TRUE
OK	negbinomial.size	7.93e-06	2.58e-05	DENND2C	640	TRUE
OK	negbinomial.size	8.22e-06	2.67e-05	NBPF20	144	TRUE
OK	negbinomial.size	9.2e-06	2.98e-05	ACADM	2429	TRUE
OK	negbinomial.size	9.71e-06	3.13e-05	SMIM12	1745	TRUE
OK	negbinomial.size	1.02e-05	3.26e-05	RBP7	63	TRUE
OK	negbinomial.size	1.07e-05	3.42e-05	FPGT	358	TRUE
OK	negbinomial.size	1.13e-05	3.61e-05	YIPF1	371	TRUE
OK	negbinomial.size	1.14e-05	3.62e-05	SLC35D1	1678	TRUE
OK	negbinomial.size	1.2e-05	3.82e-05	CSF1	539	TRUE
OK	negbinomial.size	1.23e-05	3.88e-05	RAP1GAP	144	TRUE
OK	negbinomial.size	1.23e-05	3.89e-05	PHTF1	862	TRUE
OK	negbinomial.size	1.26e-05	3.95e-05	EFHD2	336	TRUE
OK	negbinomial.size	1.38e-05	4.34e-05	ST6GALNAC3	29	TRUE
OK	negbinomial.size	1.4e-05	4.38e-05	LRP8	328	TRUE
OK	negbinomial.size	1.49e-05	4.65e-05	MAGOH	3844	TRUE
OK	negbinomial.size	1.68e-05	5.23e-05	ZNF697	140	TRUE
OK	negbinomial.size	1.71e-05	5.3e-05	SCP2	3075	TRUE
OK	negbinomial.size	1.79e-05	5.51e-05	AL353622.1	70	TRUE
OK	negbinomial.size	1.84e-05	5.66e-05	RNPC3	980	TRUE
OK	negbinomial.size	2.67e-05	8.19e-05	LINC00982	68	TRUE
OK	negbinomial.size	2.96e-05	9.07e-05	AL035413.1	1132	TRUE
OK	negbinomial.size	3.02e-05	9.22e-05	SPATA1	241	TRUE
OK	negbinomial.size	3.15e-05	9.59e-05	LZIC	2228	TRUE
OK	negbinomial.size	3.22e-05	9.75e-05	THAP3	774	TRUE
OK	negbinomial.size	3.43e-05	0.000103508	FBXO6	642	TRUE
OK	negbinomial.size	3.52e-05	0.000106076	DPH5	904	TRUE
OK	negbinomial.size	3.54e-05	0.000106352	COL24A1	39	TRUE
OK	negbinomial.size	4.12e-05	0.000123459	AC114490.3	132	TRUE
OK	negbinomial.size	4.28e-05	0.000127816	CLIC4	5027	TRUE
OK	negbinomial.size	4.8e-05	0.000142969	ATAD3B	236	TRUE
OK	negbinomial.size	5e-05	0.000148465	DLGAP3	71	TRUE
OK	negbinomial.size	5.14e-05	0.000152067	IPO13	287	TRUE
OK	negbinomial.size	5.65e-05	0.000166644	PEX14	336	TRUE
OK	negbinomial.size	5.9e-05	0.000173509	NFYC-AS1	179	TRUE
OK	negbinomial.size	6.06e-05	0.000177724	PTGFR	200	TRUE
OK	negbinomial.size	6.13e-05	0.000179177	AL357078.3	21	TRUE
OK	negbinomial.size	6.28e-05	0.000183025	ARHGAP29	1975	TRUE
OK	negbinomial.size	6.62e-05	0.00019238	WDR3	459	TRUE
OK	negbinomial.size	6.92e-05	0.000200609	ZCCHC17	3590	TRUE
OK	negbinomial.size	7.09e-05	0.000204992	DRAM2	1245	TRUE
OK	negbinomial.size	7.17e-05	0.000206529	LURAP1	795	TRUE
OK	negbinomial.size	7.22e-05	0.000207552	C1orf162	47	TRUE
OK	negbinomial.size	7.26e-05	0.000207925	AKR1A1	4149	TRUE
OK	negbinomial.size	7.64e-05	0.000218416	SH3GLB1	4113	TRUE
OK	negbinomial.size	7.69e-05	0.000219059	AC239800.3	243	TRUE
OK	negbinomial.size	8.76e-05	0.000248767	SZT2	359	TRUE
OK	negbinomial.size	9.74e-05	0.000275798	WLS	812	TRUE
OK	negbinomial.size	0.000103345	0.000291112	AGMAT	113	TRUE
OK	negbinomial.size	0.000103192	0.000291112	MCOLN2	1710	TRUE
OK	negbinomial.size	0.00010794	0.000303202	CCDC28B	1223	TRUE
OK	negbinomial.size	0.000110257	0.000308843	PSMA5	3867	TRUE
OK	negbinomial.size	0.000112072	0.000313052	PABPC4	3576	TRUE
OK	negbinomial.size	0.000114453	0.000318811	ACOT7	366	TRUE
OK	negbinomial.size	0.000120144	0.000333734	FUCA1	1318	TRUE
OK	negbinomial.size	0.000125756	0.000348355	TRNAU1AP	1268	TRUE
OK	negbinomial.size	0.000128925	0.000356146	NEGR1	432	TRUE
OK	negbinomial.size	0.000136193	0.000375188	LINC01389	21	TRUE
OK	negbinomial.size	0.000144322	0.000396489	ATP13A2	254	TRUE
OK	negbinomial.size	0.000147904	0.000405216	GABRD	17	TRUE
OK	negbinomial.size	0.000149411	0.000408228	CLCN6	255	TRUE
OK	negbinomial.size	0.000161774	0.000440802	AL139220.2	286	TRUE
OK	negbinomial.size	0.000165296	0.000449173	BCAR3	556	TRUE
OK	negbinomial.size	0.0001663	0.000450528	ACOT11	307	TRUE
OK	negbinomial.size	0.000166695	0.000450528	RCC1	789	TRUE
OK	negbinomial.size	0.000176757	0.000476433	PIK3CD	86	TRUE
OK	negbinomial.size	0.000193758	0.000520854	ICMT	380	TRUE
OK	negbinomial.size	0.00020996	0.000562897	TRAPPC3	2583	TRUE
OK	negbinomial.size	0.000223453	0.000597467	TXNDC12	3502	TRUE
OK	negbinomial.size	0.00022603	0.000602747	AL606760.3	143	TRUE
OK	negbinomial.size	0.000235248	0.000625661	OSCP1	425	TRUE
OK	negbinomial.size	0.000239461	0.000635174	AGRN	117	TRUE
OK	negbinomial.size	0.000243638	0.000644545	CPLANE2	242	TRUE
OK	negbinomial.size	0.000248806	0.00065648	LAMTOR5	5199	TRUE
OK	negbinomial.size	0.000259249	0.000682234	MIER1	3010	TRUE
OK	negbinomial.size	0.000263242	0.000690924	KIAA1522	38	TRUE
OK	negbinomial.size	0.000264152	0.000691497	IGSF21	10	TRUE
OK	negbinomial.size	0.000273136	0.000713148	FAF1	1548	TRUE
OK	negbinomial.size	0.000275187	0.000716632	GPR88	59	TRUE
OK	negbinomial.size	0.000282233	0.000733073	UBXN10	50	TRUE
OK	negbinomial.size	0.000310492	0.000804383	ANKRD13C	1076	TRUE
OK	negbinomial.size	0.000312073	0.00080639	ALG14	1169	TRUE
OK	negbinomial.size	0.000318488	0.000820846	LRRC8C	299	TRUE
OK	negbinomial.size	0.000336717	0.000865595	CDK11A	545	TRUE
OK	negbinomial.size	0.000377736	0.000968553	MOB3C	448	TRUE
OK	negbinomial.size	0.000379027	0.000969377	TMEM234	535	TRUE
OK	negbinomial.size	0.000418106	0.0010666	ZNF326	2803	TRUE
OK	negbinomial.size	0.000424935	0.00108126	PQLC2	106	TRUE
OK	negbinomial.size	0.000426226	0.00108179	HP1BP3	4308	TRUE
OK	negbinomial.size	0.000467824	0.00118436	LCK	11	TRUE
OK	negbinomial.size	0.000485472	0.00122594	PIFO	352	TRUE
OK	negbinomial.size	0.000487306	0.00122747	C1orf50	268	TRUE
OK	negbinomial.size	0.000543505	0.00136559	STXBP3	1683	TRUE
OK	negbinomial.size	0.000547208	0.00137145	PARS2	45	TRUE
OK	negbinomial.size	0.000722515	0.00180629	EMC1	1492	TRUE
OK	negbinomial.size	0.000736234	0.00183599	TTC34	53	TRUE
OK	negbinomial.size	0.000785278	0.00194858	CCDC24	514	TRUE
OK	negbinomial.size	0.000784883	0.00194858	LINC00853	77	TRUE
OK	negbinomial.size	0.00081002	0.00200005	CD58	803	TRUE
OK	negbinomial.size	0.000808659	0.00200005	NBPF26	91	TRUE
OK	negbinomial.size	0.000819609	0.00201874	NBPF1	448	TRUE
OK	negbinomial.size	0.000847025	0.00208114	ATAD3A	676	TRUE
OK	negbinomial.size	0.000865625	0.00212163	PIK3CD-AS2	339	TRUE
OK	negbinomial.size	0.000963916	0.00235676	RBM15	502	TRUE
OK	negbinomial.size	0.000979122	0.0023881	ZFP69B	409	TRUE
OK	negbinomial.size	0.00103251	0.00251219	AL606760.2	25	TRUE
OK	negbinomial.size	0.00103631	0.00251532	IL12RB2	217	TRUE
OK	negbinomial.size	0.00103962	0.00251724	AC135803.1	53	TRUE
OK	negbinomial.size	0.00104346	0.00252045	HIVEP3	372	TRUE
OK	negbinomial.size	0.00113581	0.00273032	SESN2	2772	TRUE
OK	negbinomial.size	0.00113499	0.00273032	TTLL7	3146	TRUE
OK	negbinomial.size	0.00115156	0.00276021	CCNL2	1240	TRUE
OK	negbinomial.size	0.00115377	0.00276021	GDAP2	617	TRUE
OK	negbinomial.size	0.00116489	0.00278016	INPP5B	348	TRUE
OK	negbinomial.size	0.00117103	0.00278817	PRDM2	2668	TRUE
OK	negbinomial.size	0.00119087	0.00282866	MIIP	1311	TRUE
OK	negbinomial.size	0.00127568	0.00302294	PTGFRN	634	TRUE
OK	negbinomial.size	0.00131406	0.00310653	AL355488.1	100	TRUE
OK	negbinomial.size	0.00134429	0.0031705	ZBTB8A	177	TRUE
OK	negbinomial.size	0.00137794	0.00324222	SDF4	5146	TRUE
OK	negbinomial.size	0.00138552	0.0032524	PRKACB	1433	TRUE
OK	negbinomial.size	0.00140605	0.00329286	S1PR1	60	TRUE
OK	negbinomial.size	0.00141245	0.00330012	STIL	179	TRUE
OK	negbinomial.size	0.0015281	0.00356201	CDA	3784	TRUE
OK	negbinomial.size	0.00157441	0.00366141	CEPT1	429	TRUE
OK	negbinomial.size	0.00160859	0.00373223	UBR4	1786	TRUE
OK	negbinomial.size	0.00163947	0.00379506	COL16A1	2893	TRUE
OK	negbinomial.size	0.00168676	0.00389551	IFNLR1	140	TRUE
OK	negbinomial.size	0.0017741	0.00408778	TMEM50A	3447	TRUE
OK	negbinomial.size	0.00185547	0.00426546	BEND5	921	TRUE
OK	negbinomial.size	0.00187051	0.00429017	CASZ1	41	TRUE
OK	negbinomial.size	0.00187632	0.00429363	AL031432.3	37	TRUE
OK	negbinomial.size	0.0019807	0.00452214	CLCC1	1224	TRUE
OK	negbinomial.size	0.00199246	0.00453863	AL606760.1	193	TRUE
OK	negbinomial.size	0.0019991	0.00454341	MRPS15	2935	TRUE
OK	negbinomial.size	0.0021024	0.00476734	GPR157	400	TRUE
OK	negbinomial.size	0.00227819	0.00515428	ZBTB40	572	TRUE
OK	negbinomial.size	0.00229473	0.00517997	CDC7	56	TRUE
OK	negbinomial.size	0.00230718	0.00519636	NASP	4292	TRUE
OK	negbinomial.size	0.00244552	0.00549555	ADGRL2	275	TRUE
OK	negbinomial.size	0.00251284	0.00563416	LRIG2	340	TRUE
OK	negbinomial.size	0.00255394	0.00571351	AL157904.1	37	TRUE
OK	negbinomial.size	0.00262189	0.00585243	PTCH2	207	TRUE
OK	negbinomial.size	0.00269167	0.00599482	EIF2B3	1031	TRUE
OK	negbinomial.size	0.00276003	0.00613341	AL513327.3	11	TRUE
OK	negbinomial.size	0.00282358	0.00626071	LINC01750	81	TRUE
OK	negbinomial.size	0.00284852	0.00630204	PPT1	3054	TRUE
OK	negbinomial.size	0.00296235	0.00653941	OLFML3	81	TRUE
OK	negbinomial.size	0.00298347	0.00657152	EPB41	421	TRUE
OK	negbinomial.size	0.00300043	0.00659434	NOC2L	1237	TRUE
OK	negbinomial.size	0.00307129	0.00673529	PAFAH2	476	TRUE
OK	negbinomial.size	0.00311	0.00680525	AK4	3124	TRUE
OK	negbinomial.size	0.00312199	0.00681658	ZNF684	138	TRUE
OK	negbinomial.size	0.00323293	0.00704342	MORN1	241	TRUE
OK	negbinomial.size	0.00334095	0.00726293	DDOST	3896	TRUE
OK	negbinomial.size	0.00352364	0.00764348	AHDC1	1227	TRUE
OK	negbinomial.size	0.00365146	0.00790359	MAP3K6	350	TRUE
OK	negbinomial.size	0.00374484	0.00808821	TENT5C	1148	TRUE
OK	negbinomial.size	0.00384987	0.00829714	CLSPN	69	TRUE
OK	negbinomial.size	0.00404494	0.00869879	UBIAD1	359	TRUE
OK	negbinomial.size	0.00434552	0.00930023	PPP1R8	549	TRUE
OK	negbinomial.size	0.00433514	0.00930023	ST6GALNAC5	16	TRUE
OK	negbinomial.size	0.0043525	0.00930023	WRAP73	468	TRUE
OK	negbinomial.size	0.00436601	0.00930919	CROCC	277	TRUE
OK	negbinomial.size	0.00458683	0.00975491	NRAS	683	TRUE
OK	negbinomial.size	0.00459457	0.00975491	ZMYM4	722	TRUE
OK	negbinomial.size	0.00478881	0.0101458	AL137802.2	167	TRUE
OK	negbinomial.size	0.00487884	0.0103147	HS2ST1	728	TRUE
OK	negbinomial.size	0.00490733	0.010353	EIF4G3	2478	TRUE
OK	negbinomial.size	0.00499959	0.0105255	PTPRU	464	TRUE
OK	negbinomial.size	0.00502782	0.0105475	TCTEX1D4	107	TRUE
OK	negbinomial.size	0.00503118	0.0105475	WARS2	471	TRUE
OK	negbinomial.size	0.00515471	0.0107839	AL355816.2	26	TRUE
OK	negbinomial.size	0.00516743	0.010788	AC104506.1	184	TRUE
OK	negbinomial.size	0.00545618	0.0113671	RHCE	348	TRUE
OK	negbinomial.size	0.00576176	0.0119787	ERICH3	16	TRUE
OK	negbinomial.size	0.00580218	0.0120297	TAF13	1434	TRUE
OK	negbinomial.size	0.00581034	0.0120297	TMEM240	98	TRUE
OK	negbinomial.size	0.00589779	0.0121855	C1orf109	968	TRUE
OK	negbinomial.size	0.00611948	0.0126175	CPTP	413	TRUE
OK	negbinomial.size	0.00619645	0.0127499	NFIA	3507	TRUE
OK	negbinomial.size	0.0064262	0.0131955	AL031432.5	28	TRUE
OK	negbinomial.size	0.00672206	0.0137185	AL645608.1	86	TRUE
OK	negbinomial.size	0.00671705	0.0137185	HIPK1-AS1	217	TRUE
OK	negbinomial.size	0.00670007	0.0137185	MYCBP	426	TRUE
OK	negbinomial.size	0.0068825	0.0140173	PHACTR4	1813	TRUE
OK	negbinomial.size	0.00716326	0.0145595	NECAP2	1410	TRUE
OK	negbinomial.size	0.00719196	0.0145881	DVL1	1245	TRUE
OK	negbinomial.size	0.00729775	0.0147728	AL021154.1	11	TRUE
OK	negbinomial.size	0.00735095	0.0148504	FBLIM1	235	TRUE
OK	negbinomial.size	0.00739181	0.0149028	TNFRSF14	237	TRUE
OK	negbinomial.size	0.00746116	0.0150124	HENMT1	476	TRUE
OK	negbinomial.size	0.00766665	0.0153949	AC245008.1	12	TRUE
OK	negbinomial.size	0.00773352	0.015498	MRPL37	1177	TRUE
OK	negbinomial.size	0.00795892	0.0159178	ENO1	5815	TRUE
OK	negbinomial.size	0.0081489	0.0162653	FAM110D	167	TRUE
OK	negbinomial.size	0.00847622	0.0168849	TMEM269	11	TRUE
OK	negbinomial.size	0.00856228	0.0170224	LYPLA2	970	TRUE
OK	negbinomial.size	0.00878046	0.0174215	GTF2B	5055	TRUE
OK	negbinomial.size	0.0088983	0.0176148	TUT4	2407	TRUE
OK	negbinomial.size	0.0089131	0.0176148	UTP11	2115	TRUE
OK	negbinomial.size	0.00895081	0.0176545	NRDC	2567	TRUE
OK	negbinomial.size	0.00936102	0.0184272	IPP	745	TRUE
OK	negbinomial.size	0.00964484	0.0189486	LINC01137	362	TRUE
OK	negbinomial.size	0.0097435	0.0190975	BX284668.6	194	TRUE
OK	negbinomial.size	0.00975883	0.0190975	MUL1	744	TRUE
OK	negbinomial.size	0.00995306	0.0194396	NDC1	262	TRUE
OK	negbinomial.size	0.0100938	0.0196761	NPPA-AS1	23	TRUE
OK	negbinomial.size	0.0103124	0.0200631	C1orf216	639	TRUE
OK	negbinomial.size	0.0103877	0.0201703	RHOC	5042	TRUE
OK	negbinomial.size	0.0104365	0.0202257	TMEM56	285	TRUE
OK	negbinomial.size	0.0104612	0.0202345	CLSTN1	3100	TRUE
OK	negbinomial.size	0.010656	0.0205714	NIPAL3	417	TRUE
OK	negbinomial.size	0.0107689	0.0207493	HES5	34	TRUE
OK	negbinomial.size	0.0108305	0.0208279	ZSCAN20	36	TRUE
OK	negbinomial.size	0.0111248	0.0213528	EXOSC10	801	TRUE
OK	negbinomial.size	0.0113931	0.0218259	ARID1A	1043	TRUE
OK	negbinomial.size	0.0115243	0.022035	MATN1	67	TRUE
OK	negbinomial.size	0.0115954	0.0221153	ECHDC2	2372	TRUE
OK	negbinomial.size	0.0116105	0.0221153	RHBDL2	48	TRUE
OK	negbinomial.size	0.0117777	0.0223486	CTNNBIP1	1264	TRUE
OK	negbinomial.size	0.0117709	0.0223486	KIAA1324	51	TRUE
OK	negbinomial.size	0.0118638	0.0224693	EFCAB7	194	TRUE
OK	negbinomial.size	0.0119517	0.022593	AL590438.1	62	TRUE
OK	negbinomial.size	0.012011	0.0226623	LINC01715	215	TRUE
OK	negbinomial.size	0.0121696	0.0229183	UBXN10-AS1	33	TRUE
OK	negbinomial.size	0.0125724	0.0236323	DNAJC8	4135	TRUE
OK	negbinomial.size	0.0126571	0.0237468	NSUN4	587	TRUE
OK	negbinomial.size	0.012851	0.0240656	AL365330.1	12	TRUE
OK	negbinomial.size	0.0129313	0.0241706	TAS1R3	58	TRUE
OK	negbinomial.size	0.0140135	0.0261447	TRIT1	385	TRUE
OK	negbinomial.size	0.0145937	0.0271763	HES4	86	TRUE
OK	negbinomial.size	0.0146668	0.0272618	LRRC39	10	TRUE
OK	negbinomial.size	0.0150705	0.0279602	AL590434.1	16	TRUE
OK	negbinomial.size	0.0153298	0.0283885	KDM1A	1447	TRUE
OK	negbinomial.size	0.0158646	0.0292954	AL136373.1	19	TRUE
OK	negbinomial.size	0.0158781	0.0292954	DPH2	218	TRUE
OK	negbinomial.size	0.0159791	0.0294275	GPSM2	2042	TRUE
OK	negbinomial.size	0.0166138	0.0305401	AL031432.1	22	TRUE
OK	negbinomial.size	0.0167489	0.0307319	OVGP1	53	TRUE
OK	negbinomial.size	0.016799	0.0307675	MINOS1	3485	TRUE
OK	negbinomial.size	0.0169869	0.0310547	TNFRSF8	74	TRUE
OK	negbinomial.size	0.0173991	0.0317503	ZNF436	147	TRUE
OK	negbinomial.size	0.0176686	0.0321247	AZIN2	381	TRUE
OK	negbinomial.size	0.0176383	0.0321247	TNFRSF1B	63	TRUE
OK	negbinomial.size	0.0179268	0.032535	CNKSR1	90	TRUE
OK	negbinomial.size	0.0187196	0.0339123	LINC01562	28	TRUE
OK	negbinomial.size	0.0191995	0.0347189	TNFRSF4	184	TRUE
OK	negbinomial.size	0.019537	0.0352653	PLEKHM2	1296	TRUE
OK	negbinomial.size	0.0196783	0.0354565	AL591845.1	334	TRUE
OK	negbinomial.size	0.0202645	0.0364469	ZNF644	3137	TRUE
OK	negbinomial.size	0.0205206	0.0368412	GPATCH3	182	TRUE
OK	negbinomial.size	0.0209178	0.0374872	AL031005.1	41	TRUE
OK	negbinomial.size	0.0212815	0.0380706	SYNC	450	TRUE
OK	negbinomial.size	0.0217108	0.0387693	LINC00623	925	TRUE
OK	negbinomial.size	0.0219276	0.0390866	FNDC5	111	TRUE
OK	negbinomial.size	0.0220683	0.0392674	POMGNT1	881	TRUE
OK	negbinomial.size	0.0226511	0.0402329	TRIM33	1317	TRUE
OK	negbinomial.size	0.0227903	0.0404084	F3	31	TRUE
OK	negbinomial.size	0.0228974	0.0405263	SRGAP2B	537	TRUE
OK	negbinomial.size	0.0239162	0.0422547	EDN2	16	TRUE
OK	negbinomial.size	0.0241336	0.0425637	SLC35A3	1223	TRUE
OK	negbinomial.size	0.0244941	0.0431235	FAM131C	87	TRUE
OK	negbinomial.size	0.0251045	0.0441204	MASP2	29	TRUE
OK	negbinomial.size	0.025915	0.0454648	NCDN	74	TRUE
OK	negbinomial.size	0.0268971	0.0471053	SVBP	903	TRUE
OK	negbinomial.size	0.0274044	0.0479098	FABP3	238	TRUE
OK	negbinomial.size	0.0279313	0.0487457	CFAP57	16	TRUE
OK	negbinomial.size	0.0282593	0.0491016	AL592166.1	12	TRUE
OK	negbinomial.size	0.0282825	0.0491016	CEP85	305	TRUE
OK	negbinomial.size	0.0282421	0.0491016	PER3	2233	TRUE
OK	negbinomial.size	0.0289862	0.0502361	FAM102B	115	TRUE
OK	negbinomial.size	0.0295453	0.0511164	AGO4	254	TRUE
OK	negbinomial.size	0.0304433	0.0525097	IFFO2	686	TRUE
OK	negbinomial.size	0.0304556	0.0525097	WDR77	602	TRUE
OK	negbinomial.size	0.03099	0.0532473	DMAP1	1640	TRUE
OK	negbinomial.size	0.0309795	0.0532473	WNT2B	132	TRUE
OK	negbinomial.size	0.0311729	0.0534699	SERINC2	397	TRUE
OK	negbinomial.size	0.0315667	0.0540526	PSMB2	3615	TRUE
OK	negbinomial.size	0.0329405	0.0563086	LRRC7	17	TRUE
OK	negbinomial.size	0.0335493	0.0572513	RPAP2	1199	TRUE
OK	negbinomial.size	0.0340666	0.0580351	RPS6KA1	308	TRUE
OK	negbinomial.size	0.0359895	0.0612067	DNALI1	1434	TRUE
OK	negbinomial.size	0.036086	0.0612665	AL683887.1	13	TRUE
OK	negbinomial.size	0.0362416	0.0614265	RAVER2	119	TRUE
OK	negbinomial.size	0.0371925	0.0629315	IGSF3	302	TRUE
OK	negbinomial.size	0.0378863	0.0639971	LDLRAD2	103	TRUE
OK	negbinomial.size	0.0383097	0.0646032	RBM15-AS1	19	TRUE
OK	negbinomial.size	0.0387591	0.065251	SGIP1	717	TRUE
OK	negbinomial.size	0.0394425	0.06629	LRRC8B	158	TRUE
OK	negbinomial.size	0.0403459	0.0676944	VWA1	3185	TRUE
OK	negbinomial.size	0.041436	0.069407	OMA1	477	TRUE
OK	negbinomial.size	0.0415685	0.0695126	DNAJC16	509	TRUE
OK	negbinomial.size	0.0420012	0.0701189	TNFRSF14-AS1	11	TRUE
OK	negbinomial.size	0.0425667	0.0709446	AP4B1	415	TRUE
OK	negbinomial.size	0.0434144	0.0722369	CCDC18	246	TRUE
OK	negbinomial.size	0.0450151	0.0747758	LSM10	2790	TRUE
OK	negbinomial.size	0.0461092	0.0764663	COA7	157	TRUE
OK	negbinomial.size	0.0475265	0.0786862	AC093157.1	327	TRUE
OK	negbinomial.size	0.0483656	0.0799431	SRRM1	4503	TRUE
OK	negbinomial.size	0.0503248	0.0829141	GNB1	2880	TRUE
OK	negbinomial.size	0.0503288	0.0829141	KCNAB2	106	TRUE
OK	negbinomial.size	0.0517607	0.0851328	BCL2L15	20	TRUE
OK	negbinomial.size	0.0539033	0.0885112	MIGA1	1282	TRUE
OK	negbinomial.size	0.054143	0.088759	TMCO4	307	TRUE
OK	negbinomial.size	0.0565731	0.0925816	CDC14A	451	TRUE
OK	negbinomial.size	0.0566599	0.0925816	SIKE1	2026	TRUE
OK	negbinomial.size	0.0574069	0.0936491	SYDE2	549	TRUE
OK	negbinomial.size	0.0591847	0.0963921	AL603832.1	28	TRUE
OK	negbinomial.size	0.0598849	0.0973738	C8B	239	TRUE
OK	negbinomial.size	0.0606483	0.098455	GADD45A	4309	TRUE
OK	negbinomial.size	0.0622828	0.100945	AL391244.3	65	TRUE
OK	negbinomial.size	0.0629828	0.101914	ZNHIT6	1416	TRUE
OK	negbinomial.size	0.0633705	0.102376	TTC39A	31	TRUE
OK	negbinomial.size	0.0642475	0.103625	EVI5	1381	TRUE
OK	negbinomial.size	0.0660813	0.106408	DFFA	834	TRUE
OK	negbinomial.size	0.0661859	0.106408	VPS13D	927	TRUE
OK	negbinomial.size	0.0678098	0.108669	AL357055.3	73	TRUE
OK	negbinomial.size	0.0677615	0.108669	ALDH4A1	24	TRUE
OK	negbinomial.size	0.068002	0.108803	HECTD3	328	TRUE
OK	negbinomial.size	0.0687743	0.109688	LRRC8D	345	TRUE
OK	negbinomial.size	0.068743	0.109688	TTC22	29	TRUE
OK	negbinomial.size	0.0691372	0.109916	AL603832.2	12	TRUE
OK	negbinomial.size	0.0690724	0.109916	UBE4B	806	TRUE
OK	negbinomial.size	0.0693755	0.11012	SLC2A1-AS1	403	TRUE
OK	negbinomial.size	0.0716621	0.113569	MAB21L3	31	TRUE
OK	negbinomial.size	0.0719908	0.113909	OXCT2	174	TRUE
OK	negbinomial.size	0.0724532	0.11446	TRNP1	907	TRUE
OK	negbinomial.size	0.0726331	0.114563	EPHB2	11	TRUE
OK	negbinomial.size	0.0729571	0.114893	AL139260.1	101	TRUE
OK	negbinomial.size	0.0740984	0.116507	FOXJ3	1484	TRUE
OK	negbinomial.size	0.0749029	0.117587	AC118549.1	794	TRUE
OK	negbinomial.size	0.076405	0.119757	AC244453.2	23	TRUE
OK	negbinomial.size	0.0765301	0.119765	PUM1	2933	TRUE
OK	negbinomial.size	0.0791029	0.123598	AL359915.2	255	TRUE
OK	negbinomial.size	0.0829007	0.12933	CELSR2	86	TRUE
OK	negbinomial.size	0.0842075	0.131164	NTNG1	33	TRUE
OK	negbinomial.size	0.0855008	0.132972	GNG12	3339	TRUE
OK	negbinomial.size	0.0893841	0.138795	ZBTB8B	16	TRUE
OK	negbinomial.size	0.0904092	0.140169	FAM229A	199	TRUE
OK	negbinomial.size	0.0928136	0.143674	ISG15	478	TRUE
OK	negbinomial.size	0.0933449	0.14399	ERI3	1795	TRUE
OK	negbinomial.size	0.0934498	0.14399	MRTO4	1225	TRUE
OK	negbinomial.size	0.0933686	0.14399	SHISAL2A	31	TRUE
OK	negbinomial.size	0.0941581	0.144859	AL139286.2	43	TRUE
OK	negbinomial.size	0.0956223	0.146671	AP4B1-AS1	15	TRUE
OK	negbinomial.size	0.0956293	0.146671	P3H1	1319	TRUE
OK	negbinomial.size	0.0967805	0.148209	IQCC	65	TRUE
OK	negbinomial.size	0.0978133	0.149457	LINC01759	31	TRUE
OK	negbinomial.size	0.0978941	0.149457	TRIM62	46	TRUE
OK	negbinomial.size	0.0989057	0.150771	FNBP1L	797	TRUE
OK	negbinomial.size	0.103073	0.156885	AL139424.3	10	TRUE
OK	negbinomial.size	0.104356	0.158595	WDR78	601	TRUE
OK	negbinomial.size	0.104599	0.158724	AL121992.2	14	TRUE
OK	negbinomial.size	0.104895	0.158932	C1orf194	18	TRUE
OK	negbinomial.size	0.107108	0.16204	ZNF691	124	TRUE
OK	negbinomial.size	0.109653	0.165638	AL669831.5	672	TRUE
OK	negbinomial.size	0.109905	0.16577	CDCA8	18	TRUE
OK	negbinomial.size	0.110314	0.166135	RCAN3	1231	TRUE
OK	negbinomial.size	0.110666	0.166415	HSPB11	2755	TRUE
OK	negbinomial.size	0.112155	0.1684	AL031848.2	43	TRUE
OK	negbinomial.size	0.114108	0.171076	MACO1	1779	TRUE
OK	negbinomial.size	0.115186	0.172434	C1orf123	2906	TRUE
OK	negbinomial.size	0.116074	0.173504	MEGF6	248	TRUE
OK	negbinomial.size	0.11703	0.174672	KIF2C	20	TRUE
OK	negbinomial.size	0.117557	0.175196	AC093151.2	12	TRUE
OK	negbinomial.size	0.120843	0.179826	FAAH	834	TRUE
OK	negbinomial.size	0.121559	0.180622	AC245595.1	509	TRUE
OK	negbinomial.size	0.122916	0.182368	GIPC2	62	TRUE
OK	negbinomial.size	0.123293	0.182657	PRKAA2	342	TRUE
OK	negbinomial.size	0.123682	0.182962	PLEKHG5	83	TRUE
OK	negbinomial.size	0.127355	0.188117	AL645728.1	532	TRUE
OK	negbinomial.size	0.128601	0.189677	CD101	20	TRUE
OK	negbinomial.size	0.128937	0.189893	RPL22	5840	TRUE
OK	negbinomial.size	0.130383	0.19174	DR1	1505	TRUE
OK	negbinomial.size	0.131133	0.19256	USP33	1144	TRUE
OK	negbinomial.size	0.134617	0.197386	AL359258.2	118	TRUE
OK	negbinomial.size	0.143861	0.210631	HFM1	47	TRUE
OK	negbinomial.size	0.144262	0.210909	NMNAT1	335	TRUE
OK	negbinomial.size	0.146526	0.213906	ERMAP	492	TRUE
OK	negbinomial.size	0.147334	0.21446	RCC2	507	TRUE
OK	negbinomial.size	0.147189	0.21446	SNX7	886	TRUE
OK	negbinomial.size	0.147929	0.215013	TCEANC2	147	TRUE
OK	negbinomial.size	0.148326	0.215277	GLIS1	146	TRUE
OK	negbinomial.size	0.148746	0.215575	TMEM201	131	TRUE
OK	negbinomial.size	0.149595	0.216491	AC092802.1	59	TRUE
OK	negbinomial.size	0.150669	0.217729	LINC01358	11	TRUE
OK	negbinomial.size	0.154297	0.222651	ABCD3	897	TRUE
OK	negbinomial.size	0.157343	0.226719	OTUD3	704	TRUE
OK	negbinomial.size	0.158328	0.22781	AL451042.1	13	TRUE
OK	negbinomial.size	0.163809	0.235358	AL109811.3	40	TRUE
OK	negbinomial.size	0.164613	0.236173	CEP104	826	TRUE
OK	negbinomial.size	0.165131	0.236238	AGL	570	TRUE
OK	negbinomial.size	0.164952	0.236238	CHD5	43	TRUE
OK	negbinomial.size	0.166347	0.237638	SCNN1D	52	TRUE
OK	negbinomial.size	0.170649	0.242845	CAMTA1-DT	20	TRUE
OK	negbinomial.size	0.170875	0.242845	DCLRE1B	84	TRUE
OK	negbinomial.size	0.170854	0.242845	PKN2	2173	TRUE
OK	negbinomial.size	0.170963	0.242845	TEKT2	13	TRUE
OK	negbinomial.size	0.17215	0.244184	AL627309.1	10	TRUE
OK	negbinomial.size	0.174147	0.246667	WDR47	1595	TRUE
OK	negbinomial.size	0.176781	0.250043	AL358075.1	15	TRUE
OK	negbinomial.size	0.179487	0.253513	TTF2	312	TRUE
OK	negbinomial.size	0.18002	0.253907	AC119674.2	22	TRUE
OK	negbinomial.size	0.18243	0.256943	ATPAF1	1397	TRUE
OK	negbinomial.size	0.182724	0.256995	LINC01772	69	TRUE
OK	negbinomial.size	0.183113	0.257181	SLC25A34	28	TRUE
OK	negbinomial.size	0.18408	0.258177	RAB3B	41	TRUE
OK	negbinomial.size	0.185734	0.260132	ZFP69	45	TRUE
OK	negbinomial.size	0.188382	0.263472	AC118553.1	138	TRUE
OK	negbinomial.size	0.191484	0.267436	PDZK1	14	TRUE
OK	negbinomial.size	0.19178	0.267476	C1orf167	150	TRUE
OK	negbinomial.size	0.192334	0.267502	AL109811.2	85	TRUE
OK	negbinomial.size	0.192243	0.267502	AMY2B	61	TRUE
OK	negbinomial.size	0.196116	0.272384	ENO1-AS1	200	TRUE
OK	negbinomial.size	0.196755	0.272892	AL109917.1	37	TRUE
OK	negbinomial.size	0.198593	0.274299	CENPS-CORT	21	TRUE
OK	negbinomial.size	0.198226	0.274299	FAM69A	266	TRUE
OK	negbinomial.size	0.198329	0.274299	RHD	10	TRUE
OK	negbinomial.size	0.200124	0.276032	AKR7A3	16	TRUE
OK	negbinomial.size	0.200639	0.276363	SLC22A15	218	TRUE
OK	negbinomial.size	0.203833	0.280375	AL390036.1	28	TRUE
OK	negbinomial.size	0.204126	0.280393	RWDD3	41	TRUE
OK	negbinomial.size	0.204421	0.280412	NOTCH2	3165	TRUE
OK	negbinomial.size	0.206758	0.283173	AL513327.1	29	TRUE
OK	negbinomial.size	0.207	0.283173	SLC2A5	37	TRUE
OK	negbinomial.size	0.208628	0.285011	AL357079.1	97	TRUE
OK	negbinomial.size	0.215034	0.293361	PRMT6	165	TRUE
OK	negbinomial.size	0.22059	0.300531	AL160006.1	69	TRUE
OK	negbinomial.size	0.221034	0.300548	ATAD3C	454	TRUE
OK	negbinomial.size	0.221203	0.300548	DNAJC11	475	TRUE
OK	negbinomial.size	0.227482	0.308659	AL512408.1	11	TRUE
OK	negbinomial.size	0.228807	0.310037	AL451042.2	35	TRUE
OK	negbinomial.size	0.229217	0.310172	TSSK3	25	TRUE
OK	negbinomial.size	0.231917	0.313401	AC118553.2	23	TRUE
OK	negbinomial.size	0.232781	0.314145	SRARP	15	TRUE
OK	negbinomial.size	0.235912	0.317941	AL645608.8	15	TRUE
OK	negbinomial.size	0.238096	0.320452	MAGI3	451	TRUE
OK	negbinomial.size	0.238479	0.320536	SLFNL1-AS1	10	TRUE
OK	negbinomial.size	0.240242	0.322473	DFFB	58	TRUE
OK	negbinomial.size	0.241781	0.324103	AKR7A2	3310	TRUE
OK	negbinomial.size	0.24378	0.325909	AC239800.2	35	TRUE
OK	negbinomial.size	0.243599	0.325909	PALMD	3107	TRUE
OK	negbinomial.size	0.245189	0.327355	RTCA-AS1	55	TRUE
OK	negbinomial.size	0.245849	0.327799	GPX7	370	TRUE
OK	negbinomial.size	0.249907	0.332765	PTAFR	14	TRUE
OK	negbinomial.size	0.253618	0.337258	LINC02586	29	TRUE
OK	negbinomial.size	0.256836	0.341083	SPAG17	378	TRUE
OK	negbinomial.size	0.259109	0.343646	SRGAP2C	839	TRUE
OK	negbinomial.size	0.262278	0.347292	ATG4C	505	TRUE
OK	negbinomial.size	0.262553	0.347292	PRKCZ-AS1	30	TRUE
OK	negbinomial.size	0.263634	0.348262	DPYD	762	TRUE
OK	negbinomial.size	0.264808	0.349351	EXO5	91	TRUE
OK	negbinomial.size	0.267776	0.352801	TIE1	16	TRUE
OK	negbinomial.size	0.269221	0.354238	MIR4422HG	45	TRUE
OK	negbinomial.size	0.269592	0.35426	L1TD1	39	TRUE
OK	negbinomial.size	0.270448	0.354918	AC254633.1	92	TRUE
OK	negbinomial.size	0.273105	0.357346	KIAA0319L	551	TRUE
OK	negbinomial.size	0.273327	0.357346	SCMH1	646	TRUE
OK	negbinomial.size	0.27337	0.357346	TMIGD3	18	TRUE
OK	negbinomial.size	0.274182	0.357473	CACHD1	782	TRUE
OK	negbinomial.size	0.273849	0.357473	TXLNA	1617	TRUE
OK	negbinomial.size	0.274784	0.357792	AL139158.2	14	TRUE
OK	negbinomial.size	0.275347	0.358058	EPS15	960	TRUE
OK	negbinomial.size	0.276643	0.359276	LINC02574	16	TRUE
OK	negbinomial.size	0.278419	0.361114	TAF12	2615	TRUE
OK	negbinomial.size	0.285952	0.369925	LINC01134	26	TRUE
OK	negbinomial.size	0.285763	0.369925	SELENON	245	TRUE
OK	negbinomial.size	0.292634	0.37808	AC239798.2	22	TRUE
OK	negbinomial.size	0.297183	0.383462	TRABD2B	1771	TRUE
OK	negbinomial.size	0.298852	0.385119	AC004865.2	26	TRUE
OK	negbinomial.size	0.299816	0.385864	TYW3	3134	TRUE
OK	negbinomial.size	0.302399	0.388688	CDC20	55	TRUE
OK	negbinomial.size	0.304575	0.390982	LINC01770	31	TRUE
OK	negbinomial.size	0.316399	0.40512	GNG5	5336	TRUE
OK	negbinomial.size	0.316336	0.40512	VAV3-AS1	41	TRUE
OK	negbinomial.size	0.318756	0.407616	AL590822.2	121	TRUE
OK	negbinomial.size	0.319935	0.408081	AC096536.1	11	TRUE
OK	negbinomial.size	0.319741	0.408081	PEX10	1317	TRUE
OK	negbinomial.size	0.323795	0.412477	RNF223	19	TRUE
OK	negbinomial.size	0.324331	0.412634	DNAJC6	82	TRUE
OK	negbinomial.size	0.32564	0.413774	ELOVL1	784	TRUE
OK	negbinomial.size	0.329731	0.41844	MROH7	17	TRUE
OK	negbinomial.size	0.33529	0.424956	SMAP2	652	TRUE
OK	negbinomial.size	0.335999	0.425315	RSRP1	5361	TRUE
OK	negbinomial.size	0.336444	0.42534	GSTM2	268	TRUE
OK	negbinomial.size	0.337144	0.425687	AL356488.2	13	TRUE
OK	negbinomial.size	0.337735	0.425896	SPATA6	1219	TRUE
OK	negbinomial.size	0.341272	0.429813	AC097059.1	14	TRUE
OK	negbinomial.size	0.342675	0.430609	AL109936.2	31	TRUE
OK	negbinomial.size	0.342765	0.430609	TACSTD2	40	TRUE
OK	negbinomial.size	0.343926	0.431526	AL606491.1	47	TRUE
OK	negbinomial.size	0.344418	0.431601	EFCAB14	2339	TRUE
OK	negbinomial.size	0.345091	0.431903	ZNF362	362	TRUE
OK	negbinomial.size	0.34649	0.433112	LINC01765	16	TRUE
OK	negbinomial.size	0.349349	0.435632	BX284668.5	396	TRUE
OK	negbinomial.size	0.349377	0.435632	CENPS	761	TRUE
OK	negbinomial.size	0.349966	0.435823	AC246785.3	23	TRUE
OK	negbinomial.size	0.358521	0.445922	ADAM30	20	TRUE
OK	negbinomial.size	0.360787	0.448183	C1QTNF12	23	TRUE
OK	negbinomial.size	0.361665	0.448716	MOV10	321	TRUE
OK	negbinomial.size	0.362342	0.448999	CTTNBP2NL	727	TRUE
OK	negbinomial.size	0.363363	0.449706	CYP4A22-AS1	16	TRUE
OK	negbinomial.size	0.365976	0.452381	GPR153	31	TRUE
OK	negbinomial.size	0.371114	0.458165	AL034417.2	1115	TRUE
OK	negbinomial.size	0.374646	0.461955	C1orf159	128	TRUE
OK	negbinomial.size	0.376298	0.463012	AL360219.1	67	TRUE
OK	negbinomial.size	0.376429	0.463012	LINC01725	62	TRUE
OK	negbinomial.size	0.377214	0.463408	KIF1B	3085	TRUE
OK	negbinomial.size	0.378658	0.46461	AC093151.3	46	TRUE
OK	negbinomial.size	0.380336	0.465527	ELOA-AS1	448	TRUE
OK	negbinomial.size	0.380319	0.465527	SLC16A1	3348	TRUE
OK	negbinomial.size	0.381985	0.466975	TESK2	499	TRUE
OK	negbinomial.size	0.384597	0.469594	TMEM52	73	TRUE
OK	negbinomial.size	0.387429	0.471981	PINK1	3609	TRUE
OK	negbinomial.size	0.387496	0.471981	SLC35E2A	126	TRUE
OK	negbinomial.size	0.388046	0.472076	SRSF11	5107	TRUE
OK	negbinomial.size	0.390001	0.473878	LINC00337	20	TRUE
OK	negbinomial.size	0.392857	0.476769	AL928921.2	37	TRUE
OK	negbinomial.size	0.400688	0.485683	DOCK7	1767	TRUE
OK	negbinomial.size	0.402374	0.487136	LDLRAP1	610	TRUE
OK	negbinomial.size	0.403814	0.488287	STPG1	236	TRUE
OK	negbinomial.size	0.408462	0.492717	AGBL4	40	TRUE
OK	negbinomial.size	0.408435	0.492717	NEXN	61	TRUE
OK	negbinomial.size	0.414001	0.498796	AL445248.1	49	TRUE
OK	negbinomial.size	0.421136	0.506782	AL139289.1	10	TRUE
OK	negbinomial.size	0.424143	0.508565	AKNAD1	757	TRUE
OK	negbinomial.size	0.423703	0.508565	KCNC4	358	TRUE
OK	negbinomial.size	0.423393	0.508565	POU3F1	932	TRUE
OK	negbinomial.size	0.428687	0.513398	AL360012.1	195	TRUE
OK	negbinomial.size	0.434974	0.520303	AGO1	632	TRUE
OK	negbinomial.size	0.438066	0.523376	AL078459.1	134	TRUE
OK	negbinomial.size	0.439593	0.524574	PDIK1L	84	TRUE
OK	negbinomial.size	0.445999	0.531584	FAM19A3	84	TRUE
OK	negbinomial.size	0.450748	0.536605	AL109741.1	13	TRUE
OK	negbinomial.size	0.455661	0.541809	CYP4X1	154	TRUE
OK	negbinomial.size	0.46019	0.546544	GLMN	495	TRUE
OK	negbinomial.size	0.465211	0.551852	FAM41C	107	TRUE
OK	negbinomial.size	0.47215	0.55942	MED18	308	TRUE
OK	negbinomial.size	0.472953	0.559708	AL139424.2	18	TRUE
OK	negbinomial.size	0.476881	0.563689	KAZN	245	TRUE
OK	negbinomial.size	0.477719	0.564013	WNT4	15	TRUE
OK	negbinomial.size	0.484138	0.570917	EYA3	404	TRUE
OK	negbinomial.size	0.487508	0.573538	AL139289.2	245	TRUE
OK	negbinomial.size	0.487125	0.573538	TSPAN1	603	TRUE
OK	negbinomial.size	0.490209	0.576038	ARHGEF10L	293	TRUE
OK	negbinomial.size	0.495188	0.581206	BTBD8	150	TRUE
OK	negbinomial.size	0.496161	0.581666	HES2	18	TRUE
OK	negbinomial.size	0.501884	0.587687	ACAP3	269	TRUE
OK	negbinomial.size	0.504772	0.590377	AC103923.1	81	TRUE
OK	negbinomial.size	0.508568	0.594121	TRIM45	37	TRUE
OK	negbinomial.size	0.509649	0.59469	PERM1	47	TRUE
OK	negbinomial.size	0.51096	0.594832	CASP9	207	TRUE
OK	negbinomial.size	0.510791	0.594832	MTOR-AS1	59	TRUE
OK	negbinomial.size	0.513363	0.596934	PIK3R3	1776	TRUE
OK	negbinomial.size	0.514305	0.597334	ZMPSTE24	1214	TRUE
OK	negbinomial.size	0.517818	0.600717	UBE2J2	1797	TRUE
OK	negbinomial.size	0.518728	0.601076	PLEKHN1	78	TRUE
OK	negbinomial.size	0.529054	0.612331	ZYG11B	631	TRUE
OK	negbinomial.size	0.53047	0.61326	AL109811.1	11	TRUE
OK	negbinomial.size	0.531575	0.613828	SLC25A24	1222	TRUE
OK	negbinomial.size	0.539141	0.621847	PPIH	1129	TRUE
OK	negbinomial.size	0.54037	0.622546	MMACHC	101	TRUE
OK	negbinomial.size	0.545374	0.627588	RNF220	685	TRUE
OK	negbinomial.size	0.546852	0.628429	PPM1J	729	TRUE
OK	negbinomial.size	0.547362	0.628429	STK40	2075	TRUE
OK	negbinomial.size	0.548419	0.628921	SYTL1	193	TRUE
OK	negbinomial.size	0.550549	0.63064	ADGRB2	27	TRUE
OK	negbinomial.size	0.551475	0.630979	HPCA	70	TRUE
OK	negbinomial.size	0.552829	0.631804	SPATA21	15	TRUE
OK	negbinomial.size	0.554942	0.633044	PINK1-AS	60	TRUE
OK	negbinomial.size	0.555179	0.633044	SASS6	255	TRUE
OK	negbinomial.size	0.557374	0.634823	MAN1C1	124	TRUE
OK	negbinomial.size	0.562918	0.640407	SH3D21	418	TRUE
OK	negbinomial.size	0.567979	0.645431	MFN2	495	TRUE
OK	negbinomial.size	0.568833	0.645667	EPHX4	24	TRUE
OK	negbinomial.size	0.5712	0.647619	ITGB3BP	1707	TRUE
OK	negbinomial.size	0.575828	0.652127	AL450998.2	753	TRUE
OK	negbinomial.size	0.577782	0.653599	FPGT-TNNI3K	42	TRUE
OK	negbinomial.size	0.57937	0.654655	PKN2-AS1	21	TRUE
OK	negbinomial.size	0.58372	0.658826	CLDN19	14	TRUE
OK	negbinomial.size	0.584973	0.659497	PGM1	3818	TRUE
OK	negbinomial.size	0.593931	0.668148	BEST4	68	TRUE
OK	negbinomial.size	0.593984	0.668148	ZDHHC18	271	TRUE
OK	negbinomial.size	0.600562	0.674789	PGD	696	TRUE
OK	negbinomial.size	0.60389	0.677767	TNFRSF9	55	TRUE
OK	negbinomial.size	0.6052	0.678475	ZFYVE9	859	TRUE
OK	negbinomial.size	0.606475	0.679143	DENND2D	181	TRUE
OK	negbinomial.size	0.618036	0.691315	CTPS1	147	TRUE
OK	negbinomial.size	0.621594	0.694518	C1orf174	787	TRUE
OK	negbinomial.size	0.622692	0.694969	SDC3	1445	TRUE
OK	negbinomial.size	0.631217	0.703698	ZBTB17	371	TRUE
OK	negbinomial.size	0.632389	0.704219	MIB2	1347	TRUE
OK	negbinomial.size	0.635547	0.706949	ZSWIM5	69	TRUE
OK	negbinomial.size	0.637218	0.70802	GNG12-AS1	126	TRUE
OK	negbinomial.size	0.640139	0.710476	AL096855.1	13	TRUE
OK	negbinomial.size	0.655953	0.72722	AL031280.1	30	TRUE
OK	negbinomial.size	0.659754	0.730625	AMPD2	1226	TRUE
OK	negbinomial.size	0.662414	0.732759	AL512353.1	117	TRUE
OK	negbinomial.size	0.666016	0.735929	AC105942.1	453	TRUE
OK	negbinomial.size	0.674977	0.745008	AMIGO1	92	TRUE
OK	negbinomial.size	0.67839	0.747721	AC099568.2	20	TRUE
OK	negbinomial.size	0.678931	0.747721	LPAR3	12	TRUE
OK	negbinomial.size	0.688857	0.757818	WDTC1	517	TRUE
OK	negbinomial.size	0.701053	0.770388	SLC45A1	173	TRUE
OK	negbinomial.size	0.704384	0.772351	AL109936.6	11	TRUE
OK	negbinomial.size	0.703854	0.772351	MFSD14A	21	TRUE
OK	negbinomial.size	0.706991	0.773513	ALG6	295	TRUE
OK	negbinomial.size	0.706805	0.773513	LINC01635	16	TRUE
OK	negbinomial.size	0.717099	0.78007	ARHGEF16	45	TRUE
OK	negbinomial.size	0.716942	0.78007	HHLA3	1334	TRUE
OK	negbinomial.size	0.717665	0.78007	KDM4A	386	TRUE
OK	negbinomial.size	0.714514	0.78007	KLHL17	140	TRUE
OK	negbinomial.size	0.717468	0.78007	LRRC8C-DT	165	TRUE
OK	negbinomial.size	0.715883	0.78007	TMEM61	19	TRUE
OK	negbinomial.size	0.719455	0.781167	SZRD1	1675	TRUE
OK	negbinomial.size	0.725242	0.786596	FAM213B	158	TRUE
OK	negbinomial.size	0.728094	0.788835	AL449266.1	39	TRUE
OK	negbinomial.size	0.731188	0.791329	LRRIQ3	64	TRUE
OK	negbinomial.size	0.733221	0.791815	LEPR	157	TRUE
OK	negbinomial.size	0.73302	0.791815	USP24	659	TRUE
OK	negbinomial.size	0.736933	0.794966	MAST2	1027	TRUE
OK	negbinomial.size	0.742239	0.799826	NEXN-AS1	14	TRUE
OK	negbinomial.size	0.748159	0.805339	SORT1	1068	TRUE
OK	negbinomial.size	0.751315	0.807866	MTFR1L	1768	TRUE
OK	negbinomial.size	0.753701	0.80956	GJA4	14	TRUE
OK	negbinomial.size	0.755497	0.810619	TNNI3K	31	TRUE
OK	negbinomial.size	0.763941	0.8188	MFSD2A	158	TRUE
OK	negbinomial.size	0.769902	0.824306	TMEM39B	439	TRUE
OK	negbinomial.size	0.774388	0.828222	SPOCD1	16	TRUE
OK	negbinomial.size	0.779356	0.832645	RERE	2016	TRUE
OK	negbinomial.size	0.785172	0.837506	AL354760.1	10	TRUE
OK	negbinomial.size	0.785581	0.837506	UROD	1548	TRUE
OK	negbinomial.size	0.787007	0.838133	AL050343.1	42	TRUE
OK	negbinomial.size	0.794835	0.842623	AC098484.2	16	TRUE
OK	negbinomial.size	0.792698	0.842623	AK2	3864	TRUE
OK	negbinomial.size	0.793907	0.842623	FAM76A	832	TRUE
OK	negbinomial.size	0.792962	0.842623	NBPF15	132	TRUE
OK	negbinomial.size	0.795436	0.842623	PIGV	286	TRUE
OK	negbinomial.size	0.800415	0.847	SLC35E2B	159	TRUE
OK	negbinomial.size	0.808481	0.854631	CYB561D1	74	TRUE
OK	negbinomial.size	0.810365	0.855243	LINC01714	41	TRUE
OK	negbinomial.size	0.81077	0.855243	SH2D5	16	TRUE
OK	negbinomial.size	0.811954	0.855589	LINC01771	26	TRUE
OK	negbinomial.size	0.819119	0.861324	AL020996.1	118	TRUE
OK	negbinomial.size	0.81906	0.861324	FHL3	524	TRUE
OK	negbinomial.size	0.820105	0.861455	AL357078.1	26	TRUE
OK	negbinomial.size	0.822509	0.863073	FO704657.1	44	TRUE
OK	negbinomial.size	0.82882	0.868784	NOL9	660	TRUE
OK	negbinomial.size	0.834536	0.873859	PANK4	55	TRUE
OK	negbinomial.size	0.83588	0.874352	SLC25A34-AS1	16	TRUE
OK	negbinomial.size	0.838351	0.87602	RIMS3	24	TRUE
OK	negbinomial.size	0.842765	0.879713	ASAP3	370	TRUE
OK	negbinomial.size	0.844048	0.880134	NPHP4	171	TRUE
OK	negbinomial.size	0.851411	0.886886	LINC01768	12	TRUE
OK	negbinomial.size	0.852781	0.887389	RAD54L	17	TRUE
OK	negbinomial.size	0.853677	0.887399	ZMYM1	321	TRUE
OK	negbinomial.size	0.86472	0.897944	C1orf232	17	TRUE
OK	negbinomial.size	0.866138	0.898484	PUSL1	615	TRUE
OK	negbinomial.size	0.869941	0.90056	HPDL	89	TRUE
OK	negbinomial.size	0.869708	0.90056	RAB42	210	TRUE
OK	negbinomial.size	0.873913	0.903737	WDR63	161	TRUE
OK	negbinomial.size	0.877024	0.906017	ARMH1	43	TRUE
OK	negbinomial.size	0.878399	0.906501	AL512288.1	11	TRUE
OK	negbinomial.size	0.880757	0.907997	MUTYH	589	TRUE
OK	negbinomial.size	0.885919	0.912378	AL360270.3	27	TRUE
OK	negbinomial.size	0.887826	0.91321	AL049597.2	93	TRUE
OK	negbinomial.size	0.888553	0.91321	MANEAL	55	TRUE
OK	negbinomial.size	0.889931	0.913687	HOOK1	23	TRUE
OK	negbinomial.size	0.894572	0.91751	LRRC38	12	TRUE
OK	negbinomial.size	0.905207	0.927466	FAM183A	11	TRUE
OK	negbinomial.size	0.907226	0.928584	LINC01778	72	TRUE
OK	negbinomial.size	0.914792	0.93537	TTC4	184	TRUE
OK	negbinomial.size	0.918286	0.937983	AL445686.2	120	TRUE
OK	negbinomial.size	0.919714	0.938483	AC092807.2	30	TRUE
OK	negbinomial.size	0.921616	0.939465	NBPF3	74	TRUE
OK	negbinomial.size	0.926362	0.943307	CCDC30	213	TRUE
OK	negbinomial.size	0.927271	0.943307	FAM167B	79	TRUE
OK	negbinomial.size	0.930266	0.945393	TNFRSF25	61	TRUE
OK	negbinomial.size	0.934531	0.948762	KDM4A-AS1	76	TRUE
OK	negbinomial.size	0.938102	0.951421	FNDC7	21	TRUE
OK	negbinomial.size	0.945989	0.958449	FAM87B	26	TRUE
OK	negbinomial.size	0.956704	0.968324	ATXN7L2	36	TRUE
OK	negbinomial.size	0.959372	0.970043	ZMYND12	215	TRUE
OK	negbinomial.size	0.960877	0.970583	LAPTM5	76	TRUE
OK	negbinomial.size	0.963267	0.972015	AL031847.1	26	TRUE
OK	negbinomial.size	0.967547	0.97535	CD52	55	TRUE
OK	negbinomial.size	0.977099	0.983987	AL121992.1	51	TRUE
OK	negbinomial.size	0.978917	0.984826	CYB5RL	55	TRUE
OK	negbinomial.size	0.981184	0.986115	TRMT13	544	TRUE
OK	negbinomial.size	0.987419	0.988408	AC105277.1	160	TRUE
OK	negbinomial.size	0.984741	0.988408	B3GALT6	942	TRUE
OK	negbinomial.size	0.986867	0.988408	TFAP2E	25	TRUE
OK	negbinomial.size	0.9864	0.988408	UQCRHL	426	TRUE
OK	negbinomial.size	0.988525	0.988525	MTOR	381	TRUE

## Sheet: HTC
status	family	pval	qval	gene_short_name	num_cells_expressed	use_for_ordering
OK	negbinomial.size	0	0	ERRFI1	5348	TRUE
OK	negbinomial.size	0	0	DHRS3	3994	TRUE
OK	negbinomial.size	0	0	PDPN	4226	TRUE
OK	negbinomial.size	0	0	PLA2G2A	5701	TRUE
OK	negbinomial.size	0	0	CDA	3284	TRUE
OK	negbinomial.size	0	0	ALPL	332	TRUE
OK	negbinomial.size	0	0	SYF2	4653	TRUE
OK	negbinomial.size	0	0	SNHG12	4315	TRUE
OK	negbinomial.size	0	0	KHDRBS1	4465	TRUE
OK	negbinomial.size	0	0	PHC2	2649	TRUE
OK	negbinomial.size	0	0	CYR61	5098	TRUE
OK	negbinomial.size	0	0	LMO4	4984	TRUE
OK	negbinomial.size	0	0	COL11A1	4508	TRUE
OK	negbinomial.size	0	0	SARS	3823	TRUE
OK	negbinomial.size	0	0	CHI3L2	3472	TRUE
OK	negbinomial.size	0	0	CSDE1	4856	TRUE
OK	negbinomial.size	0	0	TSPAN2	2442	TRUE
OK	negbinomial.size	1.55e-283	8.14e-282	GBP2	3099	TRUE
OK	negbinomial.size	7.61e-278	3.81e-276	SRSF4	3168	TRUE
OK	negbinomial.size	1.4e-268	6.66e-267	TXNDC12	3841	TRUE
OK	negbinomial.size	4.32e-262	1.96e-260	PTP4A2	4467	TRUE
OK	negbinomial.size	1.36e-256	5.91e-255	ATP1A1	4590	TRUE
OK	negbinomial.size	2.41e-235	1e-233	AGTRAP	2528	TRUE
OK	negbinomial.size	3.77e-228	1.51e-226	EIF3I	4877	TRUE
OK	negbinomial.size	4.36e-225	1.68e-223	VAMP3	3560	TRUE
OK	negbinomial.size	6.51e-225	2.41e-223	AHCYL1	3606	TRUE
OK	negbinomial.size	5.63e-215	2.01e-213	C1orf122	3763	TRUE
OK	negbinomial.size	1.31e-210	4.51e-209	GSTM3	4071	TRUE
OK	negbinomial.size	1.26e-198	4.2e-197	AK2	3649	TRUE
OK	negbinomial.size	2.64e-191	8.53e-190	ENO1	6076	TRUE
OK	negbinomial.size	3.75e-184	1.17e-182	RABGGTB	2645	TRUE
OK	negbinomial.size	8.07e-177	2.45e-175	CMPK1	4894	TRUE
OK	negbinomial.size	9.38e-167	2.76e-165	PDE4B	1336	TRUE
OK	negbinomial.size	5.93e-163	1.69e-161	TMEM222	2424	TRUE
OK	negbinomial.size	2.23e-157	6.18e-156	TMEM167B	2294	TRUE
OK	negbinomial.size	1.58e-154	4.27e-153	CAP1	2848	TRUE
OK	negbinomial.size	9e-154	2.37e-152	PGM1	4025	TRUE
OK	negbinomial.size	8.03e-152	2.06e-150	TGFBR3	2953	TRUE
OK	negbinomial.size	7.02e-149	1.75e-147	VWA1	2345	TRUE
OK	negbinomial.size	2.29e-145	5.59e-144	STX12	2130	TRUE
OK	negbinomial.size	8.4e-139	2e-137	GNAI3	3299	TRUE
OK	negbinomial.size	1.64e-135	3.82e-134	HSPB7	977	TRUE
OK	negbinomial.size	6.06e-131	1.38e-129	SH3D21	853	TRUE
OK	negbinomial.size	1.06e-130	2.35e-129	CLCNKA	478	TRUE
OK	negbinomial.size	1.37e-129	2.98e-128	ZBTB8OS	2897	TRUE
OK	negbinomial.size	4.65e-129	9.89e-128	VAV3	546	TRUE
OK	negbinomial.size	1.1e-126	2.28e-125	ATP5PB	4023	TRUE
OK	negbinomial.size	7.35e-124	1.5e-122	BTF3L4	3334	TRUE
OK	negbinomial.size	1.89e-122	3.78e-121	RPS8	6180	TRUE
OK	negbinomial.size	7.47e-122	1.47e-120	ID3	4527	TRUE
OK	negbinomial.size	5.08e-120	9.78e-119	BSDC1	1744	TRUE
OK	negbinomial.size	4.12e-119	7.78e-118	LUZP1	1936	TRUE
OK	negbinomial.size	2.63e-118	4.87e-117	ARHGEF19	1162	TRUE
OK	negbinomial.size	1.88e-111	3.41e-110	MXRA8	3357	TRUE
OK	negbinomial.size	2.02e-111	3.61e-110	PITHD1	4220	TRUE
OK	negbinomial.size	1.38e-110	2.42e-109	LRRC47	1647	TRUE
OK	negbinomial.size	9.26e-108	1.6e-106	AK4	2984	TRUE
OK	negbinomial.size	1.05e-107	1.78e-106	PALMD	1526	TRUE
OK	negbinomial.size	5.4e-103	8.99e-102	RAP1A	3404	TRUE
OK	negbinomial.size	8.3e-102	1.36e-100	JAK1	3346	TRUE
OK	negbinomial.size	9.14e-102	1.47e-100	SRSF11	4904	TRUE
OK	negbinomial.size	2.57e-99	4.08e-98	RRAGC	1611	TRUE
OK	negbinomial.size	3.7e-98	5.78e-97	CTBS	4238	TRUE
OK	negbinomial.size	8.86e-97	1.36e-95	RTCA	1800	TRUE
OK	negbinomial.size	5.27e-96	7.98e-95	NADK	1193	TRUE
OK	negbinomial.size	5.6e-96	8.35e-95	KYAT3	1368	TRUE
OK	negbinomial.size	5.45e-95	8.02e-94	EXTL1	788	TRUE
OK	negbinomial.size	2.01e-94	2.91e-93	RNF11	2913	TRUE
OK	negbinomial.size	7.24e-94	1.03e-92	TRNAU1AP	1798	TRUE
OK	negbinomial.size	4.64e-93	6.54e-92	CLIC4	4403	TRUE
OK	negbinomial.size	3.29e-90	4.57e-89	SLC2A1	3014	TRUE
OK	negbinomial.size	6.12e-89	8.39e-88	INTS11	1995	TRUE
OK	negbinomial.size	1.22e-88	1.65e-87	TBX15	2183	TRUE
OK	negbinomial.size	1.38e-87	1.84e-86	FAM131C	354	TRUE
OK	negbinomial.size	1.83e-84	2.4e-83	SAMD11	659	TRUE
OK	negbinomial.size	2.09e-84	2.71e-83	TMED5	2526	TRUE
OK	negbinomial.size	1.25e-83	1.6e-82	CAPZA1	1785	TRUE
OK	negbinomial.size	4.68e-80	5.93e-79	H6PD	1195	TRUE
OK	negbinomial.size	2.14e-79	2.67e-78	POU3F1	1765	TRUE
OK	negbinomial.size	5.29e-79	6.53e-78	TPRG1L	1728	TRUE
OK	negbinomial.size	1.63e-78	1.98e-77	SRM	3009	TRUE
OK	negbinomial.size	3.04e-78	3.67e-77	PRPF38A	2941	TRUE
OK	negbinomial.size	1.09e-72	1.29e-71	RBBP4	2213	TRUE
OK	negbinomial.size	3.97e-70	4.68e-69	HMGCL	2034	TRUE
OK	negbinomial.size	4.24e-70	4.92e-69	PATJ	1300	TRUE
OK	negbinomial.size	1.18e-69	1.35e-68	RHOC	4777	TRUE
OK	negbinomial.size	2.19e-69	2.49e-68	FOXD2	1300	TRUE
OK	negbinomial.size	1.99e-67	2.24e-66	GPBP1L1	1798	TRUE
OK	negbinomial.size	1.39e-66	1.54e-65	PTGER3	389	TRUE
OK	negbinomial.size	1.33e-65	1.46e-64	BMP8B	57	TRUE
OK	negbinomial.size	7.81e-65	8.48e-64	RER1	4247	TRUE
OK	negbinomial.size	3.2e-64	3.44e-63	FBXO44	1463	TRUE
OK	negbinomial.size	6.57e-64	6.99e-63	FBXO42	917	TRUE
OK	negbinomial.size	6.05e-62	6.37e-61	DNAJB4	3039	TRUE
OK	negbinomial.size	8.73e-61	9.09e-60	MACF1	2020	TRUE
OK	negbinomial.size	1.66e-59	1.71e-58	PDZK1IP1	357	TRUE
OK	negbinomial.size	1.81e-59	1.85e-58	YARS	1635	TRUE
OK	negbinomial.size	5.79e-58	5.85e-57	NFYC	1349	TRUE
OK	negbinomial.size	1.24e-56	1.24e-55	JUN	5721	TRUE
OK	negbinomial.size	3.67e-56	3.63e-55	THRAP3	3647	TRUE
OK	negbinomial.size	4.37e-56	4.29e-55	RNF19B	1498	TRUE
OK	negbinomial.size	2.13e-55	2.07e-54	TMEM200B	633	TRUE
OK	negbinomial.size	2.3e-55	2.21e-54	NUDC	4689	TRUE
OK	negbinomial.size	2.06e-54	1.96e-53	FBXO2	5765	TRUE
OK	negbinomial.size	2.51e-54	2.37e-53	SLC2A5	208	TRUE
OK	negbinomial.size	2.87e-54	2.68e-53	TMEM69	1010	TRUE
OK	negbinomial.size	3.71e-54	3.44e-53	MARCKSL1	2970	TRUE
OK	negbinomial.size	8.88e-54	8.15e-53	DR1	1505	TRUE
OK	negbinomial.size	1.34e-53	1.22e-52	NGF	231	TRUE
OK	negbinomial.size	3.23e-53	2.91e-52	SNRNP40	1749	TRUE
OK	negbinomial.size	3.26e-53	2.91e-52	COL9A2	5086	TRUE
OK	negbinomial.size	3.75e-53	3.32e-52	PAQR7	568	TRUE
OK	negbinomial.size	7.92e-52	6.95e-51	RPA2	2620	TRUE
OK	negbinomial.size	9.17e-52	7.98e-51	MATN1-AS1	483	TRUE
OK	negbinomial.size	1.03e-51	8.92e-51	CD58	935	TRUE
OK	negbinomial.size	1.38e-51	1.18e-50	MAD2L2	1520	TRUE
OK	negbinomial.size	4.37e-51	3.7e-50	TACSTD2	194	TRUE
OK	negbinomial.size	3.29e-50	2.77e-49	RLF	2372	TRUE
OK	negbinomial.size	3.83e-50	3.19e-49	GNB1	2755	TRUE
OK	negbinomial.size	3.56e-49	2.94e-48	PNRC2	4210	TRUE
OK	negbinomial.size	8.11e-49	6.65e-48	CLCNKB	242	TRUE
OK	negbinomial.size	1.5e-48	1.22e-47	MKNK1	818	TRUE
OK	negbinomial.size	1.64e-48	1.32e-47	TRABD2B	1516	TRUE
OK	negbinomial.size	3.24e-47	2.59e-46	CITED4	1515	TRUE
OK	negbinomial.size	4.6e-47	3.65e-46	DVL1	1363	TRUE
OK	negbinomial.size	1.69e-46	1.33e-45	KTI12	773	TRUE
OK	negbinomial.size	4.09e-46	3.19e-45	LRRC42	1317	TRUE
OK	negbinomial.size	6.63e-46	5.14e-45	UBE4B	1056	TRUE
OK	negbinomial.size	1.67e-45	1.28e-44	MTFR1L	1989	TRUE
OK	negbinomial.size	2.72e-45	2.08e-44	MRPL20	4474	TRUE
OK	negbinomial.size	5.66e-45	4.29e-44	AL356488.3	652	TRUE
OK	negbinomial.size	6.14e-45	4.62e-44	RPL11	6192	TRUE
OK	negbinomial.size	3.18e-44	2.38e-43	TMEM59	6080	TRUE
OK	negbinomial.size	2.08e-43	1.54e-42	DDAH1	1021	TRUE
OK	negbinomial.size	4.9e-43	3.6e-42	MRPL37	1460	TRUE
OK	negbinomial.size	6.12e-43	4.47e-42	UROD	1840	TRUE
OK	negbinomial.size	7.77e-43	5.63e-42	PABPC4	3694	TRUE
OK	negbinomial.size	1.2e-42	8.61e-42	KPNA6	1821	TRUE
OK	negbinomial.size	1.31e-42	9.38e-42	PPIE	2533	TRUE
OK	negbinomial.size	3.68e-42	2.61e-41	SLC45A1	320	TRUE
OK	negbinomial.size	3.88e-42	2.74e-41	PRDM16	339	TRUE
OK	negbinomial.size	3.97e-42	2.78e-41	CLCC1	1298	TRUE
OK	negbinomial.size	5e-42	3.47e-41	AL035413.1	700	TRUE
OK	negbinomial.size	1.08e-41	7.47e-41	DBT	687	TRUE
OK	negbinomial.size	3.37e-41	2.31e-40	TINAGL1	310	TRUE
OK	negbinomial.size	1.25e-40	8.5e-40	SSU72	4203	TRUE
OK	negbinomial.size	3.18e-40	2.15e-39	AL691432.2	620	TRUE
OK	negbinomial.size	3.9e-40	2.62e-39	PEF1	2158	TRUE
OK	negbinomial.size	4.94e-40	3.29e-39	ATPAF1	1503	TRUE
OK	negbinomial.size	9.28e-40	6.14e-39	LRRC41	1787	TRUE
OK	negbinomial.size	1.05e-39	6.9e-39	TOE1	920	TRUE
OK	negbinomial.size	2.49e-39	1.63e-38	CCDC163	441	TRUE
OK	negbinomial.size	3.2e-39	2.08e-38	RPL5	6188	TRUE
OK	negbinomial.size	5.15e-39	3.33e-38	ZMYM6	513	TRUE
OK	negbinomial.size	6.5e-38	4.16e-37	GALE	2998	TRUE
OK	negbinomial.size	4.21e-37	2.68e-36	CNN3	4538	TRUE
OK	negbinomial.size	1.63e-36	1.03e-35	MIGA1	1383	TRUE
OK	negbinomial.size	2.84e-36	1.79e-35	ANKRD65	998	TRUE
OK	negbinomial.size	3.38e-36	2.11e-35	GTF2B	4424	TRUE
OK	negbinomial.size	4.32e-36	2.68e-35	AL034417.3	514	TRUE
OK	negbinomial.size	4.61e-36	2.84e-35	SLC16A1-AS1	1003	TRUE
OK	negbinomial.size	4.76e-36	2.92e-35	SSBP3	1686	TRUE
OK	negbinomial.size	3.49e-35	2.13e-34	ATP5IF1	4977	TRUE
OK	negbinomial.size	3.8e-35	2.3e-34	EDN2	68	TRUE
OK	negbinomial.size	7.38e-35	4.45e-34	SESN2	2073	TRUE
OK	negbinomial.size	1.37e-34	8.18e-34	TM2D1	3724	TRUE
OK	negbinomial.size	2.05e-34	1.22e-33	MMP23B	134	TRUE
OK	negbinomial.size	2.09e-34	1.23e-33	THAP3	1081	TRUE
OK	negbinomial.size	4.84e-34	2.85e-33	CPLANE2	426	TRUE
OK	negbinomial.size	1.43e-33	8.35e-33	NOC2L	1312	TRUE
OK	negbinomial.size	1.87e-33	1.09e-32	PIGK	1642	TRUE
OK	negbinomial.size	2.11e-33	1.22e-32	YTHDF2	2713	TRUE
OK	negbinomial.size	2.9e-33	1.67e-32	VCAM1	157	TRUE
OK	negbinomial.size	3.52e-33	2.01e-32	ADPRHL2	1037	TRUE
OK	negbinomial.size	5.15e-32	2.93e-31	DNTTIP2	2698	TRUE
OK	negbinomial.size	8.75e-32	4.94e-31	ELOA	1222	TRUE
OK	negbinomial.size	1.07e-31	6.01e-31	TNFRSF18	210	TRUE
OK	negbinomial.size	4.13e-31	2.3e-30	C1QTNF12	134	TRUE
OK	negbinomial.size	5.51e-31	3.06e-30	SF3A3	2115	TRUE
OK	negbinomial.size	2.66e-30	1.47e-29	CPT2	420	TRUE
OK	negbinomial.size	1.21e-29	6.66e-29	ST3GAL3	491	TRUE
OK	negbinomial.size	3.01e-29	1.64e-28	RBMXL1	1261	TRUE
OK	negbinomial.size	4.95e-29	2.69e-28	SDHB	2612	TRUE
OK	negbinomial.size	6.31e-29	3.41e-28	YIPF1	599	TRUE
OK	negbinomial.size	1.6e-28	8.61e-28	PARK7	5840	TRUE
OK	negbinomial.size	1.74e-28	9.3e-28	NFIA	2667	TRUE
OK	negbinomial.size	9.3e-28	4.95e-27	STMN1	1277	TRUE
OK	negbinomial.size	1.02e-27	5.38e-27	LRRC40	781	TRUE
OK	negbinomial.size	2.27e-27	1.2e-26	PPP1R8	647	TRUE
OK	negbinomial.size	3.03e-27	1.59e-26	PRKAA2	402	TRUE
OK	negbinomial.size	1.1e-26	5.75e-26	MRTO4	1350	TRUE
OK	negbinomial.size	1.62e-26	8.4e-26	AMPD2	1206	TRUE
OK	negbinomial.size	1.88e-26	9.68e-26	CYP4B1	37	TRUE
OK	negbinomial.size	3.19e-26	1.64e-25	SNX7	951	TRUE
OK	negbinomial.size	4.29e-26	2.19e-25	AL591845.1	347	TRUE
OK	negbinomial.size	4.8e-26	2.44e-25	SLC16A1	3299	TRUE
OK	negbinomial.size	9.07e-26	4.58e-25	UBIAD1	543	TRUE
OK	negbinomial.size	1.04e-25	5.24e-25	GPR157	615	TRUE
OK	negbinomial.size	1.26e-25	6.3e-25	PER3	1837	TRUE
OK	negbinomial.size	1.32e-25	6.54e-25	FOXD2-AS1	387	TRUE
OK	negbinomial.size	3.02e-25	1.49e-24	MTHFR	764	TRUE
OK	negbinomial.size	4.61e-25	2.27e-24	LEPROT	4638	TRUE
OK	negbinomial.size	9.23e-25	4.52e-24	MYSM1	879	TRUE
OK	negbinomial.size	1.13e-24	5.51e-24	ROR1	109	TRUE
OK	negbinomial.size	1.45e-24	7.05e-24	CLCN6	397	TRUE
OK	negbinomial.size	1.49e-24	7.19e-24	MED8	2666	TRUE
OK	negbinomial.size	2.17e-24	1.04e-23	IFI6	1729	TRUE
OK	negbinomial.size	3.71e-24	1.77e-23	MINOS1	2804	TRUE
OK	negbinomial.size	8.3e-24	3.95e-23	DRAM2	1389	TRUE
OK	negbinomial.size	1.35e-23	6.39e-23	PLPP3	1031	TRUE
OK	negbinomial.size	1.46e-23	6.9e-23	B4GALT2	1429	TRUE
OK	negbinomial.size	1.52e-23	7.16e-23	CRYZ	1148	TRUE
OK	negbinomial.size	1.65e-23	7.69e-23	SH3GLB1	3568	TRUE
OK	negbinomial.size	2.59e-23	1.21e-22	WDR47	1174	TRUE
OK	negbinomial.size	3.21e-23	1.49e-22	YRDC	1227	TRUE
OK	negbinomial.size	3.77e-23	1.74e-22	TRIT1	565	TRUE
OK	negbinomial.size	8.3e-23	3.81e-22	EMC1	1384	TRUE
OK	negbinomial.size	9.53e-23	4.35e-22	AGO3	2259	TRUE
OK	negbinomial.size	1.45e-22	6.59e-22	GPN2	665	TRUE
OK	negbinomial.size	1.67e-22	7.54e-22	BCAS2	4176	TRUE
OK	negbinomial.size	1.99e-22	8.94e-22	EPS15	1046	TRUE
OK	negbinomial.size	4.26e-22	1.91e-21	SLC16A4	1194	TRUE
OK	negbinomial.size	6.18e-22	2.76e-21	EVA1B	3940	TRUE
OK	negbinomial.size	1.96e-21	8.71e-21	AKR7A2	2633	TRUE
OK	negbinomial.size	2.37e-21	1.05e-20	ERI3	1912	TRUE
OK	negbinomial.size	4.11e-21	1.81e-20	PLEKHM2	1265	TRUE
OK	negbinomial.size	4.19e-21	1.84e-20	SLC22A15	274	TRUE
OK	negbinomial.size	4.41e-21	1.93e-20	PRDX1	6058	TRUE
OK	negbinomial.size	5.55e-21	2.41e-20	CPTP	691	TRUE
OK	negbinomial.size	6.16e-21	2.67e-20	IFFO2	451	TRUE
OK	negbinomial.size	1.13e-20	4.85e-20	ELOVL1	901	TRUE
OK	negbinomial.size	4.75e-20	2.04e-19	BCL10	2198	TRUE
OK	negbinomial.size	5.05e-20	2.16e-19	TESK2	568	TRUE
OK	negbinomial.size	5.71e-20	2.43e-19	TNFRSF1B	82	TRUE
OK	negbinomial.size	6.29e-20	2.66e-19	ZBTB48	659	TRUE
OK	negbinomial.size	6.31e-20	2.66e-19	IFNLR1	230	TRUE
OK	negbinomial.size	7.52e-20	3.16e-19	TSPAN1	643	TRUE
OK	negbinomial.size	1.53e-19	6.4e-19	AL606760.3	232	TRUE
OK	negbinomial.size	1.6e-19	6.68e-19	NSUN4	635	TRUE
OK	negbinomial.size	1.64e-19	6.8e-19	WASF2	3997	TRUE
OK	negbinomial.size	1.97e-19	8.12e-19	RPS6KA1	421	TRUE
OK	negbinomial.size	2.18e-19	8.95e-19	IGSF3	342	TRUE
OK	negbinomial.size	2.38e-19	9.76e-19	FPGT	530	TRUE
OK	negbinomial.size	2.67e-19	1.09e-18	SLC9A1	735	TRUE
OK	negbinomial.size	3.86e-19	1.57e-18	MTF2	1324	TRUE
OK	negbinomial.size	3.92e-19	1.59e-18	TARDBP	1850	TRUE
OK	negbinomial.size	4.51e-19	1.82e-18	LYPLA2	1064	TRUE
OK	negbinomial.size	4.56e-19	1.83e-18	KIF1B	1737	TRUE
OK	negbinomial.size	5.56e-19	2.23e-18	LRIG2	519	TRUE
OK	negbinomial.size	1.58e-18	6.3e-18	RPF1	1319	TRUE
OK	negbinomial.size	2.19e-18	8.68e-18	SLC30A7	1285	TRUE
OK	negbinomial.size	3.68e-18	1.46e-17	PTPRU	584	TRUE
OK	negbinomial.size	6.25e-18	2.46e-17	LEPR	289	TRUE
OK	negbinomial.size	7e-18	2.74e-17	SLC30A2	245	TRUE
OK	negbinomial.size	7.2e-18	2.81e-17	LINC01140	180	TRUE
OK	negbinomial.size	1.4e-17	5.45e-17	INPP5B	418	TRUE
OK	negbinomial.size	1.46e-17	5.65e-17	ISG15	358	TRUE
OK	negbinomial.size	2.11e-17	8.13e-17	PEX14	483	TRUE
OK	negbinomial.size	2.52e-17	9.68e-17	RSRP1	5766	TRUE
OK	negbinomial.size	3.34e-17	1.28e-16	DFFA	919	TRUE
OK	negbinomial.size	4.32e-17	1.65e-16	SIKE1	1855	TRUE
OK	negbinomial.size	5.07e-17	1.93e-16	YBX1	6008	TRUE
OK	negbinomial.size	5.32e-17	2.01e-16	AKR1A1	3640	TRUE
OK	negbinomial.size	6.99e-17	2.64e-16	DDX20	463	TRUE
OK	negbinomial.size	1.16e-16	4.35e-16	C1orf87	124	TRUE
OK	negbinomial.size	1.17e-16	4.38e-16	C1orf162	172	TRUE
OK	negbinomial.size	1.23e-16	4.57e-16	STRIP1	557	TRUE
OK	negbinomial.size	1.31e-16	4.86e-16	C1orf50	415	TRUE
OK	negbinomial.size	1.43e-16	5.3e-16	USP1	2484	TRUE
OK	negbinomial.size	1.54e-16	5.68e-16	HDAC1	2231	TRUE
OK	negbinomial.size	1.76e-16	6.48e-16	NEGR1	263	TRUE
OK	negbinomial.size	1.93e-16	7.08e-16	SSX2IP	229	TRUE
OK	negbinomial.size	2.05e-16	7.49e-16	PAFAH2	544	TRUE
OK	negbinomial.size	2.35e-16	8.56e-16	ENO1-AS1	239	TRUE
OK	negbinomial.size	2.4e-16	8.68e-16	TRIM33	1299	TRUE
OK	negbinomial.size	2.75e-16	9.94e-16	SELENOF	2922	TRUE
OK	negbinomial.size	2.79e-16	1e-15	KCND3	253	TRUE
OK	negbinomial.size	5.87e-16	2.1e-15	SMIM1	1111	TRUE
OK	negbinomial.size	8.96e-16	3.2e-15	SRRM1	4305	TRUE
OK	negbinomial.size	1.01e-15	3.61e-15	MUL1	886	TRUE
OK	negbinomial.size	1.42e-15	5.04e-15	UBE2J2	1841	TRUE
OK	negbinomial.size	1.54e-15	5.43e-15	SLC35A3	1193	TRUE
OK	negbinomial.size	1.71e-15	6.02e-15	EPHA2	619	TRUE
OK	negbinomial.size	1.78e-15	6.25e-15	PSMB2	3307	TRUE
OK	negbinomial.size	2.02e-15	7.05e-15	KLHL21	2459	TRUE
OK	negbinomial.size	2.18e-15	7.6e-15	SCMH1	741	TRUE
OK	negbinomial.size	3.65e-15	1.27e-14	ITGB3BP	1293	TRUE
OK	negbinomial.size	4.69e-15	1.62e-14	KIAA0319L	689	TRUE
OK	negbinomial.size	6.97e-15	2.4e-14	SDC3	725	TRUE
OK	negbinomial.size	9.08e-15	3.12e-14	GPR88	124	TRUE
OK	negbinomial.size	1.25e-14	4.28e-14	MAGOH	3593	TRUE
OK	negbinomial.size	1.73e-14	5.91e-14	SZRD1	1482	TRUE
OK	negbinomial.size	2.06e-14	7.02e-14	HSPG2	2131	TRUE
OK	negbinomial.size	2.09e-14	7.08e-14	HIPK1-AS1	263	TRUE
OK	negbinomial.size	2.42e-14	8.19e-14	FHL3	665	TRUE
OK	negbinomial.size	2.52e-14	8.47e-14	AC114490.3	237	TRUE
OK	negbinomial.size	2.6e-14	8.74e-14	KIAA1522	77	TRUE
OK	negbinomial.size	4.14e-14	1.38e-13	ZNF691	234	TRUE
OK	negbinomial.size	7.35e-14	2.45e-13	AURKAIP1	4109	TRUE
OK	negbinomial.size	8.78e-14	2.92e-13	PTPN22	1365	TRUE
OK	negbinomial.size	1.08e-13	3.56e-13	AGO1	620	TRUE
OK	negbinomial.size	1.51e-13	4.99e-13	UQCRH	5906	TRUE
OK	negbinomial.size	2.66e-13	8.76e-13	S100PBP	750	TRUE
OK	negbinomial.size	3.45e-13	1.13e-12	FAAP20	2652	TRUE
OK	negbinomial.size	3.44e-13	1.13e-12	GCLM	1178	TRUE
OK	negbinomial.size	4.03e-13	1.31e-12	WDR3	497	TRUE
OK	negbinomial.size	5.44e-13	1.77e-12	C1orf174	880	TRUE
OK	negbinomial.size	7.71e-13	2.49e-12	ZFP69B	141	TRUE
OK	negbinomial.size	8.3e-13	2.68e-12	GNG5	4882	TRUE
OK	negbinomial.size	1.64e-12	5.26e-12	LINC01783	182	TRUE
OK	negbinomial.size	1.8e-12	5.76e-12	NECAP2	1254	TRUE
OK	negbinomial.size	3.8e-12	1.22e-11	DHDDS	863	TRUE
OK	negbinomial.size	4.06e-12	1.29e-11	PERM1	75	TRUE
OK	negbinomial.size	4.39e-12	1.39e-11	MEAF6	2879	TRUE
OK	negbinomial.size	5.08e-12	1.61e-11	LSM10	2231	TRUE
OK	negbinomial.size	5.41e-12	1.71e-11	MIB2	1138	TRUE
OK	negbinomial.size	8.35e-12	2.63e-11	GPSM2	1442	TRUE
OK	negbinomial.size	8.8e-12	2.76e-11	LINC00115	314	TRUE
OK	negbinomial.size	1.03e-11	3.22e-11	RERE	1713	TRUE
OK	negbinomial.size	1.04e-11	3.23e-11	ACOT7	426	TRUE
OK	negbinomial.size	1.14e-11	3.54e-11	C1orf52	2922	TRUE
OK	negbinomial.size	1.15e-11	3.56e-11	OSBPL9	1438	TRUE
OK	negbinomial.size	1.19e-11	3.69e-11	EIF4G3	1301	TRUE
OK	negbinomial.size	1.44e-11	4.42e-11	TMEM50A	2968	TRUE
OK	negbinomial.size	2.2e-11	6.74e-11	DENND2D	340	TRUE
OK	negbinomial.size	2.92e-11	8.92e-11	HNRNPR	3635	TRUE
OK	negbinomial.size	3.62e-11	1.1e-10	NOL9	623	TRUE
OK	negbinomial.size	3.75e-11	1.14e-10	ST7L	857	TRUE
OK	negbinomial.size	5e-11	1.51e-10	AL137802.2	209	TRUE
OK	negbinomial.size	5.65e-11	1.71e-10	ANGPTL7	271	TRUE
OK	negbinomial.size	5.74e-11	1.73e-10	CAMK2N1	2228	TRUE
OK	negbinomial.size	5.77e-11	1.73e-10	GPATCH3	259	TRUE
OK	negbinomial.size	7.11e-11	2.13e-10	SLC35D1	916	TRUE
OK	negbinomial.size	7.74e-11	2.31e-10	HMGN2	4877	TRUE
OK	negbinomial.size	8.29e-11	2.47e-10	FAF1	1466	TRUE
OK	negbinomial.size	9.51e-11	2.82e-10	FAM69A	263	TRUE
OK	negbinomial.size	1.12e-10	3.31e-10	NRDC	2279	TRUE
OK	negbinomial.size	1.59e-10	4.68e-10	LZIC	1634	TRUE
OK	negbinomial.size	1.61e-10	4.74e-10	MOV10	372	TRUE
OK	negbinomial.size	1.83e-10	5.37e-10	SZT2	392	TRUE
OK	negbinomial.size	2.55e-10	7.44e-10	CSMD2	67	TRUE
OK	negbinomial.size	2.83e-10	8.24e-10	VPS13D	888	TRUE
OK	negbinomial.size	3.11e-10	9.04e-10	BX284668.2	189	TRUE
OK	negbinomial.size	4.63e-10	1.34e-09	LINC01355	339	TRUE
OK	negbinomial.size	5.57e-10	1.61e-09	SFPQ	5284	TRUE
OK	negbinomial.size	6.09e-10	1.75e-09	AHDC1	962	TRUE
OK	negbinomial.size	6.61e-10	1.9e-09	PIFO	755	TRUE
OK	negbinomial.size	7.07e-10	2.03e-09	AL034417.2	299	TRUE
OK	negbinomial.size	7.25e-10	2.07e-09	PINK1	2684	TRUE
OK	negbinomial.size	9.82e-10	2.8e-09	PIK3CD	143	TRUE
OK	negbinomial.size	1.06e-09	3.02e-09	CCDC28B	916	TRUE
OK	negbinomial.size	1.09e-09	3.07e-09	AL353622.1	84	TRUE
OK	negbinomial.size	1.13e-09	3.2e-09	PIGV	438	TRUE
OK	negbinomial.size	1.35e-09	3.8e-09	EYA3	411	TRUE
OK	negbinomial.size	1.62e-09	4.54e-09	FAM43B	1078	TRUE
OK	negbinomial.size	1.73e-09	4.83e-09	AC118549.1	842	TRUE
OK	negbinomial.size	1.78e-09	4.98e-09	UBXN11	777	TRUE
OK	negbinomial.size	2.3e-09	6.4e-09	ZNF593	2195	TRUE
OK	negbinomial.size	2.42e-09	6.73e-09	GMEB1	530	TRUE
OK	negbinomial.size	3.19e-09	8.84e-09	KDM1A	1380	TRUE
OK	negbinomial.size	4.09e-09	1.13e-08	AL645728.1	538	TRUE
OK	negbinomial.size	5.16e-09	1.42e-08	PPCS	3027	TRUE
OK	negbinomial.size	5.4e-09	1.48e-08	LINC00853	53	TRUE
OK	negbinomial.size	6e-09	1.64e-08	SGIP1	189	TRUE
OK	negbinomial.size	7.42e-09	2.03e-08	LINC01772	97	TRUE
OK	negbinomial.size	8.3e-09	2.26e-08	RCAN3	815	TRUE
OK	negbinomial.size	8.76e-09	2.38e-08	TRAPPC3	2576	TRUE
OK	negbinomial.size	9.52e-09	2.58e-08	EXOSC10	764	TRUE
OK	negbinomial.size	1.06e-08	2.86e-08	NTNG1	43	TRUE
OK	negbinomial.size	1.09e-08	2.93e-08	AL512353.1	189	TRUE
OK	negbinomial.size	1.54e-08	4.14e-08	TAF13	1042	TRUE
OK	negbinomial.size	1.57e-08	4.21e-08	FOXO6	229	TRUE
OK	negbinomial.size	2.22e-08	5.93e-08	CEPT1	507	TRUE
OK	negbinomial.size	2.26e-08	6.01e-08	FUBP1	2260	TRUE
OK	negbinomial.size	2.57e-08	6.83e-08	TNFRSF14	382	TRUE
OK	negbinomial.size	2.69e-08	7.14e-08	ADGRL2	180	TRUE
OK	negbinomial.size	3.1e-08	8.19e-08	SASS6	443	TRUE
OK	negbinomial.size	3.27e-08	8.62e-08	MTF1	656	TRUE
OK	negbinomial.size	3.27e-08	8.62e-08	ZYG11B	761	TRUE
OK	negbinomial.size	3.32e-08	8.72e-08	SORT1	635	TRUE
OK	negbinomial.size	3.51e-08	9.18e-08	CDKN2C	1944	TRUE
OK	negbinomial.size	3.95e-08	1.03e-07	TTF2	429	TRUE
OK	negbinomial.size	4.64e-08	1.21e-07	CYP4X1	118	TRUE
OK	negbinomial.size	6.19e-08	1.61e-07	DENND2C	656	TRUE
OK	negbinomial.size	6.93e-08	1.79e-07	HS2ST1	697	TRUE
OK	negbinomial.size	7.26e-08	1.88e-07	ZMYM4	575	TRUE
OK	negbinomial.size	1.1e-07	2.83e-07	AL031731.1	295	TRUE
OK	negbinomial.size	1.1e-07	2.83e-07	TMEM234	432	TRUE
OK	negbinomial.size	1.28e-07	3.28e-07	PIK3R3	1934	TRUE
OK	negbinomial.size	1.4e-07	3.58e-07	NRAS	605	TRUE
OK	negbinomial.size	1.73e-07	4.4e-07	AL645608.1	58	TRUE
OK	negbinomial.size	1.73e-07	4.4e-07	LRRC8B	84	TRUE
OK	negbinomial.size	1.86e-07	4.71e-07	FOXJ3	1295	TRUE
OK	negbinomial.size	2.1e-07	5.31e-07	S1PR1	52	TRUE
OK	negbinomial.size	2.1e-07	5.31e-07	RSBN1	2745	TRUE
OK	negbinomial.size	2.63e-07	6.62e-07	AL139147.1	29	TRUE
OK	negbinomial.size	2.73e-07	6.85e-07	ANKRD13C	854	TRUE
OK	negbinomial.size	3e-07	7.52e-07	BTBD19	379	TRUE
OK	negbinomial.size	3.13e-07	7.82e-07	ZMPSTE24	859	TRUE
OK	negbinomial.size	3.98e-07	9.91e-07	STIL	121	TRUE
OK	negbinomial.size	4.05e-07	1.01e-06	PRKCZ	3635	TRUE
OK	negbinomial.size	4.12e-07	1.02e-06	MIIP	1058	TRUE
OK	negbinomial.size	4.31e-07	1.07e-06	PRKACB	858	TRUE
OK	negbinomial.size	4.6e-07	1.14e-06	SNIP1	1003	TRUE
OK	negbinomial.size	4.66e-07	1.15e-06	BMP8A	29	TRUE
OK	negbinomial.size	4.83e-07	1.19e-06	RHBDL2	65	TRUE
OK	negbinomial.size	4.97e-07	1.22e-06	USP33	1059	TRUE
OK	negbinomial.size	5.75e-07	1.41e-06	RBM15	358	TRUE
OK	negbinomial.size	6.4e-07	1.56e-06	BEND5	1105	TRUE
OK	negbinomial.size	6.99e-07	1.7e-06	ZNF436	188	TRUE
OK	negbinomial.size	7.12e-07	1.73e-06	FNDC5	66	TRUE
OK	negbinomial.size	7.13e-07	1.73e-06	SYDE2	424	TRUE
OK	negbinomial.size	7.34e-07	1.77e-06	AL157904.1	49	TRUE
OK	negbinomial.size	7.6e-07	1.83e-06	ODF2L	1599	TRUE
OK	negbinomial.size	7.73e-07	1.85e-06	RAB42	323	TRUE
OK	negbinomial.size	7.71e-07	1.85e-06	GRIK3	32	TRUE
OK	negbinomial.size	8.12e-07	1.94e-06	AKIRIN1	2273	TRUE
OK	negbinomial.size	8.4e-07	2.01e-06	ZBTB17	417	TRUE
OK	negbinomial.size	8.74e-07	2.08e-06	FBXO6	630	TRUE
OK	negbinomial.size	9.28e-07	2.2e-06	HES5	57	TRUE
OK	negbinomial.size	1.03e-06	2.45e-06	AL031432.1	86	TRUE
OK	negbinomial.size	1.11e-06	2.63e-06	NCDN	102	TRUE
OK	negbinomial.size	1.39e-06	3.27e-06	TNFRSF4	171	TRUE
OK	negbinomial.size	1.54e-06	3.62e-06	C1orf216	582	TRUE
OK	negbinomial.size	1.77e-06	4.15e-06	PDIK1L	153	TRUE
OK	negbinomial.size	1.95e-06	4.56e-06	AL354872.2	172	TRUE
OK	negbinomial.size	2.05e-06	4.78e-06	MAGI3	327	TRUE
OK	negbinomial.size	2.25e-06	5.25e-06	TMEM52	83	TRUE
OK	negbinomial.size	2.41e-06	5.62e-06	PLK3	2307	TRUE
OK	negbinomial.size	2.42e-06	5.62e-06	AL050341.2	764	TRUE
OK	negbinomial.size	2.82e-06	6.52e-06	TNFRSF8	24	TRUE
OK	negbinomial.size	3.22e-06	7.45e-06	MRPS15	2331	TRUE
OK	negbinomial.size	3.42e-06	7.88e-06	ST6GALNAC5	15	TRUE
OK	negbinomial.size	3.54e-06	8.14e-06	SAMD13	44	TRUE
OK	negbinomial.size	3.86e-06	8.86e-06	COA7	249	TRUE
OK	negbinomial.size	4.21e-06	9.64e-06	PTGFR	297	TRUE
OK	negbinomial.size	4.87e-06	1.11e-05	ABCD3	832	TRUE
OK	negbinomial.size	5.08e-06	1.16e-05	FABP3	282	TRUE
OK	negbinomial.size	5.56e-06	1.26e-05	ELOA-AS1	587	TRUE
OK	negbinomial.size	5.86e-06	1.33e-05	OXCT2	308	TRUE
OK	negbinomial.size	6.38e-06	1.44e-05	PGD	615	TRUE
OK	negbinomial.size	6.54e-06	1.48e-05	L1TD1	81	TRUE
OK	negbinomial.size	7.42e-06	1.67e-05	CCDC18	257	TRUE
OK	negbinomial.size	7.64e-06	1.72e-05	RNF207	239	TRUE
OK	negbinomial.size	7.91e-06	1.77e-05	FNBP1L	355	TRUE
OK	negbinomial.size	8.58e-06	1.92e-05	B3GALT6	656	TRUE
OK	negbinomial.size	9.03e-06	2.02e-05	CACHD1	584	TRUE
OK	negbinomial.size	9.67e-06	2.15e-05	STXBP3	1575	TRUE
OK	negbinomial.size	9.91e-06	2.2e-05	SDF4	4694	TRUE
OK	negbinomial.size	1.01e-05	2.25e-05	PTAFR	26	TRUE
OK	negbinomial.size	1.21e-05	2.68e-05	GBP4	169	TRUE
OK	negbinomial.size	1.24e-05	2.74e-05	DOCK7	1285	TRUE
OK	negbinomial.size	1.25e-05	2.76e-05	KDM4A	367	TRUE
OK	negbinomial.size	1.3e-05	2.85e-05	EXTL2	890	TRUE
OK	negbinomial.size	1.42e-05	3.11e-05	CDK11A	555	TRUE
OK	negbinomial.size	1.43e-05	3.13e-05	PUM1	2475	TRUE
OK	negbinomial.size	1.45e-05	3.16e-05	ATAD3B	201	TRUE
OK	negbinomial.size	1.47e-05	3.21e-05	AC092807.3	471	TRUE
OK	negbinomial.size	1.57e-05	3.41e-05	TTC34	76	TRUE
OK	negbinomial.size	1.61e-05	3.48e-05	HENMT1	441	TRUE
OK	negbinomial.size	1.69e-05	3.65e-05	BX284668.6	251	TRUE
OK	negbinomial.size	1.88e-05	4.05e-05	DDOST	3190	TRUE
OK	negbinomial.size	1.94e-05	4.19e-05	XKR8	357	TRUE
OK	negbinomial.size	2.01e-05	4.32e-05	FAM102B	88	TRUE
OK	negbinomial.size	2.11e-05	4.52e-05	GNL2	1744	TRUE
OK	negbinomial.size	2.17e-05	4.66e-05	ARHGEF10L	282	TRUE
OK	negbinomial.size	2.23e-05	4.76e-05	MAN1C1	110	TRUE
OK	negbinomial.size	2.43e-05	5.19e-05	DNALI1	1074	TRUE
OK	negbinomial.size	2.62e-05	5.58e-05	LRRC8C	88	TRUE
OK	negbinomial.size	3.03e-05	6.43e-05	DPH2	315	TRUE
OK	negbinomial.size	3.24e-05	6.87e-05	P3H1	1156	TRUE
OK	negbinomial.size	3.32e-05	7.03e-05	ZMYM1	416	TRUE
OK	negbinomial.size	3.83e-05	8.07e-05	MATN1	67	TRUE
OK	negbinomial.size	4.08e-05	8.58e-05	TCEANC2	165	TRUE
OK	negbinomial.size	4.26e-05	8.94e-05	FGGY	1106	TRUE
OK	negbinomial.size	4.4e-05	9.21e-05	PSRC1	721	TRUE
OK	negbinomial.size	4.51e-05	9.44e-05	DDI2	515	TRUE
OK	negbinomial.size	4.67e-05	9.75e-05	AMY2B	81	TRUE
OK	negbinomial.size	4.76e-05	9.91e-05	MAB21L3	47	TRUE
OK	negbinomial.size	4.88e-05	0.000101382	AP4B1	421	TRUE
OK	negbinomial.size	4.93e-05	0.000102195	AL109741.1	26	TRUE
OK	negbinomial.size	4.99e-05	0.000103394	MFSD14A	24	TRUE
OK	negbinomial.size	5.32e-05	0.000110013	AL451042.2	41	TRUE
OK	negbinomial.size	5.42e-05	0.000111787	CYB561D1	80	TRUE
OK	negbinomial.size	5.45e-05	0.000112037	ZBTB8B	28	TRUE
OK	negbinomial.size	6.13e-05	0.00012577	KAZN	158	TRUE
OK	negbinomial.size	6.3e-05	0.000129157	NDC1	262	TRUE
OK	negbinomial.size	6.47e-05	0.000132411	CAPZB	2776	TRUE
OK	negbinomial.size	7e-05	0.000142759	SLC2A1-AS1	419	TRUE
OK	negbinomial.size	7.21e-05	0.00014684	FPGT-TNNI3K	94	TRUE
OK	negbinomial.size	7.3e-05	0.000148381	PSMA5	3068	TRUE
OK	negbinomial.size	7.42e-05	0.000150477	AL355816.2	63	TRUE
OK	negbinomial.size	8.44e-05	0.000170866	WDR77	425	TRUE
OK	negbinomial.size	8.46e-05	0.000170964	LINC01389	37	TRUE
OK	negbinomial.size	8.51e-05	0.000171298	HP1BP3	3752	TRUE
OK	negbinomial.size	8.51e-05	0.000171298	CNKSR1	118	TRUE
OK	negbinomial.size	8.94e-05	0.000179565	PRDM2	2191	TRUE
OK	negbinomial.size	9.16e-05	0.000183576	TMEM269	49	TRUE
OK	negbinomial.size	9.89e-05	0.00019789	ALDH4A1	28	TRUE
OK	negbinomial.size	9.96e-05	0.000198867	TRMT13	545	TRUE
OK	negbinomial.size	0.000130522	0.000260003	KIAA1324	66	TRUE
OK	negbinomial.size	0.000132881	0.000264178	RAP1GAP	80	TRUE
OK	negbinomial.size	0.000145573	0.000288835	FAM19A3	39	TRUE
OK	negbinomial.size	0.000156088	0.000309085	TXLNA	1236	TRUE
OK	negbinomial.size	0.000160946	0.000318075	ICMT	265	TRUE
OK	negbinomial.size	0.000165956	0.00032733	ERICH3	16	TRUE
OK	negbinomial.size	0.00016877	0.000331573	CDC7	94	TRUE
OK	negbinomial.size	0.000168565	0.000331573	HIPK1	1420	TRUE
OK	negbinomial.size	0.000170396	0.00033411	TAF12	2233	TRUE
OK	negbinomial.size	0.000173533	0.000339594	TTLL7	2156	TRUE
OK	negbinomial.size	0.000199962	0.00039055	GDAP2	473	TRUE
OK	negbinomial.size	0.000208592	0.000406611	LAPTM5	66	TRUE
OK	negbinomial.size	0.000212353	0.000413139	ERMAP	460	TRUE
OK	negbinomial.size	0.00021896	0.000425166	TMEM61	43	TRUE
OK	negbinomial.size	0.000235998	0.000457361	ATG4C	569	TRUE
OK	negbinomial.size	0.000237245	0.000458888	AL590434.1	53	TRUE
OK	negbinomial.size	0.00024014	0.000463591	F3	49	TRUE
OK	negbinomial.size	0.000242188	0.000466644	MEGF6	190	TRUE
OK	negbinomial.size	0.000251878	0.00048438	SYNC	460	TRUE
OK	negbinomial.size	0.000299103	0.000574093	C1orf109	856	TRUE
OK	negbinomial.size	0.000310222	0.000594296	CCDC30	239	TRUE
OK	negbinomial.size	0.000320614	0.000613029	AC103591.3	282	TRUE
OK	negbinomial.size	0.000333022	0.000635538	PRPF38B	3379	TRUE
OK	negbinomial.size	0.00033566	0.000639352	EFHD2	362	TRUE
OK	negbinomial.size	0.000341372	0.000648997	ATAD3C	357	TRUE
OK	negbinomial.size	0.000347602	0.000659587	ATP13A2	232	TRUE
OK	negbinomial.size	0.000377871	0.000715664	TMEM53	523	TRUE
OK	negbinomial.size	0.000389968	0.00073718	TTC22	59	TRUE
OK	negbinomial.size	0.000435123	0.000820986	SERBP1	5570	TRUE
OK	negbinomial.size	0.000465543	0.000876729	DCDC2B	27	TRUE
OK	negbinomial.size	0.000468816	0.000881233	SLC25A33	2598	TRUE
OK	negbinomial.size	0.000470003	0.000881808	MCOLN2	1289	TRUE
OK	negbinomial.size	0.000481133	0.000900998	EFCAB14	1954	TRUE
OK	negbinomial.size	0.000482794	0.000902418	FAM213B	109	TRUE
OK	negbinomial.size	0.000505636	0.00094335	VANGL1	203	TRUE
OK	negbinomial.size	0.000509433	0.000948665	MFAP2	508	TRUE
OK	negbinomial.size	0.000514471	0.000956265	LRIF1	2501	TRUE
OK	negbinomial.size	0.000547287	0.00101537	BX284668.5	351	TRUE
OK	negbinomial.size	0.000572124	0.00105949	WNT2B	182	TRUE
OK	negbinomial.size	0.000609206	0.00112608	CENPS	515	TRUE
OK	negbinomial.size	0.000613762	0.0011324	LINC00982	117	TRUE
OK	negbinomial.size	0.000618947	0.00113987	EXO5	102	TRUE
OK	negbinomial.size	0.000620591	0.00114079	CSF1	432	TRUE
OK	negbinomial.size	0.000638082	0.00117079	AL357078.3	15	TRUE
OK	negbinomial.size	0.000669252	0.00122574	OSCP1	346	TRUE
OK	negbinomial.size	0.000688394	0.00125849	TEKT2	17	TRUE
OK	negbinomial.size	0.000696606	0.00127118	LINC01137	341	TRUE
OK	negbinomial.size	0.000747979	0.00136244	SPAG17	208	TRUE
OK	negbinomial.size	0.000762438	0.00138625	MTOR	300	TRUE
OK	negbinomial.size	0.000782787	0.00142067	ZYG11A	10	TRUE
OK	negbinomial.size	0.000789256	0.00142981	AL358072.1	100	TRUE
OK	negbinomial.size	0.000807847	0.00146084	ATP6V0B	4139	TRUE
OK	negbinomial.size	0.000814698	0.00147057	PTPRF	723	TRUE
OK	negbinomial.size	0.00081839	0.00147458	CTTNBP2NL	370	TRUE
OK	negbinomial.size	0.000834656	0.00150118	ZDHHC18	281	TRUE
OK	negbinomial.size	0.000841458	0.0015107	AL137856.1	27	TRUE
OK	negbinomial.size	0.000880486	0.00157793	TUT4	2139	TRUE
OK	negbinomial.size	0.000890197	0.00159239	AL449266.1	22	TRUE
OK	negbinomial.size	0.000891736	0.00159239	TENT5C	1414	TRUE
OK	negbinomial.size	0.000914507	0.00163014	GSTM4	803	TRUE
OK	negbinomial.size	0.000949059	0.00168872	PPM1J	659	TRUE
OK	negbinomial.size	0.000991551	0.00176119	ZNF436-AS1	559	TRUE
OK	negbinomial.size	0.0010029	0.00177819	TTC39A	69	TRUE
OK	negbinomial.size	0.00105958	0.00187536	FAM87B	13	TRUE
OK	negbinomial.size	0.00111425	0.00196865	CCDC17	268	TRUE
OK	negbinomial.size	0.0011282	0.00198977	CTPS1	110	TRUE
OK	negbinomial.size	0.00114605	0.00201769	NFIA-AS2	13	TRUE
OK	negbinomial.size	0.00121938	0.00214303	WNT4	11	TRUE
OK	negbinomial.size	0.00127332	0.0022339	LDLRAD2	40	TRUE
OK	negbinomial.size	0.00128727	0.00225442	BCAR3	385	TRUE
OK	negbinomial.size	0.00130302	0.00227802	TMCO4	232	TRUE
OK	negbinomial.size	0.00131342	0.00229218	CDC42	4325	TRUE
OK	negbinomial.size	0.00139159	0.00242437	ZC3H12A	2867	TRUE
OK	negbinomial.size	0.00141531	0.00246141	ZNF684	215	TRUE
OK	negbinomial.size	0.00146127	0.00253693	AL031432.5	46	TRUE
OK	negbinomial.size	0.00146479	0.00253863	AL031848.2	65	TRUE
OK	negbinomial.size	0.00149261	0.00258238	FBLIM1	218	TRUE
OK	negbinomial.size	0.00151154	0.00261061	KCNC4	297	TRUE
OK	negbinomial.size	0.00160465	0.00276664	PQLC2	146	TRUE
OK	negbinomial.size	0.00165481	0.00284822	LINC01778	47	TRUE
OK	negbinomial.size	0.00174719	0.00300205	WDR63	69	TRUE
OK	negbinomial.size	0.00191878	0.00328558	MFN2	483	TRUE
OK	negbinomial.size	0.00191815	0.00328558	OMA1	520	TRUE
OK	negbinomial.size	0.00197316	0.00337292	PANK4	56	TRUE
OK	negbinomial.size	0.00223876	0.00382041	AL360270.1	23	TRUE
OK	negbinomial.size	0.00232654	0.00396345	ZBTB8A	220	TRUE
OK	negbinomial.size	0.0023488	0.00399455	AC118553.2	35	TRUE
OK	negbinomial.size	0.00254833	0.00432654	AC097059.1	18	TRUE
OK	negbinomial.size	0.00255786	0.00433535	NBPF3	105	TRUE
OK	negbinomial.size	0.0026213	0.00443537	BCL2L15	48	TRUE
OK	negbinomial.size	0.00267126	0.00451226	MYCBP	367	TRUE
OK	negbinomial.size	0.00282765	0.00476838	CASP9	200	TRUE
OK	negbinomial.size	0.00284955	0.00479722	UBXN10	51	TRUE
OK	negbinomial.size	0.00286429	0.00480682	LCK	46	TRUE
OK	negbinomial.size	0.00286486	0.00480682	TMEM54	1568	TRUE
OK	negbinomial.size	0.00288105	0.00482587	CLDN19	37	TRUE
OK	negbinomial.size	0.00291282	0.00487093	LRRC7	40	TRUE
OK	negbinomial.size	0.00308358	0.00514787	RTCA-AS1	38	TRUE
OK	negbinomial.size	0.00313414	0.00522356	DLGAP3	99	TRUE
OK	negbinomial.size	0.00319802	0.00532116	E2F2	10	TRUE
OK	negbinomial.size	0.00337414	0.00560488	LRRC39	36	TRUE
OK	negbinomial.size	0.00353434	0.00586127	C1orf194	20	TRUE
OK	negbinomial.size	0.00367551	0.00608528	CRYBG2	13	TRUE
OK	negbinomial.size	0.00369034	0.00609974	AL109936.6	10	TRUE
OK	negbinomial.size	0.00388033	0.00640319	C1orf159	152	TRUE
OK	negbinomial.size	0.00390696	0.00643651	LINC01715	153	TRUE
OK	negbinomial.size	0.00396322	0.00651845	AC103923.1	50	TRUE
OK	negbinomial.size	0.00397783	0.00653175	LINC01562	48	TRUE
OK	negbinomial.size	0.00402102	0.00659184	AC093157.2	14	TRUE
OK	negbinomial.size	0.00412644	0.00675358	DFFB	111	TRUE
OK	negbinomial.size	0.00417151	0.00681619	FAAH	550	TRUE
OK	negbinomial.size	0.00421054	0.00685755	IPO13	147	TRUE
OK	negbinomial.size	0.00421029	0.00685755	AC093424.1	19	TRUE
OK	negbinomial.size	0.00455546	0.00740726	LRRC8D	220	TRUE
OK	negbinomial.size	0.00462613	0.00750996	C1orf123	2781	TRUE
OK	negbinomial.size	0.00468777	0.00759768	ZRANB2	3692	TRUE
OK	negbinomial.size	0.00472825	0.00765089	CCNL2	1341	TRUE
OK	negbinomial.size	0.00474012	0.00765771	AL451042.1	16	TRUE
OK	negbinomial.size	0.00477978	0.00770932	AGO4	198	TRUE
OK	negbinomial.size	0.0048367	0.00777605	PLOD1	2412	TRUE
OK	negbinomial.size	0.00483569	0.00777605	AL360219.1	58	TRUE
OK	negbinomial.size	0.00488155	0.007823	AL139289.2	250	TRUE
OK	negbinomial.size	0.00487734	0.007823	SLC44A3	609	TRUE
OK	negbinomial.size	0.00510488	0.00816782	AL606760.2	61	TRUE
OK	negbinomial.size	0.0051482	0.00822395	RNF220	630	TRUE
OK	negbinomial.size	0.00557078	0.00888482	KLHL17	173	TRUE
OK	negbinomial.size	0.00586761	0.00934332	TMCO2	14	TRUE
OK	negbinomial.size	0.00609523	0.00967497	SFN	275	TRUE
OK	negbinomial.size	0.00609155	0.00967497	TSSK3	61	TRUE
OK	negbinomial.size	0.00628759	0.00996448	RHD	21	TRUE
OK	negbinomial.size	0.00633273	0.0100201	AL139220.2	174	TRUE
OK	negbinomial.size	0.00682146	0.0107764	GLIS1	156	TRUE
OK	negbinomial.size	0.00686818	0.0108331	AC092807.2	15	TRUE
OK	negbinomial.size	0.00694674	0.0109398	RHCE	285	TRUE
OK	negbinomial.size	0.00704618	0.0110789	HYI	2581	TRUE
OK	negbinomial.size	0.00711969	0.0111769	CLSTN1	2661	TRUE
OK	negbinomial.size	0.00727676	0.0114056	TNFRSF9	53	TRUE
OK	negbinomial.size	0.00781432	0.012229	AL645608.8	13	TRUE
OK	negbinomial.size	0.00785825	0.0122785	POMGNT1	691	TRUE
OK	negbinomial.size	0.00800295	0.0124851	EIF2B3	806	TRUE
OK	negbinomial.size	0.0083376	0.0129869	AL109936.2	20	TRUE
OK	negbinomial.size	0.00851088	0.0132362	CDK11B	757	TRUE
OK	negbinomial.size	0.00855082	0.0132777	AC118553.1	210	TRUE
OK	negbinomial.size	0.00865022	0.0134112	AC099791.2	252	TRUE
OK	negbinomial.size	0.00874337	0.0135346	WRAP73	399	TRUE
OK	negbinomial.size	0.00902789	0.0139535	TTC39A-AS1	32	TRUE
OK	negbinomial.size	0.00993585	0.0153331	OLFML3	58	TRUE
OK	negbinomial.size	0.0103629	0.0159675	AKNAD1	543	TRUE
OK	negbinomial.size	0.010636	0.0163631	AL050343.2	17	TRUE
OK	negbinomial.size	0.011844	0.0181935	LINC01714	13	TRUE
OK	negbinomial.size	0.0123456	0.018935	MAST2	717	TRUE
OK	negbinomial.size	0.012966	0.019856	SLC6A9	72	TRUE
OK	negbinomial.size	0.0131688	0.0201358	FAM41C	124	TRUE
OK	negbinomial.size	0.0133103	0.0203116	TENT5B	873	TRUE
OK	negbinomial.size	0.0133244	0.0203116	GADD45A	4266	TRUE
OK	negbinomial.size	0.013511	0.0205588	EPHB2	11	TRUE
OK	negbinomial.size	0.0135277	0.0205588	SLC25A24	1037	TRUE
OK	negbinomial.size	0.0139711	0.0212004	AL109811.2	72	TRUE
OK	negbinomial.size	0.0148674	0.0225263	DNAJC11	434	TRUE
OK	negbinomial.size	0.0152191	0.0230244	SLC25A34	52	TRUE
OK	negbinomial.size	0.0157604	0.0238072	DPYD	542	TRUE
OK	negbinomial.size	0.0159467	0.0240348	AL109811.3	36	TRUE
OK	negbinomial.size	0.0159591	0.0240348	CC2D1B	245	TRUE
OK	negbinomial.size	0.0161055	0.0241879	SVBP	844	TRUE
OK	negbinomial.size	0.0161091	0.0241879	CFAP57	23	TRUE
OK	negbinomial.size	0.0164882	0.02472	PUSL1	629	TRUE
OK	negbinomial.size	0.0183036	0.0274005	WLS	694	TRUE
OK	negbinomial.size	0.0185468	0.0277232	AL603840.1	12	TRUE
OK	negbinomial.size	0.0190479	0.0284297	FGR	16	TRUE
OK	negbinomial.size	0.0195546	0.0291424	STPG1	233	TRUE
OK	negbinomial.size	0.0201287	0.0299533	ALG14	887	TRUE
OK	negbinomial.size	0.0203318	0.0302108	PHTF1	737	TRUE
OK	negbinomial.size	0.0204878	0.0303974	LDLRAP1	651	TRUE
OK	negbinomial.size	0.0217675	0.0322482	AP4B1-AS1	27	TRUE
OK	negbinomial.size	0.0226866	0.0335601	DPH5	928	TRUE
OK	negbinomial.size	0.0249715	0.0368856	AL390036.1	15	TRUE
OK	negbinomial.size	0.0250403	0.0369326	AC135803.1	54	TRUE
OK	negbinomial.size	0.0257591	0.0379369	AL513327.1	13	TRUE
OK	negbinomial.size	0.026896	0.039553	NDUFS5	5071	TRUE
OK	negbinomial.size	0.0270902	0.0397801	ACAP3	215	TRUE
OK	negbinomial.size	0.027585	0.0404472	WDR78	350	TRUE
OK	negbinomial.size	0.027912	0.0408667	ACOT11	322	TRUE
OK	negbinomial.size	0.0290903	0.0425297	RAVER2	99	TRUE
OK	negbinomial.size	0.0295516	0.043141	AL160006.1	87	TRUE
OK	negbinomial.size	0.0296967	0.0432896	CD101	22	TRUE
OK	negbinomial.size	0.0299947	0.0436604	ARID1A	993	TRUE
OK	negbinomial.size	0.0303886	0.0441695	CTNNBIP1	1053	TRUE
OK	negbinomial.size	0.0306007	0.0444132	AL606760.1	168	TRUE
OK	negbinomial.size	0.0313019	0.045365	LRP8	185	TRUE
OK	negbinomial.size	0.0320147	0.0463309	ZNF362	371	TRUE
OK	negbinomial.size	0.0328042	0.047405	ZSWIM5	60	TRUE
OK	negbinomial.size	0.0334437	0.0481897	PHF13	1100	TRUE
OK	negbinomial.size	0.0334085	0.0481897	ZNF326	2341	TRUE
OK	negbinomial.size	0.0339251	0.0488131	GPR3	47	TRUE
OK	negbinomial.size	0.0341143	0.0490147	AGBL4	23	TRUE
OK	negbinomial.size	0.0352365	0.0505545	VAV3-AS1	10	TRUE
OK	negbinomial.size	0.0355684	0.0509576	LPAR3	11	TRUE
OK	negbinomial.size	0.035621	0.05096	AL355488.1	91	TRUE
OK	negbinomial.size	0.0367542	0.052506	AGRN	86	TRUE
OK	negbinomial.size	0.0374821	0.0534694	EPB41	345	TRUE
OK	negbinomial.size	0.0380662	0.0542254	AL356488.2	11	TRUE
OK	negbinomial.size	0.0386001	0.0549077	AJAP1	11	TRUE
OK	negbinomial.size	0.0416169	0.0591027	AL669831.5	471	TRUE
OK	negbinomial.size	0.0416674	0.0591027	NBPF1	348	TRUE
OK	negbinomial.size	0.0420829	0.0596076	AC104506.1	288	TRUE
OK	negbinomial.size	0.0422475	0.059756	TRNP1	788	TRUE
OK	negbinomial.size	0.0441894	0.0624144	COL8A2	1518	TRUE
OK	negbinomial.size	0.0446081	0.0629169	AL034417.4	101	TRUE
OK	negbinomial.size	0.0451989	0.0636604	ECE1	544	TRUE
OK	negbinomial.size	0.0455034	0.0639992	WDTC1	471	TRUE
OK	negbinomial.size	0.0467117	0.0656064	C8B	130	TRUE
OK	negbinomial.size	0.0489514	0.0686555	CYB5RL	79	TRUE
OK	negbinomial.size	0.0495233	0.0693604	RCC1	828	TRUE
OK	negbinomial.size	0.0506394	0.0708243	BEST4	65	TRUE
OK	negbinomial.size	0.052269	0.0730014	GIPC2	61	TRUE
OK	negbinomial.size	0.0541629	0.0755411	TAS1R3	38	TRUE
OK	negbinomial.size	0.0563538	0.0784006	NPHP4	176	TRUE
OK	negbinomial.size	0.05637	0.0784006	TRIM62	42	TRUE
OK	negbinomial.size	0.0571144	0.0793255	LINC01144	56	TRUE
OK	negbinomial.size	0.0581111	0.080598	AL445248.1	36	TRUE
OK	negbinomial.size	0.0599771	0.0830708	AC105942.1	394	TRUE
OK	negbinomial.size	0.0605733	0.0837805	PARS2	41	TRUE
OK	negbinomial.size	0.0616546	0.0851582	COL16A1	2252	TRUE
OK	negbinomial.size	0.0618778	0.0853486	ASAP3	351	TRUE
OK	negbinomial.size	0.0629742	0.0867413	CASZ1	51	TRUE
OK	negbinomial.size	0.0636236	0.0875153	GPR153	37	TRUE
OK	negbinomial.size	0.0646659	0.0888268	HES4	26	TRUE
OK	negbinomial.size	0.0659531	0.0904707	DCLRE1B	122	TRUE
OK	negbinomial.size	0.0662513	0.0907552	CAMTA1	3896	TRUE
OK	negbinomial.size	0.0678518	0.0928206	NIPAL3	346	TRUE
OK	negbinomial.size	0.0680158	0.0929178	AL136115.2	35	TRUE
OK	negbinomial.size	0.0718456	0.0980158	ALX3	24	TRUE
OK	negbinomial.size	0.0724164	0.0986599	FAM183A	13	TRUE
OK	negbinomial.size	0.0738308	0.10045	CNR2	13	TRUE
OK	negbinomial.size	0.0765886	0.104061	SPATA21	16	TRUE
OK	negbinomial.size	0.0777249	0.105461	MMACHC	86	TRUE
OK	negbinomial.size	0.077931	0.105598	AGMAT	65	TRUE
OK	negbinomial.size	0.0783222	0.105984	RPAP2	1099	TRUE
OK	negbinomial.size	0.0786139	0.106235	AC254633.1	157	TRUE
OK	negbinomial.size	0.0833093	0.112428	ZNHIT6	928	TRUE
OK	negbinomial.size	0.0857246	0.115532	IPP	743	TRUE
OK	negbinomial.size	0.093151	0.125371	UQCRHL	364	TRUE
OK	negbinomial.size	0.0937886	0.12606	CELSR2	75	TRUE
OK	negbinomial.size	0.0953278	0.127957	ATAD3A	467	TRUE
OK	negbinomial.size	0.0962994	0.129088	RBP7	23	TRUE
OK	negbinomial.size	0.0966199	0.129344	MAP3K6	378	TRUE
OK	negbinomial.size	0.0967918	0.129401	EVI5	935	TRUE
OK	negbinomial.size	0.101725	0.135814	NMNAT1	303	TRUE
OK	negbinomial.size	0.101903	0.135871	CDCA8	36	TRUE
OK	negbinomial.size	0.104279	0.138854	ECHDC2	2157	TRUE
OK	negbinomial.size	0.105366	0.140114	DIRAS3	650	TRUE
OK	negbinomial.size	0.106925	0.141999	STK40	967	TRUE
OK	negbinomial.size	0.107671	0.142799	AZIN2	333	TRUE
OK	negbinomial.size	0.110948	0.146756	CAMTA1-DT	14	TRUE
OK	negbinomial.size	0.110827	0.146756	AGL	468	TRUE
OK	negbinomial.size	0.112612	0.148565	RIMKLA	645	TRUE
OK	negbinomial.size	0.11257	0.148565	GNG12	2634	TRUE
OK	negbinomial.size	0.113425	0.14944	AL606491.1	57	TRUE
OK	negbinomial.size	0.11907	0.156672	SLC35E2B	180	TRUE
OK	negbinomial.size	0.121776	0.159926	AC092802.1	48	TRUE
OK	negbinomial.size	0.121863	0.159926	RWDD3	51	TRUE
OK	negbinomial.size	0.122623	0.160712	ZBTB40	396	TRUE
OK	negbinomial.size	0.12309	0.161112	ST6GALNAC3	21	TRUE
OK	negbinomial.size	0.126125	0.16487	AL050343.1	56	TRUE
OK	negbinomial.size	0.127037	0.165845	NCMAP	63	TRUE
OK	negbinomial.size	0.132325	0.172523	NEXN	81	TRUE
OK	negbinomial.size	0.133548	0.173891	ZFP69	47	TRUE
OK	negbinomial.size	0.133736	0.173908	ZMYND12	156	TRUE
OK	negbinomial.size	0.135923	0.176523	EBNA1BP2	1914	TRUE
OK	negbinomial.size	0.13622	0.17668	HIVEP3	332	TRUE
OK	negbinomial.size	0.138386	0.179256	AC093157.1	240	TRUE
OK	negbinomial.size	0.139678	0.180696	AC119674.1	15	TRUE
OK	negbinomial.size	0.140333	0.181309	FNDC7	44	TRUE
OK	negbinomial.size	0.140931	0.181847	AL603839.3	10	TRUE
OK	negbinomial.size	0.141318	0.182111	ZSCAN20	46	TRUE
OK	negbinomial.size	0.14183	0.182536	NPPA-AS1	15	TRUE
OK	negbinomial.size	0.14414	0.185152	SLC35E2A	97	TRUE
OK	negbinomial.size	0.144233	0.185152	DRAXIN	13	TRUE
OK	negbinomial.size	0.146106	0.187316	FAM229A	207	TRUE
OK	negbinomial.size	0.151057	0.193414	OTUD3	438	TRUE
OK	negbinomial.size	0.151559	0.193809	LINC01134	23	TRUE
OK	negbinomial.size	0.152473	0.194729	MAP7D1	1130	TRUE
OK	negbinomial.size	0.153814	0.196191	USP24	559	TRUE
OK	negbinomial.size	0.158348	0.201546	PRKCZ-AS1	28	TRUE
OK	negbinomial.size	0.158415	0.201546	AC105277.1	107	TRUE
OK	negbinomial.size	0.161319	0.20498	AL078459.1	62	TRUE
OK	negbinomial.size	0.162032	0.205624	PIK3CD-AS2	308	TRUE
OK	negbinomial.size	0.164007	0.207867	TMEM240	60	TRUE
OK	negbinomial.size	0.166366	0.210589	ADGRB2	17	TRUE
OK	negbinomial.size	0.166885	0.21098	ARHGAP29	1663	TRUE
OK	negbinomial.size	0.170567	0.215362	TTLL10	13	TRUE
OK	negbinomial.size	0.170849	0.215447	ATXN7L2	38	TRUE
OK	negbinomial.size	0.172931	0.217797	AL627309.1	16	TRUE
OK	negbinomial.size	0.173959	0.218816	C1orf167	130	TRUE
OK	negbinomial.size	0.177929	0.223529	TYW3	2779	TRUE
OK	negbinomial.size	0.180042	0.225899	CD52	102	TRUE
OK	negbinomial.size	0.187055	0.234404	PRMT6	163	TRUE
OK	negbinomial.size	0.193452	0.242118	UBR4	1168	TRUE
OK	negbinomial.size	0.194146	0.242603	LINC02574	19	TRUE
OK	negbinomial.size	0.194325	0.242603	BTBD8	168	TRUE
OK	negbinomial.size	0.196284	0.244743	NASP	4205	TRUE
OK	negbinomial.size	0.204952	0.255232	TIE1	13	TRUE
OK	negbinomial.size	0.205694	0.255839	AL591163.1	15	TRUE
OK	negbinomial.size	0.207659	0.257961	SMAP2	534	TRUE
OK	negbinomial.size	0.211769	0.262741	AL603832.2	37	TRUE
OK	negbinomial.size	0.215882	0.267512	TFAP2E	52	TRUE
OK	negbinomial.size	0.222349	0.275184	AL139424.3	12	TRUE
OK	negbinomial.size	0.223018	0.275671	AL928921.2	32	TRUE
OK	negbinomial.size	0.22492	0.277679	CROCC	245	TRUE
OK	negbinomial.size	0.235195	0.289649	GPX7	413	TRUE
OK	negbinomial.size	0.234971	0.289649	HSPB11	2426	TRUE
OK	negbinomial.size	0.237771	0.292461	RAD54L	18	TRUE
OK	negbinomial.size	0.238765	0.293323	DNAJC16	458	TRUE
OK	negbinomial.size	0.23984	0.294282	ZCCHC17	2998	TRUE
OK	negbinomial.size	0.245386	0.300718	RAB3B	23	TRUE
OK	negbinomial.size	0.249038	0.30482	AL512408.1	17	TRUE
OK	negbinomial.size	0.251508	0.307467	PINK1-AS	49	TRUE
OK	negbinomial.size	0.254021	0.31016	KDM4A-AS1	84	TRUE
OK	negbinomial.size	0.255991	0.312184	MCOLN3	918	TRUE
OK	negbinomial.size	0.258356	0.314685	FAM167B	67	TRUE
OK	negbinomial.size	0.264708	0.322029	SERINC2	315	TRUE
OK	negbinomial.size	0.268288	0.325988	SRARP	32	TRUE
OK	negbinomial.size	0.271365	0.329326	AL662907.3	21	TRUE
OK	negbinomial.size	0.273115	0.331048	LINC00337	24	TRUE
OK	negbinomial.size	0.276513	0.334762	FAM110D	194	TRUE
OK	negbinomial.size	0.281118	0.339925	PKN2	1952	TRUE
OK	negbinomial.size	0.28555	0.344867	AL109917.1	38	TRUE
OK	negbinomial.size	0.295897	0.356932	AL121992.1	43	TRUE
OK	negbinomial.size	0.296845	0.357645	CHD5	32	TRUE
OK	negbinomial.size	0.297776	0.358335	IFI44	14	TRUE
OK	negbinomial.size	0.300662	0.360939	AL031280.1	74	TRUE
OK	negbinomial.size	0.30034	0.360939	ACADM	1984	TRUE
OK	negbinomial.size	0.302532	0.362748	HHLA3	1087	TRUE
OK	negbinomial.size	0.312141	0.373822	MUTYH	557	TRUE
OK	negbinomial.size	0.314048	0.375655	SCNN1D	77	TRUE
OK	negbinomial.size	0.314933	0.376265	KIF2C	11	TRUE
OK	negbinomial.size	0.315674	0.376699	AL355816.1	10	TRUE
OK	negbinomial.size	0.319298	0.38057	AL031005.1	16	TRUE
OK	negbinomial.size	0.320977	0.382115	AL360012.1	145	TRUE
OK	negbinomial.size	0.322427	0.383386	SPOCD1	10	TRUE
OK	negbinomial.size	0.327646	0.389128	AC098484.2	23	TRUE
OK	negbinomial.size	0.330086	0.391561	TNNI3K	25	TRUE
OK	negbinomial.size	0.333841	0.395546	AL391244.3	54	TRUE
OK	negbinomial.size	0.344081	0.407196	UTP11	1575	TRUE
OK	negbinomial.size	0.344576	0.407301	COL24A1	26	TRUE
OK	negbinomial.size	0.347753	0.41057	AL021154.1	25	TRUE
OK	negbinomial.size	0.352638	0.415847	AC093151.2	21	TRUE
OK	negbinomial.size	0.353393	0.416246	MECR	614	TRUE
OK	negbinomial.size	0.355005	0.417162	AL031432.3	42	TRUE
OK	negbinomial.size	0.354777	0.417162	LINC01358	10	TRUE
OK	negbinomial.size	0.359284	0.421695	PHACTR4	1507	TRUE
OK	negbinomial.size	0.3598	0.421805	CCDC24	480	TRUE
OK	negbinomial.size	0.372571	0.436265	AL049597.2	43	TRUE
OK	negbinomial.size	0.375288	0.438933	MED18	259	TRUE
OK	negbinomial.size	0.387243	0.451859	MTOR-AS1	72	TRUE
OK	negbinomial.size	0.387142	0.451859	NEXN-AS1	16	TRUE
OK	negbinomial.size	0.388797	0.452616	AL645608.3	12	TRUE
OK	negbinomial.size	0.388677	0.452616	AL359258.2	108	TRUE
OK	negbinomial.size	0.390806	0.454426	RNPC3	911	TRUE
OK	negbinomial.size	0.393646	0.457196	AL020996.1	103	TRUE
OK	negbinomial.size	0.394514	0.457673	TCEA3	3383	TRUE
OK	negbinomial.size	0.400841	0.4634	MORN1	284	TRUE
OK	negbinomial.size	0.400351	0.4634	SLFNL1-AS1	13	TRUE
OK	negbinomial.size	0.400786	0.4634	MIR4422HG	14	TRUE
OK	negbinomial.size	0.407318	0.470344	SKI	2143	TRUE
OK	negbinomial.size	0.41077	0.473783	CEP85	252	TRUE
OK	negbinomial.size	0.416409	0.479734	AL033528.2	12	TRUE
OK	negbinomial.size	0.420675	0.484091	MFSD2A	80	TRUE
OK	negbinomial.size	0.425148	0.488676	LURAP1	617	TRUE
OK	negbinomial.size	0.425718	0.488769	NBL1	803	TRUE
OK	negbinomial.size	0.436311	0.500357	AL360270.3	45	TRUE
OK	negbinomial.size	0.460257	0.527212	PPT1	2683	TRUE
OK	negbinomial.size	0.460783	0.527212	GBP3	192	TRUE
OK	negbinomial.size	0.462889	0.529016	MACO1	1469	TRUE
OK	negbinomial.size	0.464345	0.530074	DNAJC8	3579	TRUE
OK	negbinomial.size	0.471464	0.536975	SPATA6	1061	TRUE
OK	negbinomial.size	0.471228	0.536975	LINC01771	18	TRUE
OK	negbinomial.size	0.473736	0.538949	PLEKHN1	98	TRUE
OK	negbinomial.size	0.474413	0.539106	GBP1	167	TRUE
OK	negbinomial.size	0.47817	0.542758	TTC4	148	TRUE
OK	negbinomial.size	0.479086	0.543182	SPATA1	211	TRUE
OK	negbinomial.size	0.482246	0.546145	ARHGEF16	35	TRUE
OK	negbinomial.size	0.491804	0.556339	AL357078.1	18	TRUE
OK	negbinomial.size	0.501096	0.565925	FAM76A	722	TRUE
OK	negbinomial.size	0.50141	0.565925	AC119674.2	40	TRUE
OK	negbinomial.size	0.503427	0.567562	SPSB1	2851	TRUE
OK	negbinomial.size	0.511651	0.576183	TAS1R1	11	TRUE
OK	negbinomial.size	0.525823	0.591477	AL031847.1	27	TRUE
OK	negbinomial.size	0.528185	0.593467	SMIM12	1225	TRUE
OK	negbinomial.size	0.540714	0.606861	FUCA1	1341	TRUE
OK	negbinomial.size	0.553317	0.62031	ESPN	10	TRUE
OK	negbinomial.size	0.554303	0.62034	AL445686.2	81	TRUE
OK	negbinomial.size	0.554584	0.62034	PTBP2	873	TRUE
OK	negbinomial.size	0.556334	0.621602	ARMH1	57	TRUE
OK	negbinomial.size	0.560233	0.62526	CDC14A	437	TRUE
OK	negbinomial.size	0.570908	0.636464	AL359504.2	430	TRUE
OK	negbinomial.size	0.573256	0.636951	LINC01759	42	TRUE
OK	negbinomial.size	0.573107	0.636951	AL109811.1	16	TRUE
OK	negbinomial.size	0.57208	0.636951	HOOK1	36	TRUE
OK	negbinomial.size	0.574564	0.637696	SRSF10	3712	TRUE
OK	negbinomial.size	0.57849	0.641341	SYTL1	230	TRUE
OK	negbinomial.size	0.585656	0.648567	CENPS-CORT	17	TRUE
OK	negbinomial.size	0.597109	0.660519	AL096855.1	25	TRUE
OK	negbinomial.size	0.601376	0.664504	EFCAB7	228	TRUE
OK	negbinomial.size	0.60808	0.67117	TMEM51	14	TRUE
OK	negbinomial.size	0.613622	0.675598	AKR7A3	17	TRUE
OK	negbinomial.size	0.614118	0.675598	C1orf232	12	TRUE
OK	negbinomial.size	0.614112	0.675598	SCP2	2760	TRUE
OK	negbinomial.size	0.618632	0.677581	TNFRSF14-AS1	17	TRUE
OK	negbinomial.size	0.616978	0.677581	RIMS3	23	TRUE
OK	negbinomial.size	0.617778	0.677581	ZFYVE9	657	TRUE
OK	negbinomial.size	0.618417	0.677581	AL357055.3	76	TRUE
OK	negbinomial.size	0.625315	0.684152	AC099568.2	10	TRUE
OK	negbinomial.size	0.627157	0.685417	FO704657.1	25	TRUE
OK	negbinomial.size	0.632519	0.689769	MIER1	2380	TRUE
OK	negbinomial.size	0.632243	0.689769	RBM15-AS1	13	TRUE
OK	negbinomial.size	0.634059	0.690696	PTCH2	151	TRUE
OK	negbinomial.size	0.636773	0.692898	KCNAB2	86	TRUE
OK	negbinomial.size	0.640592	0.696296	GSTM5	2248	TRUE
OK	negbinomial.size	0.644553	0.69984	CDC20	65	TRUE
OK	negbinomial.size	0.650997	0.70607	LINC01635	16	TRUE
OK	negbinomial.size	0.654374	0.708197	AL391650.1	14	TRUE
OK	negbinomial.size	0.654103	0.708197	LRRIQ3	44	TRUE
OK	negbinomial.size	0.659755	0.713249	LINC01770	35	TRUE
OK	negbinomial.size	0.663429	0.716446	AL603832.1	21	TRUE
OK	negbinomial.size	0.669131	0.721824	TMEM201	122	TRUE
OK	negbinomial.size	0.673543	0.7258	AL590822.2	129	TRUE
OK	negbinomial.size	0.674884	0.726463	TMIGD3	10	TRUE
OK	negbinomial.size	0.68516	0.736731	AL590438.1	22	TRUE
OK	negbinomial.size	0.685901	0.736736	PLEKHG5	78	TRUE
OK	negbinomial.size	0.688602	0.738549	AL139260.1	76	TRUE
OK	negbinomial.size	0.689709	0.738549	AL136373.1	19	TRUE
OK	negbinomial.size	0.689805	0.738549	IL12RB2	132	TRUE
OK	negbinomial.size	0.693974	0.741573	MANEAL	43	TRUE
OK	negbinomial.size	0.694112	0.741573	AL358075.1	27	TRUE
OK	negbinomial.size	0.705942	0.753407	DNAJC6	47	TRUE
OK	negbinomial.size	0.716208	0.763548	IQCC	102	TRUE
OK	negbinomial.size	0.720757	0.76758	RPL22	6161	TRUE
OK	negbinomial.size	0.72159	0.767649	DMAP1	1462	TRUE
OK	negbinomial.size	0.722644	0.767953	GSTM2	243	TRUE
OK	negbinomial.size	0.725647	0.76992	SHISAL2A	43	TRUE
OK	negbinomial.size	0.726034	0.76992	GLMN	422	TRUE
OK	negbinomial.size	0.728914	0.772155	CLSPN	75	TRUE
OK	negbinomial.size	0.730172	0.772668	AL139286.2	19	TRUE
OK	negbinomial.size	0.731481	0.773236	LINC01750	81	TRUE
OK	negbinomial.size	0.733204	0.774239	AL139424.2	21	TRUE
OK	negbinomial.size	0.735225	0.775554	TRIM45	41	TRUE
OK	negbinomial.size	0.738607	0.7783	UBXN10-AS1	17	TRUE
OK	negbinomial.size	0.739925	0.778869	THEMIS2	13	TRUE
OK	negbinomial.size	0.742682	0.780948	PTGFRN	485	TRUE
OK	negbinomial.size	0.747669	0.785367	TCTEX1D4	59	TRUE
OK	negbinomial.size	0.759497	0.796954	HFM1	51	TRUE
OK	negbinomial.size	0.778473	0.81601	PKN2-AS1	25	TRUE
OK	negbinomial.size	0.782056	0.818907	PPIH	1061	TRUE
OK	negbinomial.size	0.784303	0.8204	AC004865.2	45	TRUE
OK	negbinomial.size	0.787248	0.82262	LINC01765	13	TRUE
OK	negbinomial.size	0.796759	0.831689	ORC1	21	TRUE
OK	negbinomial.size	0.799842	0.834037	HPDL	97	TRUE
OK	negbinomial.size	0.811487	0.845299	DMRTA2	10	TRUE
OK	negbinomial.size	0.814291	0.847337	PEX10	1006	TRUE
OK	negbinomial.size	0.815574	0.84779	HES2	16	TRUE
OK	negbinomial.size	0.816447	0.847817	SH2D5	14	TRUE
OK	negbinomial.size	0.838268	0.869573	NFYC-AS1	123	TRUE
OK	negbinomial.size	0.83954	0.869989	AC093151.3	30	TRUE
OK	negbinomial.size	0.845174	0.874922	TNFRSF25	45	TRUE
OK	negbinomial.size	0.847726	0.876656	LINC01725	73	TRUE
OK	negbinomial.size	0.849375	0.877453	CEP104	611	TRUE
OK	negbinomial.size	0.854188	0.881184	TMEM39B	441	TRUE
OK	negbinomial.size	0.854748	0.881184	OVGP1	67	TRUE
OK	negbinomial.size	0.857743	0.88336	BX323043.1	14	TRUE
OK	negbinomial.size	0.867566	0.892557	DHCR24	318	TRUE
OK	negbinomial.size	0.868841	0.892951	MAN1A2	2629	TRUE
OK	negbinomial.size	0.886519	0.910184	ZNF644	2272	TRUE
OK	negbinomial.size	0.892295	0.915174	RUNX3	232	TRUE
OK	negbinomial.size	0.894262	0.916252	AL139158.2	10	TRUE
OK	negbinomial.size	0.897002	0.918119	AL929472.2	10	TRUE
OK	negbinomial.size	0.907671	0.928089	ALG6	220	TRUE
OK	negbinomial.size	0.911658	0.929315	AL357079.1	85	TRUE
OK	negbinomial.size	0.910259	0.929315	EPHX4	27	TRUE
OK	negbinomial.size	0.911451	0.929315	AL354760.1	14	TRUE
OK	negbinomial.size	0.913703	0.930451	SELENON	222	TRUE
OK	negbinomial.size	0.916044	0.931886	AMIGO1	104	TRUE
OK	negbinomial.size	0.917521	0.93244	LAMTOR5	4914	TRUE
OK	negbinomial.size	0.92218	0.935274	TMEM56	159	TRUE
OK	negbinomial.size	0.921676	0.935274	LINC02586	30	TRUE
OK	negbinomial.size	0.928243	0.940469	HPCA	53	TRUE
OK	negbinomial.size	0.934349	0.945697	AC099063.4	10	TRUE
OK	negbinomial.size	0.937696	0.948125	AL513218.1	12	TRUE
OK	negbinomial.size	0.939473	0.948963	HECTD3	240	TRUE
OK	negbinomial.size	0.942772	0.951334	LRRC8C-DT	137	TRUE
OK	negbinomial.size	0.944857	0.952477	SH3BGRL3	5899	TRUE
OK	negbinomial.size	0.946536	0.953208	USP48	1484	TRUE
OK	negbinomial.size	0.963352	0.969167	AL450998.2	932	TRUE
OK	negbinomial.size	0.967132	0.971109	SPEN	2355	TRUE
OK	negbinomial.size	0.968134	0.971109	RCC2	370	TRUE
OK	negbinomial.size	0.968196	0.971109	GNG12-AS1	93	TRUE
OK	negbinomial.size	0.969607	0.97155	MOB3C	272	TRUE
OK	negbinomial.size	0.972526	0.973499	KIAA2013	1414	TRUE
OK	negbinomial.size	0.98238	0.98238	MROH7	29	TRUE
OK	negbinomial.size	3.26111690292214e-313	1.81173161273474e-311	CTH	2267	TRUE

## Sheet: FC
status	family	pval	qval	gene_short_name	num_cells_expressed	use_for_ordering
OK	negbinomial.size	0	0	ERRFI1	5285	TRUE
OK	negbinomial.size	0	0	PLA2G2A	5580	TRUE
OK	negbinomial.size	0	0	SNHG12	2978	TRUE
OK	negbinomial.size	0	0	PHC2	2092	TRUE
OK	negbinomial.size	0	0	JUN	5028	TRUE
OK	negbinomial.size	0	0	COL11A1	4023	TRUE
OK	negbinomial.size	0	0	TSPAN2	3999	TRUE
OK	negbinomial.size	4.33e-284	4.81e-282	DHRS3	3534	TRUE
OK	negbinomial.size	6e-273	6e-271	GADD45A	4384	TRUE
OK	negbinomial.size	6.28e-260	5.71e-258	C1orf122	4912	TRUE
OK	negbinomial.size	5.77e-258	4.81e-256	SYF2	4757	TRUE
OK	negbinomial.size	6.7e-234	5.15e-232	SRM	4175	TRUE
OK	negbinomial.size	1.29e-208	9.22e-207	SLC2A5	745	TRUE
OK	negbinomial.size	1.9e-166	1.27e-164	RSRP1	5677	TRUE
OK	negbinomial.size	1.94e-158	1.21e-156	SH3BGRL3	6381	TRUE
OK	negbinomial.size	1.37e-157	8.06e-156	HSPB7	527	TRUE
OK	negbinomial.size	3.71e-151	2.06e-149	NGF	811	TRUE
OK	negbinomial.size	7.43e-120	3.91e-118	SLC2A1	2906	TRUE
OK	negbinomial.size	1.27e-116	6.37e-115	ANGPTL7	206	TRUE
OK	negbinomial.size	4.05e-115	1.93e-113	VCAM1	2437	TRUE
OK	negbinomial.size	2.31e-112	1.05e-110	EVA1B	4845	TRUE
OK	negbinomial.size	4.72e-110	2.05e-108	CSDE1	5198	TRUE
OK	negbinomial.size	6.13e-107	2.55e-105	SLC16A1	2593	TRUE
OK	negbinomial.size	9.67e-107	3.87e-105	SFPQ	5148	TRUE
OK	negbinomial.size	7.28e-104	2.8e-102	B4GALT2	2848	TRUE
OK	negbinomial.size	3.01e-102	1.11e-100	PABPC4	3238	TRUE
OK	negbinomial.size	3.39e-98	1.21e-96	KHDRBS1	4436	TRUE
OK	negbinomial.size	2.05e-96	7.08e-95	VWA1	3955	TRUE
OK	negbinomial.size	1.19e-93	3.96e-92	NASP	3689	TRUE
OK	negbinomial.size	6.62e-90	2.13e-88	GBP2	3345	TRUE
OK	negbinomial.size	9.57e-87	2.99e-85	CYR61	5334	TRUE
OK	negbinomial.size	2.37e-86	7.18e-85	GTF2B	3830	TRUE
OK	negbinomial.size	5.73e-84	1.68e-82	PTP4A2	4806	TRUE
OK	negbinomial.size	1.07e-83	3.06e-82	CNN3	4888	TRUE
OK	negbinomial.size	6.22e-80	1.73e-78	ATP1A1	4686	TRUE
OK	negbinomial.size	1.53e-77	4.12e-76	NFIA	3753	TRUE
OK	negbinomial.size	1.37e-75	3.6e-74	FAM131C	185	TRUE
OK	negbinomial.size	1.94e-75	4.97e-74	PTPN22	1468	TRUE
OK	negbinomial.size	3.26e-75	8.15e-74	RLF	2036	TRUE
OK	negbinomial.size	1.06e-74	2.58e-73	HSPG2	3500	TRUE
OK	negbinomial.size	5.99e-73	1.43e-71	SRSF4	2908	TRUE
OK	negbinomial.size	9.87e-73	2.29e-71	TBX15	2505	TRUE
OK	negbinomial.size	2.98e-70	6.76e-69	SARS	3870	TRUE
OK	negbinomial.size	3.31e-70	7.34e-69	CLIC4	4920	TRUE
OK	negbinomial.size	8.66e-70	1.88e-68	GNAI3	3073	TRUE
OK	negbinomial.size	1.98e-69	4.22e-68	PARK7	6088	TRUE
OK	negbinomial.size	1.16e-67	2.42e-66	PITHD1	3278	TRUE
OK	negbinomial.size	2.07e-66	4.22e-65	DIRAS3	685	TRUE
OK	negbinomial.size	3.96e-66	7.91e-65	PRPF38A	2020	TRUE
OK	negbinomial.size	7.49e-65	1.47e-63	CTBS	4348	TRUE
OK	negbinomial.size	8.66e-64	1.67e-62	TMED5	2504	TRUE
OK	negbinomial.size	2.17e-57	4.1e-56	MXRA8	4856	TRUE
OK	negbinomial.size	5.31e-57	9.84e-56	CHI3L2	5462	TRUE
OK	negbinomial.size	9.27e-53	1.69e-51	F3	287	TRUE
OK	negbinomial.size	1.33e-52	2.37e-51	GSTM3	4516	TRUE
OK	negbinomial.size	3.01e-52	5.28e-51	DNTTIP2	2454	TRUE
OK	negbinomial.size	7.72e-52	1.33e-50	FABP3	822	TRUE
OK	negbinomial.size	1.03e-51	1.75e-50	MRPL20	5187	TRUE
OK	negbinomial.size	1.99e-51	3.32e-50	AURKAIP1	4958	TRUE
OK	negbinomial.size	1.69e-50	2.76e-49	EIF3I	4917	TRUE
OK	negbinomial.size	1.99e-49	3.2e-48	CTH	645	TRUE
OK	negbinomial.size	3.8e-49	6.04e-48	RABGGTB	2172	TRUE
OK	negbinomial.size	4.55e-49	7.12e-48	FOXD2	1184	TRUE
OK	negbinomial.size	1.65e-48	2.54e-47	TXNDC12	3622	TRUE
OK	negbinomial.size	2.47e-48	3.74e-47	RPA2	2187	TRUE
OK	negbinomial.size	2.73e-48	4.08e-47	H6PD	1003	TRUE
OK	negbinomial.size	7.99e-48	1.17e-46	ZC3H12A	1906	TRUE
OK	negbinomial.size	1.08e-47	1.57e-46	ST6GALNAC5	326	TRUE
OK	negbinomial.size	2.03e-47	2.91e-46	AKR1A1	4617	TRUE
OK	negbinomial.size	4.53e-47	6.38e-46	ARHGAP29	1631	TRUE
OK	negbinomial.size	4.01e-46	5.57e-45	LEPROT	5174	TRUE
OK	negbinomial.size	2.35e-45	3.22e-44	WLS	1497	TRUE
OK	negbinomial.size	2.71e-45	3.66e-44	RAP1A	3724	TRUE
OK	negbinomial.size	3.5e-44	4.67e-43	INTS11	1929	TRUE
OK	negbinomial.size	4.59e-44	6.04e-43	VAMP3	3388	TRUE
OK	negbinomial.size	1.85e-43	2.4e-42	RSBN1	2778	TRUE
OK	negbinomial.size	1.94e-43	2.49e-42	TENT5C	1258	TRUE
OK	negbinomial.size	4.52e-43	5.72e-42	STX12	1656	TRUE
OK	negbinomial.size	1.29e-42	1.62e-41	AL034417.3	496	TRUE
OK	negbinomial.size	1.66e-42	2.05e-41	DNAJB4	3420	TRUE
OK	negbinomial.size	3.27e-42	3.99e-41	SPEN	2564	TRUE
OK	negbinomial.size	5.28e-42	6.36e-41	ENO1	6311	TRUE
OK	negbinomial.size	1.39e-41	1.66e-40	LRRC47	1307	TRUE
OK	negbinomial.size	9.53e-41	1.12e-39	KYAT3	1312	TRUE
OK	negbinomial.size	2.83e-40	3.29e-39	POU3F1	837	TRUE
OK	negbinomial.size	3.11e-40	3.57e-39	SRSF11	4665	TRUE
OK	negbinomial.size	4.38e-39	4.98e-38	EDN2	25	TRUE
OK	negbinomial.size	5.09e-39	5.72e-38	AK4	3150	TRUE
OK	negbinomial.size	1.1e-38	1.22e-37	ID3	5086	TRUE
OK	negbinomial.size	4.76e-38	5.23e-37	SLC16A1-AS1	755	TRUE
OK	negbinomial.size	8.18e-38	8.89e-37	AGO3	2144	TRUE
OK	negbinomial.size	1.28e-37	1.38e-36	HDAC1	1902	TRUE
OK	negbinomial.size	6.39e-37	6.8e-36	JAK1	4167	TRUE
OK	negbinomial.size	1.31e-36	1.38e-35	ZRANB2	3255	TRUE
OK	negbinomial.size	1.56e-36	1.62e-35	PATJ	868	TRUE
OK	negbinomial.size	5.52e-35	5.69e-34	CAP1	3208	TRUE
OK	negbinomial.size	6.49e-35	6.63e-34	SH3D21	338	TRUE
OK	negbinomial.size	1.55e-34	1.56e-33	MARCKSL1	1254	TRUE
OK	negbinomial.size	4.39e-34	4.39e-33	COL8A2	3017	TRUE
OK	negbinomial.size	1.77e-33	1.75e-32	TNFRSF4	621	TRUE
OK	negbinomial.size	2.54e-33	2.49e-32	TINAGL1	486	TRUE
OK	negbinomial.size	5.69e-33	5.52e-32	YARS	1425	TRUE
OK	negbinomial.size	6.73e-33	6.47e-32	AHCYL1	3561	TRUE
OK	negbinomial.size	9.86e-33	9.39e-32	LRRC38	24	TRUE
OK	negbinomial.size	1.01e-31	9.5e-31	SESN2	1293	TRUE
OK	negbinomial.size	1.16e-31	1.08e-30	RBMXL1	915	TRUE
OK	negbinomial.size	1.2e-31	1.11e-30	FBXO44	1064	TRUE
OK	negbinomial.size	2.32e-31	2.13e-30	PIK3R3	1798	TRUE
OK	negbinomial.size	2.41e-31	2.19e-30	RNF11	2772	TRUE
OK	negbinomial.size	3.2e-31	2.88e-30	TMEM222	2559	TRUE
OK	negbinomial.size	3.43e-31	3.06e-30	MATN1-AS1	236	TRUE
OK	negbinomial.size	1.1e-30	9.75e-30	HMGN2	5110	TRUE
OK	negbinomial.size	1.23e-30	1.08e-29	SRRM1	4377	TRUE
OK	negbinomial.size	1.94e-30	1.69e-29	RRAGC	1532	TRUE
OK	negbinomial.size	2.29e-30	1.97e-29	OLFML3	576	TRUE
OK	negbinomial.size	3.65e-30	3.12e-29	BSDC1	1386	TRUE
OK	negbinomial.size	3.73e-30	3.16e-29	MFAP2	601	TRUE
OK	negbinomial.size	1.24e-29	1.04e-28	BCL10	2055	TRUE
OK	negbinomial.size	5.47e-29	4.56e-28	LRIF1	1702	TRUE
OK	negbinomial.size	2.26e-28	1.87e-27	PDZK1IP1	531	TRUE
OK	negbinomial.size	3.26e-28	2.67e-27	PRPF38B	3182	TRUE
OK	negbinomial.size	6.82e-28	5.54e-27	NOC2L	1116	TRUE
OK	negbinomial.size	1e-27	8.09e-27	CD52	477	TRUE
OK	negbinomial.size	1.07e-27	8.53e-27	TMEM200B	391	TRUE
OK	negbinomial.size	5.73e-27	4.55e-26	RBBP4	1953	TRUE
OK	negbinomial.size	3.16e-26	2.48e-25	AL050341.2	595	TRUE
OK	negbinomial.size	6.47e-26	5.06e-25	LSM10	3420	TRUE
OK	negbinomial.size	2e-25	1.55e-24	PLEKHM2	1553	TRUE
OK	negbinomial.size	3e-25	2.31e-24	SNRNP40	1626	TRUE
OK	negbinomial.size	5.95e-25	4.54e-24	BEND5	823	TRUE
OK	negbinomial.size	6.3e-25	4.77e-24	PRDX1	6272	TRUE
OK	negbinomial.size	3.05e-24	2.29e-23	AL139220.2	384	TRUE
OK	negbinomial.size	3.15e-24	2.35e-23	ODF2L	1295	TRUE
OK	negbinomial.size	3.9e-24	2.89e-23	TNFRSF1B	172	TRUE
OK	negbinomial.size	8.96e-24	6.59e-23	MAD2L2	1609	TRUE
OK	negbinomial.size	1.07e-23	7.85e-23	AC114490.3	192	TRUE
OK	negbinomial.size	2.29e-23	1.66e-22	NFYC	1184	TRUE
OK	negbinomial.size	3.16e-23	2.27e-22	NUDC	4782	TRUE
OK	negbinomial.size	3.54e-23	2.53e-22	TGFBR3	3217	TRUE
OK	negbinomial.size	3.97e-23	2.8e-22	SERBP1	5888	TRUE
OK	negbinomial.size	3.97e-23	2.8e-22	TMEM167B	2116	TRUE
OK	negbinomial.size	5.11e-23	3.58e-22	BCAS2	3524	TRUE
OK	negbinomial.size	1.02e-22	7.09e-22	CMPK1	5030	TRUE
OK	negbinomial.size	1.3e-22	8.94e-22	MTF2	1086	TRUE
OK	negbinomial.size	1.35e-22	9.22e-22	SEC22B	3243	TRUE
OK	negbinomial.size	1.49e-22	1.01e-21	SLC45A1	370	TRUE
OK	negbinomial.size	1.6e-22	1.08e-21	TRNAU1AP	1750	TRUE
OK	negbinomial.size	1.64e-22	1.1e-21	TCEA3	3288	TRUE
OK	negbinomial.size	2.32e-22	1.55e-21	GBP3	492	TRUE
OK	negbinomial.size	3.62e-22	2.4e-21	MTHFR	490	TRUE
OK	negbinomial.size	4.29e-22	2.82e-21	TMEM54	2704	TRUE
OK	negbinomial.size	6.96e-22	4.55e-21	CLCNKA	85	TRUE
OK	negbinomial.size	7.29e-22	4.73e-21	THRAP3	3705	TRUE
OK	negbinomial.size	1.02e-21	6.56e-21	HMGCL	1925	TRUE
OK	negbinomial.size	1.29e-21	8.24e-21	FUBP1	2211	TRUE
OK	negbinomial.size	4.75e-21	3.03e-20	FOXD2-AS1	222	TRUE
OK	negbinomial.size	8.44e-21	5.34e-20	UBXN11	862	TRUE
OK	negbinomial.size	1.67e-20	1.05e-19	TOE1	528	TRUE
OK	negbinomial.size	2.34e-20	1.46e-19	ARHGEF19	820	TRUE
OK	negbinomial.size	2.79e-20	1.74e-19	BTF3L4	3216	TRUE
OK	negbinomial.size	6.8e-20	4.2e-19	DRAM2	1483	TRUE
OK	negbinomial.size	8.75e-20	5.37e-19	YTHDF2	2754	TRUE
OK	negbinomial.size	1.44e-19	8.79e-19	TPRG1L	1761	TRUE
OK	negbinomial.size	2.6e-19	1.57e-18	MKNK1	807	TRUE
OK	negbinomial.size	2.83e-19	1.7e-18	MEAF6	2929	TRUE
OK	negbinomial.size	3.37e-19	2.02e-18	ZNF644	2341	TRUE
OK	negbinomial.size	3.98e-19	2.37e-18	FGR	154	TRUE
OK	negbinomial.size	6.54e-19	3.87e-18	RTCA	1624	TRUE
OK	negbinomial.size	7.18e-19	4.2e-18	PAQR7	181	TRUE
OK	negbinomial.size	7.19e-19	4.2e-18	KPNA6	1558	TRUE
OK	negbinomial.size	8.53e-19	4.96e-18	GPBP1L1	1838	TRUE
OK	negbinomial.size	9.05e-19	5.23e-18	DBT	566	TRUE
OK	negbinomial.size	1.17e-18	6.71e-18	RNPC3	785	TRUE
OK	negbinomial.size	1.48e-18	8.46e-18	GPX7	1069	TRUE
OK	negbinomial.size	1.96e-18	1.11e-17	YBX1	6334	TRUE
OK	negbinomial.size	2.73e-18	1.54e-17	SSBP3	1181	TRUE
OK	negbinomial.size	3.21e-18	1.8e-17	NADK	1117	TRUE
OK	negbinomial.size	4.3e-18	2.4e-17	PRKAA2	522	TRUE
OK	negbinomial.size	6.1e-18	3.39e-17	PHF13	1094	TRUE
OK	negbinomial.size	9.85e-18	5.44e-17	NDUFS5	5828	TRUE
OK	negbinomial.size	1.2e-17	6.57e-17	RHOC	5446	TRUE
OK	negbinomial.size	2.43e-17	1.33e-16	PSRC1	337	TRUE
OK	negbinomial.size	2.65e-17	1.44e-16	TMEM69	707	TRUE
OK	negbinomial.size	2.75e-17	1.48e-16	ECHDC2	2412	TRUE
OK	negbinomial.size	3.47e-17	1.87e-16	STMN1	304	TRUE
OK	negbinomial.size	3.74e-17	2e-16	ZNF593	3029	TRUE
OK	negbinomial.size	6.94e-17	3.69e-16	SPATA6	874	TRUE
OK	negbinomial.size	8.05e-17	4.26e-16	FAAH	817	TRUE
OK	negbinomial.size	8.45e-17	4.45e-16	TRIM33	1295	TRUE
OK	negbinomial.size	2.42e-16	1.27e-15	LRRC42	1118	TRUE
OK	negbinomial.size	2.55e-16	1.33e-15	PRDM2	1942	TRUE
OK	negbinomial.size	3.24e-16	1.68e-15	PHACTR4	1636	TRUE
OK	negbinomial.size	3.36e-16	1.73e-15	MYSM1	828	TRUE
OK	negbinomial.size	4.37e-16	2.24e-15	DDAH1	1692	TRUE
OK	negbinomial.size	7.08e-16	3.61e-15	MTFR1L	1843	TRUE
OK	negbinomial.size	1.07e-15	5.43e-15	KDM1A	1306	TRUE
OK	negbinomial.size	1.26e-15	6.36e-15	ZBTB8OS	3056	TRUE
OK	negbinomial.size	2.2e-15	1.1e-14	SLC16A4	1499	TRUE
OK	negbinomial.size	2.73e-15	1.37e-14	LRRC8C	472	TRUE
OK	negbinomial.size	2.78e-15	1.39e-14	UBE4B	780	TRUE
OK	negbinomial.size	4.6e-15	2.28e-14	ATP5IF1	5438	TRUE
OK	negbinomial.size	4.79e-15	2.36e-14	SNX7	2128	TRUE
OK	negbinomial.size	4.88e-15	2.39e-14	GRIK3	113	TRUE
OK	negbinomial.size	5.13e-15	2.5e-14	EXTL1	224	TRUE
OK	negbinomial.size	7.38e-15	3.58e-14	KTI12	453	TRUE
OK	negbinomial.size	1.07e-14	5.18e-14	KLHL21	1995	TRUE
OK	negbinomial.size	1.08e-14	5.18e-14	UQCRH	6069	TRUE
OK	negbinomial.size	1.29e-14	6.18e-14	SCMH1	752	TRUE
OK	negbinomial.size	1.37e-14	6.52e-14	LINC01389	79	TRUE
OK	negbinomial.size	1.38e-14	6.52e-14	AL691432.2	247	TRUE
OK	negbinomial.size	1.43e-14	6.73e-14	CACHD1	869	TRUE
OK	negbinomial.size	1.77e-14	8.3e-14	AL591845.1	169	TRUE
OK	negbinomial.size	1.89e-14	8.83e-14	SRSF10	3940	TRUE
OK	negbinomial.size	2.25e-14	1.05e-13	RPL22	6434	TRUE
OK	negbinomial.size	3.02e-14	1.4e-13	WNT2B	216	TRUE
OK	negbinomial.size	3.48e-14	1.6e-13	KIF1B	2185	TRUE
OK	negbinomial.size	4.77e-14	2.19e-13	KCND3	237	TRUE
OK	negbinomial.size	6.59e-14	3.01e-13	FBXO42	660	TRUE
OK	negbinomial.size	8.22e-14	3.74e-13	MORN1	211	TRUE
OK	negbinomial.size	8.33e-14	3.77e-13	PTPRU	414	TRUE
OK	negbinomial.size	8.9e-14	4.01e-13	TNFRSF18	1228	TRUE
OK	negbinomial.size	9.9e-14	4.44e-13	YIPF1	648	TRUE
OK	negbinomial.size	1.01e-13	4.52e-13	RPS8	6454	TRUE
OK	negbinomial.size	1.05e-13	4.66e-13	GCLM	1358	TRUE
OK	negbinomial.size	1.07e-13	4.73e-13	C1orf52	2841	TRUE
OK	negbinomial.size	1.14e-13	5.01e-13	AHDC1	1250	TRUE
OK	negbinomial.size	2.4e-13	1.05e-12	FAAP20	3272	TRUE
OK	negbinomial.size	2.45e-13	1.07e-12	SLC6A9	214	TRUE
OK	negbinomial.size	2.98e-13	1.3e-12	CPT2	340	TRUE
OK	negbinomial.size	3.17e-13	1.37e-12	TACSTD2	360	TRUE
OK	negbinomial.size	4.83e-13	2.08e-12	ZNF436-AS1	443	TRUE
OK	negbinomial.size	5.08e-13	2.18e-12	PLK3	1303	TRUE
OK	negbinomial.size	5.39e-13	2.3e-12	USP1	2800	TRUE
OK	negbinomial.size	6.14e-13	2.61e-12	WASF2	4863	TRUE
OK	negbinomial.size	6.66e-13	2.82e-12	TESK2	363	TRUE
OK	negbinomial.size	7.2e-13	3.04e-12	MIB2	1023	TRUE
OK	negbinomial.size	8e-13	3.36e-12	ACOT11	345	TRUE
OK	negbinomial.size	1.01e-12	4.22e-12	AKIRIN1	2164	TRUE
OK	negbinomial.size	1.03e-12	4.27e-12	FBXO6	591	TRUE
OK	negbinomial.size	1.1e-12	4.55e-12	IFI44	162	TRUE
OK	negbinomial.size	1.25e-12	5.15e-12	EPHA2	490	TRUE
OK	negbinomial.size	1.61e-12	6.63e-12	LRRC40	644	TRUE
OK	negbinomial.size	1.7e-12	6.98e-12	MAGOH	3704	TRUE
OK	negbinomial.size	1.83e-12	7.45e-12	ZNF326	2404	TRUE
OK	negbinomial.size	2.79e-12	1.13e-11	BX284668.2	81	TRUE
OK	negbinomial.size	2.79e-12	1.13e-11	PUM1	2770	TRUE
OK	negbinomial.size	3.48e-12	1.4e-11	CLCNKB	46	TRUE
OK	negbinomial.size	5.29e-12	2.13e-11	THAP3	989	TRUE
OK	negbinomial.size	5.63e-12	2.25e-11	RERE	2077	TRUE
OK	negbinomial.size	6.14e-12	2.45e-11	PSMA5	3641	TRUE
OK	negbinomial.size	6.33e-12	2.51e-11	HNRNPR	4171	TRUE
OK	negbinomial.size	6.5e-12	2.57e-11	ZMYM6	454	TRUE
OK	negbinomial.size	6.8e-12	2.68e-11	PRDM16	123	TRUE
OK	negbinomial.size	7.4e-12	2.9e-11	FHL3	903	TRUE
OK	negbinomial.size	8.01e-12	3.13e-11	LEPR	402	TRUE
OK	negbinomial.size	9.76e-12	3.8e-11	TARDBP	1691	TRUE
OK	negbinomial.size	1e-11	3.87e-11	PHGDH	1967	TRUE
OK	negbinomial.size	1.03e-11	3.97e-11	CCDC163	226	TRUE
OK	negbinomial.size	1.12e-11	4.32e-11	RCC1	697	TRUE
OK	negbinomial.size	1.2e-11	4.61e-11	GBP1	358	TRUE
OK	negbinomial.size	2.32e-11	8.87e-11	PDE4B	936	TRUE
OK	negbinomial.size	3.16e-11	1.2e-10	SDC3	765	TRUE
OK	negbinomial.size	3.2e-11	1.21e-10	FAF1	1269	TRUE
OK	negbinomial.size	3.43e-11	1.3e-10	AL109811.2	171	TRUE
OK	negbinomial.size	3.47e-11	1.31e-10	S100PBP	780	TRUE
OK	negbinomial.size	3.59e-11	1.35e-10	IPP	715	TRUE
OK	negbinomial.size	4.04e-11	1.51e-10	GPR88	720	TRUE
OK	negbinomial.size	5.32e-11	1.98e-10	SGIP1	158	TRUE
OK	negbinomial.size	7.75e-11	2.87e-10	MMP23B	1267	TRUE
OK	negbinomial.size	8.57e-11	3.16e-10	DDX20	333	TRUE
OK	negbinomial.size	1.04e-10	3.81e-10	LINC00982	85	TRUE
OK	negbinomial.size	1.27e-10	4.64e-10	AL031432.1	72	TRUE
OK	negbinomial.size	1.34e-10	4.9e-10	MAN1A2	3815	TRUE
OK	negbinomial.size	1.4e-10	5.09e-10	TRIT1	356	TRUE
OK	negbinomial.size	1.69e-10	6.12e-10	AL669831.5	405	TRUE
OK	negbinomial.size	1.71e-10	6.16e-10	PNRC2	4224	TRUE
OK	negbinomial.size	2.07e-10	7.44e-10	ZMPSTE24	1611	TRUE
OK	negbinomial.size	2.22e-10	7.96e-10	LAMTOR5	5409	TRUE
OK	negbinomial.size	2.27e-10	8.11e-10	INPP5B	254	TRUE
OK	negbinomial.size	2.84e-10	1.01e-09	ICMT	833	TRUE
OK	negbinomial.size	3.61e-10	1.28e-09	FBXO2	5190	TRUE
OK	negbinomial.size	3.68e-10	1.3e-09	C1orf109	777	TRUE
OK	negbinomial.size	4.23e-10	1.49e-09	FPGT	430	TRUE
OK	negbinomial.size	6.47e-10	2.27e-09	AMPD2	877	TRUE
OK	negbinomial.size	6.87e-10	2.4e-09	EMC1	1299	TRUE
OK	negbinomial.size	7.95e-10	2.77e-09	LINC01355	278	TRUE
OK	negbinomial.size	9.43e-10	3.27e-09	SDHB	2786	TRUE
OK	negbinomial.size	9.57e-10	3.31e-09	CCDC17	159	TRUE
OK	negbinomial.size	1.16e-09	4.01e-09	SMIM12	1774	TRUE
OK	negbinomial.size	1.22e-09	4.19e-09	AKR7A2	3432	TRUE
OK	negbinomial.size	1.87e-09	6.41e-09	SLC44A3	916	TRUE
OK	negbinomial.size	1.9e-09	6.5e-09	STRIP1	486	TRUE
OK	negbinomial.size	2.12e-09	7.2e-09	PPIE	2673	TRUE
OK	negbinomial.size	2.46e-09	8.32e-09	AL031731.1	95	TRUE
OK	negbinomial.size	2.55e-09	8.63e-09	PPM1J	296	TRUE
OK	negbinomial.size	2.78e-09	9.38e-09	ATP13A2	236	TRUE
OK	negbinomial.size	2.91e-09	9.75e-09	CDC14A	429	TRUE
OK	negbinomial.size	3.16e-09	1.06e-08	MINOS1	4447	TRUE
OK	negbinomial.size	3.72e-09	1.24e-08	ZFYVE9	738	TRUE
OK	negbinomial.size	3.93e-09	1.31e-08	COL9A2	2556	TRUE
OK	negbinomial.size	4.54e-09	1.5e-08	NSUN4	539	TRUE
OK	negbinomial.size	5.09e-09	1.68e-08	ZCCHC17	3000	TRUE
OK	negbinomial.size	5.49e-09	1.8e-08	PHTF1	760	TRUE
OK	negbinomial.size	5.74e-09	1.88e-08	GPR157	525	TRUE
OK	negbinomial.size	5.86e-09	1.91e-08	ST7L	841	TRUE
OK	negbinomial.size	8e-09	2.61e-08	ATPAF1	1355	TRUE
OK	negbinomial.size	8.31e-09	2.7e-08	CRYZ	1163	TRUE
OK	negbinomial.size	8.9e-09	2.88e-08	ATP5PB	4530	TRUE
OK	negbinomial.size	1.08e-08	3.49e-08	SF3A3	2110	TRUE
OK	negbinomial.size	1.31e-08	4.21e-08	AGTRAP	3355	TRUE
OK	negbinomial.size	1.44e-08	4.6e-08	RPS6KA1	214	TRUE
OK	negbinomial.size	1.51e-08	4.84e-08	CDK11A	521	TRUE
OK	negbinomial.size	1.57e-08	4.99e-08	MAN1C1	187	TRUE
OK	negbinomial.size	1.68e-08	5.31e-08	GMEB1	477	TRUE
OK	negbinomial.size	1.68e-08	5.31e-08	PTBP2	717	TRUE
OK	negbinomial.size	1.86e-08	5.88e-08	KIAA0319L	609	TRUE
OK	negbinomial.size	1.88e-08	5.91e-08	CCDC28B	990	TRUE
OK	negbinomial.size	2.27e-08	7.12e-08	CLSTN1	3691	TRUE
OK	negbinomial.size	2.28e-08	7.12e-08	PINK1	3575	TRUE
OK	negbinomial.size	2.35e-08	7.31e-08	AL139289.2	124	TRUE
OK	negbinomial.size	2.58e-08	8.03e-08	STK40	1047	TRUE
OK	negbinomial.size	2.83e-08	8.77e-08	AMY2B	61	TRUE
OK	negbinomial.size	2.85e-08	8.81e-08	LRIG2	456	TRUE
OK	negbinomial.size	3.42e-08	1.05e-07	CFAP57	18	TRUE
OK	negbinomial.size	3.45e-08	1.06e-07	MCOLN2	1109	TRUE
OK	negbinomial.size	3.55e-08	1.09e-07	WARS2	622	TRUE
OK	negbinomial.size	3.88e-08	1.18e-07	MAP3K6	651	TRUE
OK	negbinomial.size	4.11e-08	1.25e-07	PLOD1	2641	TRUE
OK	negbinomial.size	4.37e-08	1.33e-07	VANGL1	522	TRUE
OK	negbinomial.size	4.88e-08	1.48e-07	CCNL2	1698	TRUE
OK	negbinomial.size	5.08e-08	1.53e-07	AL356488.3	371	TRUE
OK	negbinomial.size	5.56e-08	1.67e-07	AC254633.1	137	TRUE
OK	negbinomial.size	5.98e-08	1.79e-07	C1orf174	888	TRUE
OK	negbinomial.size	6.29e-08	1.88e-07	ANKRD13C	836	TRUE
OK	negbinomial.size	6.72e-08	2e-07	EPS15	1425	TRUE
OK	negbinomial.size	7.06e-08	2.1e-07	LINC01783	101	TRUE
OK	negbinomial.size	7.68e-08	2.27e-07	SAMD13	109	TRUE
OK	negbinomial.size	8.14e-08	2.4e-07	TM2D1	3936	TRUE
OK	negbinomial.size	8.57e-08	2.52e-07	MRPS15	3311	TRUE
OK	negbinomial.size	9.68e-08	2.84e-07	LRRC41	1795	TRUE
OK	negbinomial.size	1.01e-07	2.96e-07	CDC42	4962	TRUE
OK	negbinomial.size	1.09e-07	3.17e-07	ST3GAL3	397	TRUE
OK	negbinomial.size	1.25e-07	3.64e-07	YRDC	1164	TRUE
OK	negbinomial.size	1.27e-07	3.68e-07	LINC01140	267	TRUE
OK	negbinomial.size	1.44e-07	4.16e-07	FGGY	992	TRUE
OK	negbinomial.size	1.54e-07	4.43e-07	TMEM52	167	TRUE
OK	negbinomial.size	1.55e-07	4.47e-07	NHLH2	22	TRUE
OK	negbinomial.size	1.73e-07	4.97e-07	WDR47	890	TRUE
OK	negbinomial.size	1.77e-07	5.05e-07	CITED4	1023	TRUE
OK	negbinomial.size	2.07e-07	5.91e-07	CHD5	148	TRUE
OK	negbinomial.size	2.28e-07	6.47e-07	SNIP1	784	TRUE
OK	negbinomial.size	2.94e-07	8.33e-07	TUT4	2106	TRUE
OK	negbinomial.size	3.04e-07	8.59e-07	ARHGEF10L	331	TRUE
OK	negbinomial.size	3.23e-07	9.09e-07	AGO1	759	TRUE
OK	negbinomial.size	4.32e-07	1.21e-06	CPLANE2	191	TRUE
OK	negbinomial.size	4.64e-07	1.3e-06	MTF1	510	TRUE
OK	negbinomial.size	5.34e-07	1.49e-06	C1QTNF12	92	TRUE
OK	negbinomial.size	5.48e-07	1.53e-06	AC119674.2	167	TRUE
OK	negbinomial.size	5.72e-07	1.59e-06	TMEM234	795	TRUE
OK	negbinomial.size	8.27e-07	2.29e-06	CAPZA1	2054	TRUE
OK	negbinomial.size	8.75e-07	2.42e-06	RPF1	1677	TRUE
OK	negbinomial.size	9.22e-07	2.54e-06	RPL11	6457	TRUE
OK	negbinomial.size	9.54e-07	2.62e-06	SLC30A7	1529	TRUE
OK	negbinomial.size	1.01e-06	2.77e-06	FAM43B	772	TRUE
OK	negbinomial.size	1.08e-06	2.95e-06	PGD	734	TRUE
OK	negbinomial.size	1.29e-06	3.51e-06	ZBTB48	445	TRUE
OK	negbinomial.size	1.33e-06	3.6e-06	GABRD	23	TRUE
OK	negbinomial.size	1.4e-06	3.78e-06	TNFRSF14	573	TRUE
OK	negbinomial.size	1.46e-06	3.95e-06	FOXJ3	1324	TRUE
OK	negbinomial.size	1.5e-06	4.04e-06	ABCD3	1067	TRUE
OK	negbinomial.size	1.58e-06	4.25e-06	C1orf87	29	TRUE
OK	negbinomial.size	1.73e-06	4.65e-06	SERINC2	600	TRUE
OK	negbinomial.size	1.87e-06	5e-06	SASS6	391	TRUE
OK	negbinomial.size	2.07e-06	5.51e-06	PALMD	3878	TRUE
OK	negbinomial.size	2.12e-06	5.64e-06	HIVEP3	486	TRUE
OK	negbinomial.size	2.42e-06	6.42e-06	TMEM59	6231	TRUE
OK	negbinomial.size	2.43e-06	6.42e-06	WDR77	818	TRUE
OK	negbinomial.size	2.44e-06	6.44e-06	SKI	2783	TRUE
OK	negbinomial.size	2.51e-06	6.62e-06	CSMD2	562	TRUE
OK	negbinomial.size	2.7e-06	7.08e-06	HIPK1	1672	TRUE
OK	negbinomial.size	2.84e-06	7.44e-06	FUCA1	1573	TRUE
OK	negbinomial.size	2.88e-06	7.53e-06	NECAP2	1255	TRUE
OK	negbinomial.size	2.91e-06	7.57e-06	AL034417.4	71	TRUE
OK	negbinomial.size	3.1e-06	8.06e-06	L1TD1	52	TRUE
OK	negbinomial.size	3.32e-06	8.6e-06	SELENOF	4100	TRUE
OK	negbinomial.size	3.91e-06	1.01e-05	KIAA1522	105	TRUE
OK	negbinomial.size	4.12e-06	1.06e-05	RBM15	354	TRUE
OK	negbinomial.size	4.37e-06	1.12e-05	OXCT2	96	TRUE
OK	negbinomial.size	4.48e-06	1.15e-05	BCAR3	387	TRUE
OK	negbinomial.size	5.28e-06	1.35e-05	HP1BP3	4173	TRUE
OK	negbinomial.size	5.44e-06	1.39e-05	IFI6	2586	TRUE
OK	negbinomial.size	5.51e-06	1.4e-05	AC099791.2	155	TRUE
OK	negbinomial.size	5.63e-06	1.43e-05	ENO1-AS1	126	TRUE
OK	negbinomial.size	5.72e-06	1.45e-05	DHCR24	672	TRUE
OK	negbinomial.size	6.24e-06	1.57e-05	AL031280.1	60	TRUE
OK	negbinomial.size	6.6e-06	1.66e-05	KIAA2013	1923	TRUE
OK	negbinomial.size	6.66e-06	1.67e-05	SLC25A33	1867	TRUE
OK	negbinomial.size	7.01e-06	1.76e-05	AL645728.1	331	TRUE
OK	negbinomial.size	7.48e-06	1.87e-05	MACF1	2850	TRUE
OK	negbinomial.size	8.4e-06	2.09e-05	CEPT1	484	TRUE
OK	negbinomial.size	8.53e-06	2.12e-05	AC118549.1	1050	TRUE
OK	negbinomial.size	9.52e-06	2.36e-05	DMAP1	1818	TRUE
OK	negbinomial.size	1.01e-05	2.51e-05	PEX14	534	TRUE
OK	negbinomial.size	1.02e-05	2.52e-05	ARHGEF16	38	TRUE
OK	negbinomial.size	1.57e-05	3.86e-05	HHLA3	950	TRUE
OK	negbinomial.size	1.59e-05	3.91e-05	TAF12	2491	TRUE
OK	negbinomial.size	1.61e-05	3.94e-05	CLCN6	281	TRUE
OK	negbinomial.size	1.65e-05	4.02e-05	TFAP2E	91	TRUE
OK	negbinomial.size	1.68e-05	4.09e-05	ERICH3	81	TRUE
OK	negbinomial.size	1.81e-05	4.4e-05	TMEM53	553	TRUE
OK	negbinomial.size	2.26e-05	5.48e-05	ECE1	700	TRUE
OK	negbinomial.size	2.31e-05	5.59e-05	ELOA	1234	TRUE
OK	negbinomial.size	2.36e-05	5.71e-05	ATG4C	615	TRUE
OK	negbinomial.size	2.42e-05	5.83e-05	OTUD3	356	TRUE
OK	negbinomial.size	2.57e-05	6.18e-05	AL355816.2	34	TRUE
OK	negbinomial.size	2.82e-05	6.76e-05	MRPL37	1842	TRUE
OK	negbinomial.size	3.17e-05	7.59e-05	TCEANC2	112	TRUE
OK	negbinomial.size	3.42e-05	8.17e-05	LINC01750	68	TRUE
OK	negbinomial.size	3.44e-05	8.18e-05	TSSK3	24	TRUE
OK	negbinomial.size	3.45e-05	8.2e-05	ZNF691	191	TRUE
OK	negbinomial.size	3.64e-05	8.62e-05	HIPK1-AS1	85	TRUE
OK	negbinomial.size	3.89e-05	9.17e-05	KAZN	399	TRUE
OK	negbinomial.size	3.89e-05	9.17e-05	GPN2	471	TRUE
OK	negbinomial.size	3.92e-05	9.22e-05	VPS13D	911	TRUE
OK	negbinomial.size	4.02e-05	9.45e-05	NCDN	71	TRUE
OK	negbinomial.size	4.04e-05	9.45e-05	GNL2	1205	TRUE
OK	negbinomial.size	4.58e-05	0.000106943	SLC22A15	190	TRUE
OK	negbinomial.size	4.72e-05	0.000109915	MEGF6	240	TRUE
OK	negbinomial.size	4.8e-05	0.000111636	PER3	2400	TRUE
OK	negbinomial.size	4.88e-05	0.000113306	RPL5	6446	TRUE
OK	negbinomial.size	5.37e-05	0.00012431	RAB3B	34	TRUE
OK	negbinomial.size	5.67e-05	0.000130874	SZRD1	1951	TRUE
OK	negbinomial.size	6.34e-05	0.000145969	PKN2	2161	TRUE
OK	negbinomial.size	6.8e-05	0.000156292	CLCC1	1345	TRUE
OK	negbinomial.size	6.91e-05	0.000158505	P3H1	1352	TRUE
OK	negbinomial.size	6.93e-05	0.000158505	IPO13	318	TRUE
OK	negbinomial.size	6.97e-05	0.000159155	DFFA	948	TRUE
OK	negbinomial.size	7.26e-05	0.000165267	PIK3CD	70	TRUE
OK	negbinomial.size	7.58e-05	0.000171774	DDOST	3662	TRUE
OK	negbinomial.size	7.57e-05	0.000171774	MIGA1	1497	TRUE
OK	negbinomial.size	7.63e-05	0.000172702	AL137802.2	83	TRUE
OK	negbinomial.size	8.96e-05	0.000202321	ZMYM1	421	TRUE
OK	negbinomial.size	9.01e-05	0.000203033	GNG5	5463	TRUE
OK	negbinomial.size	9.33e-05	0.000209642	GSTM2	236	TRUE
OK	negbinomial.size	9.37e-05	0.000210171	CROCC	217	TRUE
OK	negbinomial.size	9.82e-05	0.000219674	AL139420.1	43	TRUE
OK	negbinomial.size	9.93e-05	0.000221744	AC093157.1	458	TRUE
OK	negbinomial.size	0.000105839	0.000235721	BTBD19	210	TRUE
OK	negbinomial.size	0.000109711	0.000243801	NRDC	2531	TRUE
OK	negbinomial.size	0.000110415	0.000244823	AL031847.1	23	TRUE
OK	negbinomial.size	0.000120527	0.000266653	FBLIM1	216	TRUE
OK	negbinomial.size	0.000125059	0.000276068	GNG12	3422	TRUE
OK	negbinomial.size	0.000128005	0.00028195	PPT1	3033	TRUE
OK	negbinomial.size	0.000128727	0.000282916	ZBTB8A	242	TRUE
OK	negbinomial.size	0.000130033	0.00028516	C1orf50	349	TRUE
OK	negbinomial.size	0.000139148	0.000304482	AL603832.2	45	TRUE
OK	negbinomial.size	0.000142658	0.00031148	HYI	3125	TRUE
OK	negbinomial.size	0.000147028	0.000320322	TTC34	21	TRUE
OK	negbinomial.size	0.00015005	0.000326195	AL031432.5	23	TRUE
OK	negbinomial.size	0.000157506	0.000341662	AL139147.1	49	TRUE
OK	negbinomial.size	0.000183083	0.000396284	SYNC	540	TRUE
OK	negbinomial.size	0.00020792	0.000449072	USP33	1170	TRUE
OK	negbinomial.size	0.000209142	0.000450737	AC004865.2	110	TRUE
OK	negbinomial.size	0.000223934	0.000481578	AL355488.1	95	TRUE
OK	negbinomial.size	0.000243157	0.000521797	DNAJC11	478	TRUE
OK	negbinomial.size	0.000252637	0.000540979	TMEM56	142	TRUE
OK	negbinomial.size	0.000257917	0.000551105	SLC35E2B	205	TRUE
OK	negbinomial.size	0.000270155	0.000576023	FAM229A	236	TRUE
OK	negbinomial.size	0.000275903	0.000587028	CCDC18	281	TRUE
OK	negbinomial.size	0.000293312	0.000622744	DENND2C	543	TRUE
OK	negbinomial.size	0.000294401	0.000623731	SPATA1	148	TRUE
OK	negbinomial.size	0.000305691	0.000646281	BTBD8	204	TRUE
OK	negbinomial.size	0.000316643	0.000668024	TTF2	483	TRUE
OK	negbinomial.size	0.000318188	0.00066987	CDA	3695	TRUE
OK	negbinomial.size	0.000323915	0.000680494	ACAP3	416	TRUE
OK	negbinomial.size	0.000335287	0.000702908	GSTM4	952	TRUE
OK	negbinomial.size	0.000340692	0.000712746	SLC35A3	1188	TRUE
OK	negbinomial.size	0.000359399	0.000748938	MFN2	719	TRUE
OK	negbinomial.size	0.00035949	0.000748938	IFI44L	64	TRUE
OK	negbinomial.size	0.000381319	0.000792763	CD58	1645	TRUE
OK	negbinomial.size	0.000396089	0.000821762	ATP6V0B	4965	TRUE
OK	negbinomial.size	0.000397643	0.000823276	SFN	212	TRUE
OK	negbinomial.size	0.000415607	0.000858692	C1orf162	70	TRUE
OK	negbinomial.size	0.000422893	0.000871944	AC105942.1	418	TRUE
OK	negbinomial.size	0.00042723	0.000879075	SIKE1	1595	TRUE
OK	negbinomial.size	0.000462472	0.000947689	AL353622.1	12	TRUE
OK	negbinomial.size	0.000462025	0.000947689	GLMN	333	TRUE
OK	negbinomial.size	0.000465254	0.00095144	EFCAB7	249	TRUE
OK	negbinomial.size	0.00055995	0.00114275	PDPN	3517	TRUE
OK	negbinomial.size	0.000582793	0.00118695	MIER1	3146	TRUE
OK	negbinomial.size	0.000594539	0.00120841	RNF207	204	TRUE
OK	negbinomial.size	0.000636219	0.0012905	EXTL2	1580	TRUE
OK	negbinomial.size	0.000650932	0.00131501	LUZP1	2377	TRUE
OK	negbinomial.size	0.00065029	0.00131501	LCK	14	TRUE
OK	negbinomial.size	0.000660896	0.00133245	EPHX4	49	TRUE
OK	negbinomial.size	0.000719078	0.00144684	LINC01768	27	TRUE
OK	negbinomial.size	0.000744803	0.00149559	PAFAH2	231	TRUE
OK	negbinomial.size	0.000772584	0.00154827	CEP85	189	TRUE
OK	negbinomial.size	0.000781724	0.00156345	CDC7	135	TRUE
OK	negbinomial.size	0.000788983	0.00157482	IGSF3	887	TRUE
OK	negbinomial.size	0.000818956	0.00163139	COL16A1	1766	TRUE
OK	negbinomial.size	0.000840892	0.00167175	C1orf159	216	TRUE
OK	negbinomial.size	0.000858397	0.00170317	BCL2L15	21	TRUE
OK	negbinomial.size	0.000939834	0.00186106	CTTNBP2NL	528	TRUE
OK	negbinomial.size	0.000963584	0.00190432	TXLNA	1696	TRUE
OK	negbinomial.size	0.000974989	0.00192082	AP4B1	470	TRUE
OK	negbinomial.size	0.000975778	0.00192082	DCLRE1B	103	TRUE
OK	negbinomial.size	0.0010112	0.00198664	TMCO4	424	TRUE
OK	negbinomial.size	0.00108983	0.00213692	TENT5B	818	TRUE
OK	negbinomial.size	0.0011248	0.00220117	HPDL	29	TRUE
OK	negbinomial.size	0.00114137	0.00222924	WDTC1	576	TRUE
OK	negbinomial.size	0.00121233	0.00236322	LYPLA2	1179	TRUE
OK	negbinomial.size	0.00122671	0.0023866	FAM69A	294	TRUE
OK	negbinomial.size	0.00123875	0.00240535	GPSM2	1525	TRUE
OK	negbinomial.size	0.00126575	0.002453	AL354872.2	27	TRUE
OK	negbinomial.size	0.00130942	0.00252783	EYA3	374	TRUE
OK	negbinomial.size	0.00130786	0.00252783	AC119674.1	71	TRUE
OK	negbinomial.size	0.00145725	0.00280781	OSBPL9	1902	TRUE
OK	negbinomial.size	0.00146215	0.00281183	AC104506.1	285	TRUE
OK	negbinomial.size	0.00161256	0.00309513	ANKRD65	1434	TRUE
OK	negbinomial.size	0.00170287	0.0032622	LINC01144	24	TRUE
OK	negbinomial.size	0.00173246	0.00331255	OSCP1	410	TRUE
OK	negbinomial.size	0.00184856	0.00352778	SLC25A24	1392	TRUE
OK	negbinomial.size	0.0019323	0.00368056	AL606760.3	108	TRUE
OK	negbinomial.size	0.00196303	0.00373199	NDC1	371	TRUE
OK	negbinomial.size	0.00204361	0.00387161	ZMYM4	1041	TRUE
OK	negbinomial.size	0.00204421	0.00387161	KDM4A	392	TRUE
OK	negbinomial.size	0.00214012	0.00404559	NBL1	4189	TRUE
OK	negbinomial.size	0.0022366	0.00421999	NBPF3	85	TRUE
OK	negbinomial.size	0.00224171	0.00422167	AL358075.1	30	TRUE
OK	negbinomial.size	0.00236791	0.00445096	TRAPPC3	3470	TRUE
OK	negbinomial.size	0.00244622	0.00458953	MATN1	43	TRUE
OK	negbinomial.size	0.00246847	0.00462261	WNT4	90	TRUE
OK	negbinomial.size	0.00253027	0.00472096	ACOT7	955	TRUE
OK	negbinomial.size	0.00253044	0.00472096	AL451042.1	10	TRUE
OK	negbinomial.size	0.00256085	0.00476881	TNNI3K	35	TRUE
OK	negbinomial.size	0.00262722	0.00487425	DVL1	1025	TRUE
OK	negbinomial.size	0.00262714	0.00487425	EPB41	326	TRUE
OK	negbinomial.size	0.00263694	0.00488323	AC135803.1	41	TRUE
OK	negbinomial.size	0.00282489	0.0052216	TTC39A-AS1	30	TRUE
OK	negbinomial.size	0.00286053	0.00527774	AL139424.3	16	TRUE
OK	negbinomial.size	0.00288837	0.00531928	ZBTB17	424	TRUE
OK	negbinomial.size	0.00300952	0.00553221	AGO4	291	TRUE
OK	negbinomial.size	0.00306387	0.00562179	CYP4X1	27	TRUE
OK	negbinomial.size	0.00310546	0.00568766	AL033527.5	12	TRUE
OK	negbinomial.size	0.00315417	0.00576631	AL359504.2	169	TRUE
OK	negbinomial.size	0.00326143	0.00595152	GSTM5	2455	TRUE
OK	negbinomial.size	0.00329142	0.0059953	C1orf216	718	TRUE
OK	negbinomial.size	0.00332991	0.00605437	AL450998.2	964	TRUE
OK	negbinomial.size	0.00335034	0.00608047	CASZ1	69	TRUE
OK	negbinomial.size	0.00335876	0.00608472	DFFB	88	TRUE
OK	negbinomial.size	0.00342014	0.0061847	SCNN1D	38	TRUE
OK	negbinomial.size	0.00359467	0.00648857	MIR137HG	19	TRUE
OK	negbinomial.size	0.0036188	0.00652037	XKR8	872	TRUE
OK	negbinomial.size	0.00370474	0.0066632	FO704657.1	16	TRUE
OK	negbinomial.size	0.00374165	0.00671751	SLC25A34	46	TRUE
OK	negbinomial.size	0.00375374	0.00672713	ISG15	890	TRUE
OK	negbinomial.size	0.00407624	0.00729203	PIGK	2153	TRUE
OK	negbinomial.size	0.00428198	0.0076464	LRRC39	20	TRUE
OK	negbinomial.size	0.00433544	0.00772805	UBXN10	14	TRUE
OK	negbinomial.size	0.0044365	0.00789413	MAGI3	510	TRUE
OK	negbinomial.size	0.00463491	0.00823252	PPIH	1499	TRUE
OK	negbinomial.size	0.00473093	0.00838817	EXOSC10	898	TRUE
OK	negbinomial.size	0.00492715	0.00872062	DPYD	1693	TRUE
OK	negbinomial.size	0.00494802	0.00874208	AJAP1	10	TRUE
OK	negbinomial.size	0.00501449	0.00884389	AL031432.3	41	TRUE
OK	negbinomial.size	0.00514691	0.00906146	AL121992.1	19	TRUE
OK	negbinomial.size	0.00517302	0.00909142	KLF17	27	TRUE
OK	negbinomial.size	0.00519153	0.00910794	AC103591.3	201	TRUE
OK	negbinomial.size	0.00545535	0.00955402	COL24A1	41	TRUE
OK	negbinomial.size	0.00550306	0.00962073	USP24	706	TRUE
OK	negbinomial.size	0.0055607	0.00970454	GPATCH3	193	TRUE
OK	negbinomial.size	0.00568329	0.00990121	AL358072.1	74	TRUE
OK	negbinomial.size	0.00583824	0.0101535	MROH7	44	TRUE
OK	negbinomial.size	0.00621609	0.0107748	USP48	1817	TRUE
OK	negbinomial.size	0.00621707	0.0107748	RIMKLA	755	TRUE
OK	negbinomial.size	0.00624419	0.0108031	PLEKHG5	84	TRUE
OK	negbinomial.size	0.00635914	0.010964	AL590434.1	53	TRUE
OK	negbinomial.size	0.00635181	0.010964	SYDE2	457	TRUE
OK	negbinomial.size	0.00640239	0.0110196	ALPL	12	TRUE
OK	negbinomial.size	0.00686188	0.0117902	TNFRSF25	33	TRUE
OK	negbinomial.size	0.00739881	0.0126909	PTPRF	965	TRUE
OK	negbinomial.size	0.00745388	0.0127635	PGM1	4069	TRUE
OK	negbinomial.size	0.00768598	0.0131384	LMO4	4594	TRUE
OK	negbinomial.size	0.00771797	0.0131706	NEXN	258	TRUE
OK	negbinomial.size	0.0078349	0.0133474	UBE2J2	2253	TRUE
OK	negbinomial.size	0.00791489	0.0134607	RPAP2	1252	TRUE
OK	negbinomial.size	0.00802437	0.0136237	ATAD3B	204	TRUE
OK	negbinomial.size	0.00822469	0.0139277	EFHD2	1506	TRUE
OK	negbinomial.size	0.00823127	0.0139277	MRTO4	1415	TRUE
OK	negbinomial.size	0.00830632	0.0140309	TTC22	88	TRUE
OK	negbinomial.size	0.00866485	0.0146119	EFCAB14	2460	TRUE
OK	negbinomial.size	0.00890957	0.0149993	ROR1	114	TRUE
OK	negbinomial.size	0.00918396	0.0154335	MIIP	1187	TRUE
OK	negbinomial.size	0.00919834	0.0154335	PTCH2	101	TRUE
OK	negbinomial.size	0.00933254	0.0156324	TNFRSF8	32	TRUE
OK	negbinomial.size	0.00954882	0.0159679	MED8	2602	TRUE
OK	negbinomial.size	0.00973322	0.0162491	AGMAT	55	TRUE
OK	negbinomial.size	0.00991005	0.0165168	NMNAT1	369	TRUE
OK	negbinomial.size	0.00998731	0.0166178	AL136115.2	18	TRUE
OK	negbinomial.size	0.0101685	0.0168912	IFNLR1	104	TRUE
OK	negbinomial.size	0.0107378	0.0178072	PSMB2	4132	TRUE
OK	negbinomial.size	0.0107701	0.0178313	ERMAP	520	TRUE
OK	negbinomial.size	0.0108792	0.0179822	ZNF684	144	TRUE
OK	negbinomial.size	0.0109682	0.0180993	LINC02586	10	TRUE
OK	negbinomial.size	0.0112648	0.0185581	UBIAD1	625	TRUE
OK	negbinomial.size	0.011374	0.0187072	ZSWIM5	87	TRUE
OK	negbinomial.size	0.0114108	0.0187369	AL021154.1	18	TRUE
OK	negbinomial.size	0.0115476	0.0189002	IFFO2	301	TRUE
OK	negbinomial.size	0.011548	0.0189002	GDAP2	427	TRUE
OK	negbinomial.size	0.0115979	0.0189509	KCNAB2	114	TRUE
OK	negbinomial.size	0.0116839	0.0190602	SLC2A1-AS1	337	TRUE
OK	negbinomial.size	0.0118637	0.0193219	UBR4	1376	TRUE
OK	negbinomial.size	0.0119229	0.0193869	PTGER3	74	TRUE
OK	negbinomial.size	0.0119596	0.019415	MUL1	939	TRUE
OK	negbinomial.size	0.0120908	0.0195961	TTC39A	49	TRUE
OK	negbinomial.size	0.0121493	0.0196591	PPP1R8	697	TRUE
OK	negbinomial.size	0.0122124	0.0197292	SORT1	1471	TRUE
OK	negbinomial.size	0.0124516	0.0200832	AL096855.1	23	TRUE
OK	negbinomial.size	0.0126524	0.0203742	AL020996.1	49	TRUE
OK	negbinomial.size	0.0130907	0.0210461	LINC01562	26	TRUE
OK	negbinomial.size	0.0133113	0.0213664	RAB42	463	TRUE
OK	negbinomial.size	0.0145252	0.0232775	TNFRSF14-AS1	19	TRUE
OK	negbinomial.size	0.0145664	0.0233062	STXBP3	2061	TRUE
OK	negbinomial.size	0.0147619	0.0235812	AC092807.3	900	TRUE
OK	negbinomial.size	0.0154605	0.0246579	PERM1	21	TRUE
OK	negbinomial.size	0.0168277	0.0267957	PTGFR	393	TRUE
OK	negbinomial.size	0.0172444	0.0273855	EIF4G3	1743	TRUE
OK	negbinomial.size	0.0172528	0.0273855	AK2	3683	TRUE
OK	negbinomial.size	0.0177739	0.0281679	KLHL17	162	TRUE
OK	negbinomial.size	0.0179278	0.0283667	EXO5	119	TRUE
OK	negbinomial.size	0.0180825	0.0285664	BX293535.1	14	TRUE
OK	negbinomial.size	0.0196025	0.0309187	LRRC7	25	TRUE
OK	negbinomial.size	0.0203939	0.0321164	PTGFRN	834	TRUE
OK	negbinomial.size	0.0214381	0.0337078	OMA1	468	TRUE
OK	negbinomial.size	0.022122	0.0347284	MTOR-AS1	72	TRUE
OK	negbinomial.size	0.0223898	0.0350937	CNKSR1	56	TRUE
OK	negbinomial.size	0.0228398	0.035743	FAM19A3	95	TRUE
OK	negbinomial.size	0.0229185	0.0358102	ACADM	2126	TRUE
OK	negbinomial.size	0.0237922	0.0371174	ARID1A	1454	TRUE
OK	negbinomial.size	0.0246617	0.0383541	AL590822.2	86	TRUE
OK	negbinomial.size	0.0246573	0.0383541	PIFO	1035	TRUE
OK	negbinomial.size	0.0249526	0.0387463	CLDN19	16	TRUE
OK	negbinomial.size	0.0250534	0.0388425	FOXO6	76	TRUE
OK	negbinomial.size	0.0251867	0.0389887	AL360270.3	23	TRUE
OK	negbinomial.size	0.0252692	0.0390559	CTNNBIP1	1317	TRUE
OK	negbinomial.size	0.0255858	0.0394843	AL606491.1	113	TRUE
OK	negbinomial.size	0.0258318	0.0398025	DNALI1	1191	TRUE
OK	negbinomial.size	0.0260203	0.0400313	IL12RB2	207	TRUE
OK	negbinomial.size	0.0264666	0.0406552	LRP8	461	TRUE
OK	negbinomial.size	0.0279678	0.0428954	ZNF436	160	TRUE
OK	negbinomial.size	0.0286385	0.0438568	AL512353.1	141	TRUE
OK	negbinomial.size	0.0309704	0.0473554	COA7	203	TRUE
OK	negbinomial.size	0.0312033	0.0476386	RAVER2	184	TRUE
OK	negbinomial.size	0.0315524	0.0480982	WDR3	457	TRUE
OK	negbinomial.size	0.0322002	0.0490109	CAMTA1	4304	TRUE
OK	negbinomial.size	0.0329208	0.0499557	BX284668.6	241	TRUE
OK	negbinomial.size	0.0328715	0.0499557	ZDHHC18	308	TRUE
OK	negbinomial.size	0.0330226	0.0500343	ELOVL1	2018	TRUE
OK	negbinomial.size	0.0343203	0.0519218	EBNA1BP2	2553	TRUE
OK	negbinomial.size	0.0347123	0.0524355	RHBDL2	79	TRUE
OK	negbinomial.size	0.0351111	0.0529579	AL391845.2	17	TRUE
OK	negbinomial.size	0.036225	0.0545558	PPCS	3628	TRUE
OK	negbinomial.size	0.036465	0.0548346	PEF1	2613	TRUE
OK	negbinomial.size	0.0365365	0.0548596	HECTD3	391	TRUE
OK	negbinomial.size	0.0368359	0.0552263	HENMT1	496	TRUE
OK	negbinomial.size	0.037564	0.0562335	RHCE	260	TRUE
OK	negbinomial.size	0.0383815	0.0573715	CASP9	249	TRUE
OK	negbinomial.size	0.0387333	0.057811	TSPAN1	495	TRUE
OK	negbinomial.size	0.0393697	0.0586732	LINC00115	99	TRUE
OK	negbinomial.size	0.039873	0.0593348	TTLL7	987	TRUE
OK	negbinomial.size	0.0404559	0.0601128	RHD	15	TRUE
OK	negbinomial.size	0.0420076	0.0623258	AL603839.3	17	TRUE
OK	negbinomial.size	0.0421999	0.0625183	MOB3C	280	TRUE
OK	negbinomial.size	0.0439109	0.0649569	GNB1	3615	TRUE
OK	negbinomial.size	0.0446194	0.0659076	CYB5RL	122	TRUE
OK	negbinomial.size	0.0450906	0.0665053	TMEM39B	660	TRUE
OK	negbinomial.size	0.0452235	0.0666032	LRRC8D	260	TRUE
OK	negbinomial.size	0.0468644	0.068817	AL592166.1	17	TRUE
OK	negbinomial.size	0.0468217	0.068817	AC118553.2	13	TRUE
OK	negbinomial.size	0.0473444	0.0694199	CDCA8	21	TRUE
OK	negbinomial.size	0.0499944	0.0731983	PUSL1	882	TRUE
OK	negbinomial.size	0.0521281	0.0762107	S1PR1	20	TRUE
OK	negbinomial.size	0.052374	0.0764584	LDLRAP1	749	TRUE
OK	negbinomial.size	0.0527338	0.0768258	TAL1	13	TRUE
OK	negbinomial.size	0.0527793	0.0768258	AL357055.3	44	TRUE
OK	negbinomial.size	0.0548654	0.0797462	NFYC-AS1	83	TRUE
OK	negbinomial.size	0.0563569	0.0817952	NRAS	775	TRUE
OK	negbinomial.size	0.0583928	0.0846272	NCMAP	12	TRUE
OK	negbinomial.size	0.0595327	0.0861545	FNDC5	104	TRUE
OK	negbinomial.size	0.0601469	0.0869175	MYOM3	24	TRUE
OK	negbinomial.size	0.0612859	0.0884357	MIR4422HG	11	TRUE
OK	negbinomial.size	0.0616203	0.0887901	CCDC30	206	TRUE
OK	negbinomial.size	0.0636376	0.0915649	FAM41C	133	TRUE
OK	negbinomial.size	0.0641676	0.0921948	LINC02574	11	TRUE
OK	negbinomial.size	0.0645003	0.0925398	POMGNT1	821	TRUE
OK	negbinomial.size	0.0672922	0.0964072	FAM76A	1056	TRUE
OK	negbinomial.size	0.0680395	0.0973384	SPAG17	228	TRUE
OK	negbinomial.size	0.0690616	0.0985764	ARMH1	38	TRUE
OK	negbinomial.size	0.0691021	0.0985764	ZNHIT6	1185	TRUE
OK	negbinomial.size	0.0701039	0.0998631	AC098484.2	12	TRUE
OK	negbinomial.size	0.073464	0.104501	CELSR2	33	TRUE
OK	negbinomial.size	0.0743738	0.105645	ITGB3BP	1607	TRUE
OK	negbinomial.size	0.078129	0.110821	LINC01770	55	TRUE
OK	negbinomial.size	0.0787328	0.11151	LINC01715	172	TRUE
OK	negbinomial.size	0.0788376	0.11151	ALG6	238	TRUE
OK	negbinomial.size	0.0789641	0.111531	LINC01635	19	TRUE
OK	negbinomial.size	0.0793953	0.111982	WDR78	283	TRUE
OK	negbinomial.size	0.0797548	0.112331	MANEAL	48	TRUE
OK	negbinomial.size	0.0801568	0.112738	AL109741.1	10	TRUE
OK	negbinomial.size	0.080354	0.112857	RER1	4769	TRUE
OK	negbinomial.size	0.0822733	0.11539	AL031281.2	14	TRUE
OK	negbinomial.size	0.0839334	0.117554	AP4B1-AS1	12	TRUE
OK	negbinomial.size	0.0848936	0.118732	IGSF21	18	TRUE
OK	negbinomial.size	0.0861788	0.120361	STPG1	300	TRUE
OK	negbinomial.size	0.0872871	0.121739	CDK11B	848	TRUE
OK	negbinomial.size	0.0878294	0.122325	HS2ST1	786	TRUE
OK	negbinomial.size	0.0887007	0.123331	AL357078.1	23	TRUE
OK	negbinomial.size	0.088798	0.123331	AL356488.2	13	TRUE
OK	negbinomial.size	0.0923435	0.128077	HES2	11	TRUE
OK	negbinomial.size	0.092797	0.128528	AC093424.1	15	TRUE
OK	negbinomial.size	0.0940271	0.130051	FPGT-TNNI3K	58	TRUE
OK	negbinomial.size	0.0946529	0.130736	TCTEX1D4	74	TRUE
OK	negbinomial.size	0.0957474	0.131883	NPHP4	176	TRUE
OK	negbinomial.size	0.0957328	0.131883	GPR3	11	TRUE
OK	negbinomial.size	0.0960168	0.132073	DDI2	560	TRUE
OK	negbinomial.size	0.0989393	0.135906	AL357079.1	88	TRUE
OK	negbinomial.size	0.100935	0.138268	GLIS1	182	TRUE
OK	negbinomial.size	0.100921	0.138268	AL359258.2	141	TRUE
OK	negbinomial.size	0.101418	0.138738	LINC01772	40	TRUE
OK	negbinomial.size	0.101817	0.139094	ZBTB40	446	TRUE
OK	negbinomial.size	0.104499	0.142563	NEXN-AS1	27	TRUE
OK	negbinomial.size	0.106167	0.144642	TMEM51	37	TRUE
OK	negbinomial.size	0.107319	0.146012	CPTP	817	TRUE
OK	negbinomial.size	0.109562	0.148862	SYTL1	197	TRUE
OK	negbinomial.size	0.109814	0.149001	PRMT6	280	TRUE
OK	negbinomial.size	0.110566	0.149818	FAM87B	18	TRUE
OK	negbinomial.size	0.1135	0.153586	AL049597.2	78	TRUE
OK	negbinomial.size	0.113986	0.154036	SZT2	361	TRUE
OK	negbinomial.size	0.116266	0.156758	CC2D1B	277	TRUE
OK	negbinomial.size	0.116315	0.156758	AL359915.2	174	TRUE
OK	negbinomial.size	0.11783	0.158587	EIF2B3	1112	TRUE
OK	negbinomial.size	0.119724	0.160919	ALDH4A1	31	TRUE
OK	negbinomial.size	0.120646	0.161941	RNF220	1041	TRUE
OK	negbinomial.size	0.121635	0.16305	ZFP69B	92	TRUE
OK	negbinomial.size	0.122846	0.164452	C1orf167	217	TRUE
OK	negbinomial.size	0.123252	0.164775	TRNP1	952	TRUE
OK	negbinomial.size	0.124274	0.16592	AL603840.1	51	TRUE
OK	negbinomial.size	0.127382	0.169842	DR1	1781	TRUE
OK	negbinomial.size	0.132336	0.176059	FRRS1	18	TRUE
OK	negbinomial.size	0.132396	0.176059	TRIM45	41	TRUE
OK	negbinomial.size	0.133648	0.177488	GALE	2174	TRUE
OK	negbinomial.size	0.137341	0.182149	TAS1R3	15	TRUE
OK	negbinomial.size	0.138306	0.183187	ADPRHL2	1083	TRUE
OK	negbinomial.size	0.140681	0.186086	EPHB2	256	TRUE
OK	negbinomial.size	0.141901	0.18741	AL645608.1	118	TRUE
OK	negbinomial.size	0.142057	0.18741	TMIGD3	24	TRUE
OK	negbinomial.size	0.143223	0.188699	CFAP74	14	TRUE
OK	negbinomial.size	0.147701	0.194344	KCNC4	333	TRUE
OK	negbinomial.size	0.152702	0.200476	CENPS-CORT	20	TRUE
OK	negbinomial.size	0.152762	0.200476	FNBP1L	484	TRUE
OK	negbinomial.size	0.155523	0.203831	HFM1	23	TRUE
OK	negbinomial.size	0.158246	0.207128	AL606760.2	22	TRUE
OK	negbinomial.size	0.16056	0.209882	CTPS1	161	TRUE
OK	negbinomial.size	0.165557	0.216132	AL157904.1	14	TRUE
OK	negbinomial.size	0.166065	0.216513	LINC01771	30	TRUE
OK	negbinomial.size	0.16751	0.218112	AL035413.1	515	TRUE
OK	negbinomial.size	0.16779	0.218192	CLSPN	58	TRUE
OK	negbinomial.size	0.168622	0.21899	SH2D5	15	TRUE
OK	negbinomial.size	0.170903	0.221604	LINC01714	13	TRUE
OK	negbinomial.size	0.171079	0.221604	AC092802.1	67	TRUE
OK	negbinomial.size	0.174472	0.225707	FNDC7	58	TRUE
OK	negbinomial.size	0.175621	0.2269	PRKCZ-AS1	23	TRUE
OK	negbinomial.size	0.176883	0.228236	EVI5	1698	TRUE
OK	negbinomial.size	0.178969	0.23063	TMEM269	18	TRUE
OK	negbinomial.size	0.180631	0.232472	LRRIQ3	30	TRUE
OK	negbinomial.size	0.181579	0.233392	NIPAL3	499	TRUE
OK	negbinomial.size	0.182654	0.234473	TRABD2B	334	TRUE
OK	negbinomial.size	0.183643	0.23544	DEPDC1	14	TRUE
OK	negbinomial.size	0.187831	0.240501	MFSD14A	23	TRUE
OK	negbinomial.size	0.188704	0.24131	ZFP69	51	TRUE
OK	negbinomial.size	0.189794	0.242393	SCP2	3579	TRUE
OK	negbinomial.size	0.190087	0.242458	ASAP3	627	TRUE
OK	negbinomial.size	0.190661	0.24288	SLC35D1	785	TRUE
OK	negbinomial.size	0.194072	0.246911	PEX10	1272	TRUE
OK	negbinomial.size	0.194583	0.247246	BX284668.5	530	TRUE
OK	negbinomial.size	0.199051	0.252603	CDC20	74	TRUE
OK	negbinomial.size	0.203304	0.257674	KCNQ4	19	TRUE
OK	negbinomial.size	0.203778	0.257946	TMEM240	55	TRUE
OK	negbinomial.size	0.206898	0.261565	MASP2	11	TRUE
OK	negbinomial.size	0.210087	0.265262	TRMT13	588	TRUE
OK	negbinomial.size	0.210571	0.265537	AGBL4	14	TRUE
OK	negbinomial.size	0.212707	0.267893	ZNF697	82	TRUE
OK	negbinomial.size	0.21427	0.269522	NEGR1	791	TRUE
OK	negbinomial.size	0.215655	0.270923	ZBTB8B	14	TRUE
OK	negbinomial.size	0.221128	0.277451	WDR63	31	TRUE
OK	negbinomial.size	0.221877	0.278041	AL109811.3	29	TRUE
OK	negbinomial.size	0.222233	0.278139	AKNAD1	353	TRUE
OK	negbinomial.size	0.222945	0.278681	SLC9A1	759	TRUE
OK	negbinomial.size	0.224611	0.280413	MOV10	358	TRUE
OK	negbinomial.size	0.226696	0.282664	CCDC24	517	TRUE
OK	negbinomial.size	0.228599	0.284391	GPR153	507	TRUE
OK	negbinomial.size	0.22865	0.284391	AL683887.1	38	TRUE
OK	negbinomial.size	0.233459	0.290011	UBXN10-AS1	19	TRUE
OK	negbinomial.size	0.234234	0.29057	LURAP1	775	TRUE
OK	negbinomial.size	0.23449	0.29057	FAM102B	403	TRUE
OK	negbinomial.size	0.237253	0.29363	GIPC2	92	TRUE
OK	negbinomial.size	0.237788	0.293929	NBPF1	432	TRUE
OK	negbinomial.size	0.240042	0.296348	SELENON	491	TRUE
OK	negbinomial.size	0.241922	0.298301	DMRTA2	26	TRUE
OK	negbinomial.size	0.248172	0.305631	NTNG1	10	TRUE
OK	negbinomial.size	0.251634	0.309513	CYB561D1	102	TRUE
OK	negbinomial.size	0.256223	0.31477	KDM4A-AS1	52	TRUE
OK	negbinomial.size	0.258792	0.317401	HES4	26	TRUE
OK	negbinomial.size	0.258999	0.317401	AMIGO1	87	TRUE
OK	negbinomial.size	0.260134	0.317628	MED18	217	TRUE
OK	negbinomial.size	0.259847	0.317628	ZMYND12	160	TRUE
OK	negbinomial.size	0.260455	0.317628	C1orf123	3284	TRUE
OK	negbinomial.size	0.260225	0.317628	DNAJC6	83	TRUE
OK	negbinomial.size	0.261164	0.318105	AGRN	49	TRUE
OK	negbinomial.size	0.266125	0.323753	LRRC8B	99	TRUE
OK	negbinomial.size	0.268392	0.326114	SVBP	1535	TRUE
OK	negbinomial.size	0.269057	0.326525	TMEM56-RWDD3	16	TRUE
OK	negbinomial.size	0.273331	0.33131	AL034417.2	320	TRUE
OK	negbinomial.size	0.276615	0.334885	SPATA42	10	TRUE
OK	negbinomial.size	0.281573	0.340475	ERI3	2519	TRUE
OK	negbinomial.size	0.286662	0.345793	MTOR	541	TRUE
OK	negbinomial.size	0.286583	0.345793	HOOK1	35	TRUE
OK	negbinomial.size	0.290637	0.350165	AL109936.2	17	TRUE
OK	negbinomial.size	0.294609	0.354523	TRIM62	57	TRUE
OK	negbinomial.size	0.295776	0.3555	DPH5	845	TRUE
OK	negbinomial.size	0.296275	0.355672	RBP7	50	TRUE
OK	negbinomial.size	0.29837	0.357758	AL031005.1	10	TRUE
OK	negbinomial.size	0.311173	0.372663	DOCK7	1649	TRUE
OK	negbinomial.size	0.313218	0.374493	DNAJC16	521	TRUE
OK	negbinomial.size	0.31345	0.374493	AL360219.1	45	TRUE
OK	negbinomial.size	0.316239	0.377373	BEST4	128	TRUE
OK	negbinomial.size	0.316728	0.377506	C1orf94	12	TRUE
OK	negbinomial.size	0.327769	0.390201	AZIN2	379	TRUE
OK	negbinomial.size	0.328628	0.390759	PRKACB	961	TRUE
OK	negbinomial.size	0.331735	0.393517	AL445686.2	58	TRUE
OK	negbinomial.size	0.331663	0.393517	TMEM50A	4474	TRUE
OK	negbinomial.size	0.332714	0.394211	CAMK2N1	1513	TRUE
OK	negbinomial.size	0.333668	0.394874	AC118553.1	139	TRUE
OK	negbinomial.size	0.33536	0.396406	FAM167B	49	TRUE
OK	negbinomial.size	0.335867	0.396537	DCDC2B	21	TRUE
OK	negbinomial.size	0.340118	0.400238	PANK4	100	TRUE
OK	negbinomial.size	0.340203	0.400238	HES5	28	TRUE
OK	negbinomial.size	0.339858	0.400238	AL354760.1	15	TRUE
OK	negbinomial.size	0.351493	0.413035	SLC35E2A	169	TRUE
OK	negbinomial.size	0.353283	0.414651	AC093157.2	24	TRUE
OK	negbinomial.size	0.357633	0.419265	FOXE3	20	TRUE
OK	negbinomial.size	0.360771	0.422179	AC093151.2	10	TRUE
OK	negbinomial.size	0.360963	0.422179	NOTCH2	3609	TRUE
OK	negbinomial.size	0.364085	0.425333	MAB21L3	31	TRUE
OK	negbinomial.size	0.368238	0.429683	SH3GLB1	4180	TRUE
OK	negbinomial.size	0.371074	0.432487	TEKT2	14	TRUE
OK	negbinomial.size	0.373749	0.435098	RUNX3	99	TRUE
OK	negbinomial.size	0.379021	0.440722	HPCA	39	TRUE
OK	negbinomial.size	0.384392	0.446448	B3GALT6	914	TRUE
OK	negbinomial.size	0.38668	0.448584	AGL	799	TRUE
OK	negbinomial.size	0.391061	0.452548	AL109936.6	11	TRUE
OK	negbinomial.size	0.391252	0.452548	STIL	199	TRUE
OK	negbinomial.size	0.391454	0.452548	LINC01765	22	TRUE
OK	negbinomial.size	0.401763	0.463929	AL928921.2	57	TRUE
OK	negbinomial.size	0.402327	0.464045	MCOLN3	963	TRUE
OK	negbinomial.size	0.409696	0.472	NPPA-AS1	28	TRUE
OK	negbinomial.size	0.411336	0.473344	LDLRAD2	54	TRUE
OK	negbinomial.size	0.413371	0.475139	SMPDL3B	10	TRUE
OK	negbinomial.size	0.415179	0.476669	RNF19B	1527	TRUE
OK	negbinomial.size	0.419512	0.481091	RCAN3	768	TRUE
OK	negbinomial.size	0.421877	0.48325	AC099063.4	24	TRUE
OK	negbinomial.size	0.424207	0.485362	TAF13	1290	TRUE
OK	negbinomial.size	0.431022	0.492597	AL031283.1	12	TRUE
OK	negbinomial.size	0.432907	0.494186	AL360012.1	79	TRUE
OK	negbinomial.size	0.443016	0.50515	MAST2	828	TRUE
OK	negbinomial.size	0.445592	0.507507	UQCRHL	406	TRUE
OK	negbinomial.size	0.447747	0.509383	RBM15-AS1	14	TRUE
OK	negbinomial.size	0.452939	0.514704	CDKN2C	1662	TRUE
OK	negbinomial.size	0.458967	0.520962	ALX3	19	TRUE
OK	negbinomial.size	0.461401	0.52313	PDIK1L	134	TRUE
OK	negbinomial.size	0.46382	0.525277	RAP1GAP	30	TRUE
OK	negbinomial.size	0.465036	0.526059	LINC00337	10	TRUE
OK	negbinomial.size	0.466368	0.526969	AC114488.3	14	TRUE
OK	negbinomial.size	0.468489	0.527918	SRARP	39	TRUE
OK	negbinomial.size	0.469319	0.527918	LINC00853	75	TRUE
OK	negbinomial.size	0.469152	0.527918	AL606760.1	152	TRUE
OK	negbinomial.size	0.468927	0.527918	DENND2D	233	TRUE
OK	negbinomial.size	0.472826	0.531265	SSX2IP	262	TRUE
OK	negbinomial.size	0.480842	0.539666	SPSB1	2655	TRUE
OK	negbinomial.size	0.484493	0.542762	BX323043.1	26	TRUE
OK	negbinomial.size	0.484687	0.542762	ALG14	1880	TRUE
OK	negbinomial.size	0.488349	0.546251	LINC01358	49	TRUE
OK	negbinomial.size	0.491072	0.548683	WRAP73	656	TRUE
OK	negbinomial.size	0.501412	0.559612	AL512408.1	14	TRUE
OK	negbinomial.size	0.501975	0.559615	ADGRL2	116	TRUE
OK	negbinomial.size	0.504593	0.561907	MECR	907	TRUE
OK	negbinomial.size	0.508116	0.565201	HSPB11	3010	TRUE
OK	negbinomial.size	0.509129	0.565699	AL449266.1	53	TRUE
OK	negbinomial.size	0.509828	0.565847	OVGP1	95	TRUE
OK	negbinomial.size	0.518602	0.574921	MAP7D1	1153	TRUE
OK	negbinomial.size	0.519154	0.574921	SMAP2	547	TRUE
OK	negbinomial.size	0.522818	0.578338	AL645608.3	15	TRUE
OK	negbinomial.size	0.523526	0.578482	IQCC	47	TRUE
OK	negbinomial.size	0.525961	0.580531	AL139286.2	11	TRUE
OK	negbinomial.size	0.535826	0.590767	PRKCZ	3156	TRUE
OK	negbinomial.size	0.54141	0.596266	TYW3	2951	TRUE
OK	negbinomial.size	0.554564	0.609651	AL109917.1	23	TRUE
OK	negbinomial.size	0.554782	0.609651	AL078459.1	109	TRUE
OK	negbinomial.size	0.557106	0.611532	THEMIS2	135	TRUE
OK	negbinomial.size	0.561585	0.615773	ADAM30	73	TRUE
OK	negbinomial.size	0.566509	0.619136	ELOA-AS1	431	TRUE
OK	negbinomial.size	0.566505	0.619136	DHDDS	918	TRUE
OK	negbinomial.size	0.566123	0.619136	UTP11	1958	TRUE
OK	negbinomial.size	0.568563	0.620702	AKR7A3	31	TRUE
OK	negbinomial.size	0.569185	0.620704	PLEKHN1	150	TRUE
OK	negbinomial.size	0.578104	0.629743	MMACHC	101	TRUE
OK	negbinomial.size	0.579788	0.63089	LINC01778	27	TRUE
OK	negbinomial.size	0.589398	0.64065	AC092807.2	11	TRUE
OK	negbinomial.size	0.590773	0.641447	LINC01137	407	TRUE
OK	negbinomial.size	0.594685	0.644994	NFIA-AS2	39	TRUE
OK	negbinomial.size	0.599626	0.648946	AL627309.1	17	TRUE
OK	negbinomial.size	0.599457	0.648946	AL451042.2	13	TRUE
OK	negbinomial.size	0.606643	0.655122	MACO1	1743	TRUE
OK	negbinomial.size	0.606444	0.655122	LRRC8C-DT	197	TRUE
OK	negbinomial.size	0.642714	0.693327	DLGAP3	29	TRUE
OK	negbinomial.size	0.646533	0.696695	FAM110D	126	TRUE
OK	negbinomial.size	0.650445	0.700156	SLC25A34-AS1	26	TRUE
OK	negbinomial.size	0.663301	0.713227	PINK1-AS	28	TRUE
OK	negbinomial.size	0.666733	0.716147	SSU72	4089	TRUE
OK	negbinomial.size	0.691863	0.742343	LAPTM5	57	TRUE
OK	negbinomial.size	0.698802	0.748984	KIAA1324	57	TRUE
OK	negbinomial.size	0.700221	0.749701	PQLC2	207	TRUE
OK	negbinomial.size	0.701482	0.750056	GBP4	400	TRUE
OK	negbinomial.size	0.702052	0.750056	ABCA4	11	TRUE
OK	negbinomial.size	0.71194	0.759808	PARS2	36	TRUE
OK	negbinomial.size	0.732008	0.779076	ATAD3C	479	TRUE
OK	negbinomial.size	0.732332	0.779076	MYCBP	437	TRUE
OK	negbinomial.size	0.731699	0.779076	DPH2	329	TRUE
OK	negbinomial.size	0.737229	0.782621	AC105277.1	108	TRUE
OK	negbinomial.size	0.736531	0.782621	GNG12-AS1	106	TRUE
OK	negbinomial.size	0.740647	0.785416	MFSD2A	111	TRUE
OK	negbinomial.size	0.742462	0.785674	SAMD11	1114	TRUE
OK	negbinomial.size	0.741695	0.785674	CENPS	567	TRUE
OK	negbinomial.size	0.745574	0.788133	AL139260.1	114	TRUE
OK	negbinomial.size	0.749177	0.790271	TNFRSF9	49	TRUE
OK	negbinomial.size	0.748637	0.790271	LINC01725	32	TRUE
OK	negbinomial.size	0.752493	0.792932	MUTYH	572	TRUE
OK	negbinomial.size	0.754444	0.794152	RIMS3	21	TRUE
OK	negbinomial.size	0.755445	0.794369	AC093151.3	20	TRUE
OK	negbinomial.size	0.757428	0.795618	ORC1	13	TRUE
OK	negbinomial.size	0.76267	0.800283	ZYG11B	1099	TRUE
OK	negbinomial.size	0.766854	0.80383	AL050343.2	14	TRUE
OK	negbinomial.size	0.768253	0.804453	AL391244.3	49	TRUE
OK	negbinomial.size	0.777755	0.813551	LZIC	1800	TRUE
OK	negbinomial.size	0.782762	0.817102	AL445248.1	24	TRUE
OK	negbinomial.size	0.782784	0.817102	AC103923.1	21	TRUE
OK	negbinomial.size	0.790833	0.824643	SHISAL2A	80	TRUE
OK	negbinomial.size	0.795516	0.828663	ATAD3A	639	TRUE
OK	negbinomial.size	0.803681	0.836296	FAM213B	173	TRUE
OK	negbinomial.size	0.812478	0.844571	VAV3	135	TRUE
OK	negbinomial.size	0.814698	0.846	RTCA-AS1	30	TRUE
OK	negbinomial.size	0.820791	0.85056	CAPZB	4517	TRUE
OK	negbinomial.size	0.820223	0.85056	AL160006.1	102	TRUE
OK	negbinomial.size	0.82294	0.851904	AL050343.1	71	TRUE
OK	negbinomial.size	0.824155	0.85228	CNR2	13	TRUE
OK	negbinomial.size	0.827455	0.854809	SMIM1	820	TRUE
OK	negbinomial.size	0.833155	0.859809	CYP4A22-AS1	12	TRUE
OK	negbinomial.size	0.834998	0.860822	RWDD3	51	TRUE
OK	negbinomial.size	0.844144	0.869355	LPAR3	13	TRUE
OK	negbinomial.size	0.85857	0.883303	TMEM61	55	TRUE
OK	negbinomial.size	0.871886	0.89608	TAS1R1	25	TRUE
OK	negbinomial.size	0.874895	0.89825	TTC4	145	TRUE
OK	negbinomial.size	0.880911	0.902573	DNAJC8	4203	TRUE
OK	negbinomial.size	0.880225	0.902573	SPOCD1	14	TRUE
OK	negbinomial.size	0.888723	0.909645	E2F2	12	TRUE
OK	negbinomial.size	0.892345	0.912418	RCC2	575	TRUE
OK	negbinomial.size	0.894615	0.913232	PTAFR	13	TRUE
OK	negbinomial.size	0.894967	0.913232	ADORA3	11	TRUE
OK	negbinomial.size	0.897076	0.914451	ZNF362	498	TRUE
OK	negbinomial.size	0.898044	0.914505	SDF4	5153	TRUE
OK	negbinomial.size	0.906269	0.921942	CSF1	1050	TRUE
OK	negbinomial.size	0.907499	0.922255	ARTN	14	TRUE
OK	negbinomial.size	0.910317	0.92418	ZSCAN20	72	TRUE
OK	negbinomial.size	0.91446	0.927444	PIGV	438	TRUE
OK	negbinomial.size	0.921744	0.933885	LINC01134	14	TRUE
OK	negbinomial.size	0.932837	0.943213	LINC01759	58	TRUE
OK	negbinomial.size	0.932315	0.943213	AL139424.2	25	TRUE
OK	negbinomial.size	0.939686	0.947668	AL031848.2	35	TRUE
OK	negbinomial.size	0.941035	0.947668	NOL9	584	TRUE
OK	negbinomial.size	0.938496	0.947668	PIK3CD-AS2	297	TRUE
OK	negbinomial.size	0.94036	0.947668	SLC44A5	24	TRUE
OK	negbinomial.size	0.944101	0.9498	MYBPHL	10	TRUE
OK	negbinomial.size	0.959	0.963819	PKN2-AS1	19	TRUE
OK	negbinomial.size	0.96576	0.969639	ATXN7L2	25	TRUE
OK	negbinomial.size	0.973211	0.976139	TMEM201	133	TRUE
OK	negbinomial.size	0.980577	0.981914	UROD	2499	TRUE
OK	negbinomial.size	0.980932	0.981914	CD101	26	TRUE
OK	negbinomial.size	0.992144	0.992144	CEP104	543	TRUE
OK	negbinomial.size	9.88131291682493e-324	1.23516411460312e-321	PLPP3	3130	TRUE
